# Supplementary material for: Genome-wide survey of the seagrass Zostera muelleri suggests modification of the ethylene signalling network
Source: J Exp Bot. 2015 Jan 6;66(5):1489–98. doi: 10.1093/jxb/eru510 (PMC4339605; doi:10.1093/jxb/eru510)
Supplement: Supplementary Data [file supp_eru510_jexbot134312_file002.xlsx]

## Sheet: Table S1
Table S1. Complete list of genes found in OGCs
atha|AT3G58010.1	nnuc|Nelumbonucifera.11661
atha|AT4G05160.1	macu|GSMUA_Achr8P14210_001	slyc|Solyc11g069050.1.1	osat|LOC_Os03g05780.1	pdact|PDK_30s962731g001	nnuc|Nelumbonucifera.22979	spol|Spipo11G0055200
atha|AT5G63050.1	macu|GSMUA_Achr5P04380_001	slyc|Solyc03g112670.2.1	pdact|PDK_30s929081g005	nnuc|Nelumbonucifera.2463	spol|Spipo19G0017300
atha|AT1G74360.1	spol|Spipo2G0092400	pdact|PDK_30s787071g002	slyc|Solyc03g115610.2.1	osat|LOC_Os07g40630.1	macu|GSMUA_Achr6P16720_001	nnuc|Nelumbonucifera.8171
atha|AT5G11210.1	spol|Spipo7G0047500	nnuc|Nelumbonucifera.441	slyc|Solyc08g006500.2.1	spol|Spipo8G0005400	osat|LOC_Os09g25960.1	macu|GSMUA_Achr3P04970_001	osat|LOC_Os09g26000.1
atha|AT3G05170.1	macu|GSMUA_Achr3P23720_001	pdact|PDK_30s793551g001	nnuc|Nelumbonucifera.8101	slyc|Solyc10g045430.1.1	spol|Spipo3G0048100	osat|LOC_Os05g04960.1
atha|AT2G28740.1	pdact|PDK_30s696061g002	osat|LOC_Os05g39050.1	osat|LOC_Os09g26340.1	osat|LOC_Os07g36500.1	macu|GSMUA_Achr11P24570_001	spol|Spipo0G0091700	spol|Spipo1G0052200	osat|LOC_Os09g38020.1	osat|LOC_Os03g02780.1	pdact|PDK_30s851961g001	osat|LOC_Os05g38740.1	nnuc|Nelumbonucifera.8355	osat|LOC_Os01g61920.1	pdact|PDK_30s1024041g003	pdact|PDK_30s972901g002	spol|Spipo23G0028600	spol|Spipo16G0014500	nnuc|Nelumbonucifera.7028	pdact|PDK_30s1045901g003	slyc|Solyc11g066160.1.1	pdact|PDK_30s1027781g001	spol|Spipo22G0034700	nnuc|Nelumbonucifera.10991	nnuc|Nelumbonucifera.26035	nnuc|Nelumbonucifera.10828	spol|Spipo10G0010500	spol|Spipo5G0005800	osat|LOC_Os10g39410.1	spol|Spipo28G0019000	osat|LOC_Os04g49420.1	osat|LOC_Os02g45940.1	nnuc|Nelumbonucifera.18185	pdact|PDK_30s819711g005	nnuc|Nelumbonucifera.5485	spol|Spipo12G0054700	nnuc|Nelumbonucifera.24245
atha|AT1G67790.1	nnuc|Nelumbonucifera.2697
atha|AT3G60070.1	osat|LOC_Os07g39010.1	spol|Spipo2G0062400	nnuc|Nelumbonucifera.4069	slyc|Solyc01g073660.2.1	pdact|PDK_30s65509468g002	macu|GSMUA_Achr7P01780_001
atha|AT4G15290.1	nnuc|Nelumbonucifera.11207	macu|GSMUA_Achr9P08770_001	slyc|Solyc07g051820.2.1
atha|AT5G19820.1	osat|LOC_Os07g38760.1	slyc|Solyc01g044360.2.1	macu|GSMUA_Achr4P17360_001	spol|Spipo9G0011400	pdact|PDK_30s998691g001	spol|Spipo2G0065300	nnuc|Nelumbonucifera.13010
atha|AT2G35410.1	osat|LOC_Os04g50110.1	slyc|Solyc08g076840.2.1	nnuc|Nelumbonucifera.19791	macu|GSMUA_Achr11P23360_001
atha|AT5G63610.1	spol|Spipo8G0004500	macu|GSMUA_Achr11P23460_001	nnuc|Nelumbonucifera.13128	pdact|PDK_30s1113451g001	slyc|Solyc12g027870.1.1	macu|GSMUA_Achr5P18030_001	osat|LOC_Os10g42950.1
atha|AT2G26660.1	slyc|Solyc12g009480.1.1	pdact|PDK_30s1050381g011
atha|AT3G54980.1	slyc|Solyc08g067060.1.1	macu|GSMUA_Achr5P05250_001	pdact|PDK_30s1146391g004	spol|Spipo20G0006600	osat|LOC_Os01g42620.2
atha|AT1G02920.1	nnuc|Nelumbonucifera.15987
atha|AT2G34510.1	nnuc|Nelumbonucifera.1805	spol|Spipo25G0004500	slyc|Solyc02g070540.2.1
atha|AT3G20740.1	slyc|Solyc07g064090.2.1	spol|Spipo7G0012900	macu|GSMUA_Achr5P26370_001	nnuc|Nelumbonucifera.11484	osat|LOC_Os08g04270.1	pdact|PDK_30s765571g002
atha|AT2G27170.1	macu|GSMUA_Achr2P14340_001	osat|LOC_Os02g04050.1	slyc|Solyc06g073780.2.1	pdact|PDK_30s1167791g006	spol|Spipo21G0007200	nnuc|Nelumbonucifera.12167
atha|AT1G12470.1	osat|LOC_Os08g08060.1	slyc|Solyc06g005080.2.1	spol|Spipo7G0002600	nnuc|Nelumbonucifera.7716	pdact|PDK_30s904701g008	macu|GSMUA_Achr6P19170_001
atha|AT1G08450.1	macu|GSMUA_Achr11P14980_001	nnuc|Nelumbonucifera.1723	slyc|Solyc05g056230.2.1	pdact|PDK_30s883821g001	nnuc|Nelumbonucifera.22856	osat|LOC_Os01g67054.1	macu|GSMUA_AchrUn_randomP00670_001	spol|Spipo4G0087900	osat|LOC_Os05g43170.1
atha|AT3G45130.1	slyc|Solyc04g070980.2.1	spol|Spipo10G0001000	slyc|Solyc05g047580.2.1	nnuc|Nelumbonucifera.7221	macu|GSMUA_Achr7P15790_001	osat|LOC_Os02g04710.1
atha|AT5G43370.1	nnuc|Nelumbonucifera.13052	osat|LOC_Os04g10750.2	slyc|Solyc09g090080.1.1	osat|LOC_Os10g30790.2	nnuc|Nelumbonucifera.15728	spol|Spipo16G0039800	slyc|Solyc09g090070.1.1	osat|LOC_Os08g45000.1	pdact|PDK_30s664461g002	osat|LOC_Os03g05610.1	macu|GSMUA_Achr5P15540_001	osat|LOC_Os04g10690.1
atha|AT5G56160.1	nnuc|Nelumbonucifera.5203	slyc|Solyc07g066090.2.1
atha|AT2G35430.1	macu|GSMUA_Achr5P03440_001
atha|AT5G54855.1	nnuc|Nelumbonucifera.1280	osat|LOC_Os02g21280.1	slyc|Solyc12g005150.1.1	spol|Spipo2G0004200	pdact|PDK_30s800251g009	macu|GSMUA_Achr3P03120_001
atha|AT4G19070.1	macu|GSMUA_Achr6P31320_001	spol|Spipo5G0037900	nnuc|Nelumbonucifera.7833	slyc|Solyc12g096090.1.1	pdact|PDK_30s746971g001	osat|LOC_Os07g05040.1
atha|AT3G05190.1	slyc|Solyc01g098700.2.1	nnuc|Nelumbonucifera.11698	osat|LOC_Os03g24460.2	macu|GSMUA_Achr9P17460_001	spol|Spipo6G0034700
atha|AT5G38880.1	slyc|Solyc03g046590.2.1	spol|Spipo4G0078800	osat|LOC_Os09g21780.1	nnuc|Nelumbonucifera.9474	macu|GSMUA_Achr4P09790_001	pdact|PDK_30s855091g001
atha|AT1G29300.1	slyc|Solyc02g072140.1.1
atha|AT1G12460.1	macu|GSMUA_Achr5P10330_001	pdact|PDK_30s879641g002	osat|LOC_Os03g03570.2	slyc|Solyc08g079740.2.1	spol|Spipo17G0019200	nnuc|Nelumbonucifera.718
atha|AT2G37585.1	spol|Spipo23G0020700	slyc|Solyc00g024670.1.1
atha|AT2G40250.1	osat|LOC_Os01g61570.1	nnuc|Nelumbonucifera.18217
atha|AT2G41720.1	nnuc|Nelumbonucifera.21801	osat|LOC_Os07g11280.2	pdact|PDK_30s675191g002	spol|Spipo3G0059800	macu|GSMUA_Achr7P21150_001	slyc|Solyc04g015950.1.1
atha|AT3G59190.1	slyc|Solyc07g064260.2.1	osat|LOC_Os11g09970.1
atha|AT4G10270.1	macu|GSMUA_Achr9P30090_001	osat|LOC_Os04g54240.1	spol|Spipo0G0085700	pdact|PDK_30s938201g004
atha|AT2G42960.1	osat|LOC_Os10g35450.1	nnuc|Nelumbonucifera.11976	spol|Spipo6G0020600	slyc|Solyc07g056270.2.1	spol|Spipo6G0031000	nnuc|Nelumbonucifera.21267	spol|Spipo3G0071300	macu|GSMUA_Achr9P06890_001	pdact|PDK_30s939551g003
atha|AT3G21620.1	macu|GSMUA_Achr4P00680_001	macu|GSMUA_Achr1P11900_001	pdact|PDK_30s680171g001	osat|LOC_Os01g35050.3	nnuc|Nelumbonucifera.14934	slyc|Solyc07g048110.2.1	macu|GSMUA_Achr9P21900_001	spol|Spipo25G0002300
atha|AT4G34160.1	spol|Spipo31G0000100	nnuc|Nelumbonucifera.23145
atha|AT3G17060.1	pdact|PDK_30s998071g001	osat|LOC_Os03g19610.1	macu|GSMUA_Achr2P18680_001	nnuc|Nelumbonucifera.18252	spol|Spipo27G0009100	slyc|Solyc12g099230.1.1
atha|AT5G13570.2	nnuc|Nelumbonucifera.22687	osat|LOC_Os02g56210.1	macu|GSMUA_Achr1P05620_001	pdact|PDK_30s1004921g003	slyc|Solyc05g056110.2.1	spol|Spipo1G0003000
atha|AT4G18400.1	osat|LOC_Os09g39594.1	spol|Spipo13G0044500	macu|GSMUA_Achr2P03970_001	slyc|Solyc08g022120.2.1
atha|AT4G37830.1	macu|GSMUA_Achr5P08780_001	slyc|Solyc02g091880.2.1	spol|Spipo24G0002600	osat|LOC_Os03g56190.1	nnuc|Nelumbonucifera.1467
atha|AT2G41700.1	spol|Spipo3G0060000	macu|GSMUA_AchrUn_randomP14410_001	nnuc|Nelumbonucifera.430	pdact|PDK_30s760451g006	slyc|Solyc04g015970.2.1
atha|AT1G28180.1	pdact|PDK_30s1136111g003	nnuc|Nelumbonucifera.2432	slyc|Solyc02g068190.1.1	macu|GSMUA_Achr3P01410_001	spol|Spipo15G0026600
atha|AT5G51170.1	spol|Spipo17G0005600	slyc|Solyc03g093880.2.1	osat|LOC_Os02g43480.1	macu|GSMUA_Achr10P29020_001
atha|AT1G74970.1	pdact|PDK_30s835901g001	macu|GSMUA_Achr2P17190_001	spol|Spipo24G0000600	nnuc|Nelumbonucifera.25638	osat|LOC_Os03g55930.1	slyc|Solyc04g079790.2.1
atha|AT3G20800.1	osat|LOC_Os04g52340.1	nnuc|Nelumbonucifera.7682	spol|Spipo5G0037100	osat|LOC_Os07g37790.1	macu|GSMUA_Achr10P08440_001	slyc|Solyc12g014400.1.1	pdact|PDK_30s1150131g001
atha|AT3G53090.1	pdact|PDK_30s975591g009	nnuc|Nelumbonucifera.11681	spol|Spipo9G0001500	macu|GSMUA_Achr6P12600_001	osat|LOC_Os03g47949.1	slyc|Solyc09g008700.1.1
atha|AT1G30690.1	osat|LOC_Os06g45990.2	macu|GSMUA_Achr9P30580_001	pdact|PDK_30s677261g002	spol|Spipo32G0003600	slyc|Solyc02g070210.2.1	nnuc|Nelumbonucifera.23041
atha|AT4G01060.1	osat|LOC_Os01g43180.1
atha|AT1G64380.1	slyc|Solyc08g082210.2.1	osat|LOC_Os05g49700.1	nnuc|Nelumbonucifera.18339
atha|AT1G13580.2	pdact|PDK_30s797211g003	osat|LOC_Os02g37080.1	spol|Spipo12G0013700	macu|GSMUA_Achr5P23940_001	slyc|Solyc05g010280.2.1	nnuc|Nelumbonucifera.25532
atha|AT3G27430.2	slyc|Solyc04g024420.2.1	osat|LOC_Os05g09490.1
atha|AT2G07707.1	osat|LOC_Os12g34018.1	slyc|Solyc00g019740.1.1	macu|GSMUA_AchrUn_randomP14210_001
atha|AT5G12040.1	nnuc|Nelumbonucifera.21682	macu|GSMUA_Achr1P21960_001	pdact|PDK_30s888301g001	spol|Spipo4G0001600	nnuc|Nelumbonucifera.3530	slyc|Solyc08g062190.2.1	osat|LOC_Os03g07910.1
atha|AT3G20475.1	osat|LOC_Os05g41880.1	slyc|Solyc10g018530.1.1	pdact|PDK_30s897291g003	spol|Spipo0G0069400	macu|GSMUA_Achr6P29480_001	nnuc|Nelumbonucifera.25647
atha|AT5G08030.1	osat|LOC_Os01g55780.1	spol|Spipo2G0085200	slyc|Solyc06g069470.2.1	macu|GSMUA_Achr6P34970_001	nnuc|Nelumbonucifera.3464	pdact|PDK_30s1111581g001
atha|AT1G56130.1	macu|GSMUA_Achr8P07040_001	nnuc|Nelumbonucifera.25201	osat|LOC_Os04g52600.1	slyc|Solyc07g066550.2.1	spol|Spipo5G0042700	pdact|PDK_30s757821g001
atha|AT4G34412.1	pdact|PDK_30s65509650g004	slyc|Solyc01g108260.2.1	spol|Spipo2G0055500	osat|LOC_Os01g04910.1	macu|GSMUA_Achr1P11890_001	nnuc|Nelumbonucifera.552
atha|AT3G59530.1	macu|GSMUA_Achr11P22220_001	pdact|PDK_30s949351g005	slyc|Solyc03g053130.2.1	spol|Spipo16G0030000	osat|LOC_Os03g15710.1	nnuc|Nelumbonucifera.14737
atha|AT2G42800.1	spol|Spipo19G0002000	slyc|Solyc10g007830.1.1	nnuc|Nelumbonucifera.4609	macu|GSMUA_Achr4P15510_001	pdact|PDK_30s1140521g002	osat|LOC_Os05g45430.1
atha|AT3G27160.1	osat|LOC_Os02g09590.1	pdact|PDK_30s702691g019	spol|Spipo12G0002500	slyc|Solyc02g068090.2.1	nnuc|Nelumbonucifera.18083	macu|GSMUA_Achr1P18180_001
atha|AT5G04760.1	nnuc|Nelumbonucifera.14583	osat|LOC_Os05g37060.1	slyc|Solyc05g055240.2.1
atha|AT1G53390.1	osat|LOC_Os11g22350.1	spol|Spipo1G0018400	macu|GSMUA_Achr4P12050_001	osat|LOC_Os06g51460.1	slyc|Solyc11g069820.1.1	pdact|PDK_30s828871g001	nnuc|Nelumbonucifera.20544
atha|AT1G25083.1	pdact|PDK_30s717671g008	macu|GSMUA_Achr7P02430_001	nnuc|Nelumbonucifera.12889
atha|AT3G48940.1	nnuc|Nelumbonucifera.11645	slyc|Solyc03g025850.2.1
atha|AT5G48600.2	osat|LOC_Os05g41750.1	slyc|Solyc02g087980.2.1	nnuc|Nelumbonucifera.22464	pdact|PDK_30s749151g003	macu|GSMUA_Achr6P30950_001	spol|Spipo5G0034600
atha|AT3G58070.1	slyc|Solyc10g080600.1.1
atha|AT3G23805.1	nnuc|Nelumbonucifera.1331
atha|AT1G78930.1	nnuc|Nelumbonucifera.6349	spol|Spipo28G0024900	osat|LOC_Os09g38720.1	macu|GSMUA_Achr3P27780_001	pdact|PDK_30s65509112g001	slyc|Solyc03g124040.2.1
atha|AT3G46290.1	slyc|Solyc11g072910.1.1	spol|Spipo0G0062500	pdact|PDK_30s684041g001	pdact|PDK_30s995431g001	spol|Spipo22G0035500	nnuc|Nelumbonucifera.18993	macu|GSMUA_Achr8P01710_001	osat|LOC_Os06g22810.1
atha|AT1G74630.1	spol|Spipo2G0038000	pdact|PDK_30s756491g001	slyc|Solyc12g062720.1.1
atha|AT5G46060.1	osat|LOC_Os08g28970.1	slyc|Solyc03g006290.2.1	pdact|PDK_30s869221g010	nnuc|Nelumbonucifera.20173	macu|GSMUA_Achr4P02740_001
atha|AT1G26160.1	pdact|PDK_30s890621g001	osat|LOC_Os01g45390.2	spol|Spipo8G0058000	slyc|Solyc05g010150.2.1	macu|GSMUA_Achr7P17190_001
atha|AT4G21320.1	slyc|Solyc02g079930.2.1	spol|Spipo14G0054500	nnuc|Nelumbonucifera.13324	osat|LOC_Os06g46900.1	macu|GSMUA_Achr11P18620_001	pdact|PDK_30s872331g002
atha|AT5G38640.1	slyc|Solyc02g089810.2.1	macu|GSMUA_Achr4P22890_001	pdact|PDK_30s696301g002	osat|LOC_Os03g44310.1	spol|Spipo8G0059200	nnuc|Nelumbonucifera.2931
atha|AT3G20015.1	nnuc|Nelumbonucifera.564	pdact|PDK_30s1131531g003	macu|GSMUA_AchrUn_randomP05320_001	slyc|Solyc04g008850.1.1	nnuc|Nelumbonucifera.21089	osat|LOC_Os04g58070.1
atha|AT1G73110.1	osat|LOC_Os04g56320.1	slyc|Solyc03g117850.2.1	macu|GSMUA_Achr10P30850_001	spol|Spipo28G0020200
atha|AT5G14880.1	pdact|PDK_30s731321g001	macu|GSMUA_Achr9P22670_001	osat|LOC_Os06g42030.1	spol|Spipo12G0011100	nnuc|Nelumbonucifera.13176	slyc|Solyc02g087000.2.1
atha|AT5G62390.1	pdact|PDK_30s714821g002	nnuc|Nelumbonucifera.674	spol|Spipo17G0021400	osat|LOC_Os06g01500.1	macu|GSMUA_AchrUn_randomP05080_001	slyc|Solyc03g083970.2.1
atha|AT5G22870.1	nnuc|Nelumbonucifera.15317	macu|GSMUA_Achr8P11550_001	slyc|Solyc11g066490.1.1	osat|LOC_Os02g44670.1	pdact|PDK_30s949891g001	spol|Spipo11G0054400
atha|AT5G61890.1	macu|GSMUA_Achr2P21430_001	slyc|Solyc06g068830.1.1	pdact|PDK_30s1082231g001	spol|Spipo9G0056000
atha|AT1G63310.1	slyc|Solyc01g066860.2.1	osat|LOC_Os04g01500.1	spol|Spipo17G0012600	pdact|PDK_30s681191g001
atha|AT1G74050.1	nnuc|Nelumbonucifera.11678	slyc|Solyc05g054070.2.1	spol|Spipo0G0112700	osat|LOC_Os02g37862.1
atha|AT1G48540.1	pdact|PDK_30s832761g001	nnuc|Nelumbonucifera.16854	spol|Spipo15G0033600	macu|GSMUA_Achr10P26010_001	slyc|Solyc03g118620.2.1
atha|AT5G60300.3	pdact|PDK_30s689901g001	slyc|Solyc09g011990.1.1	pdact|PDK_30s729061g001	nnuc|Nelumbonucifera.346	spol|Spipo23G0013600	pdact|PDK_30s747121g007	osat|LOC_Os04g44910.1	nnuc|Nelumbonucifera.2471
atha|AT4G17500.1	macu|GSMUA_Achr5P12530_001	osat|LOC_Os02g43790.1	nnuc|Nelumbonucifera.6497	slyc|Solyc03g093610.1.1
atha|AT4G18740.1	slyc|Solyc02g072260.2.1	nnuc|Nelumbonucifera.18887
atha|AT4G03260.1	slyc|Solyc07g053180.2.1	osat|LOC_Os07g01550.1	macu|GSMUA_Achr1P08650_001	nnuc|Nelumbonucifera.11226	pdact|PDK_30s987551g001	spol|Spipo1G0126000
atha|AT5G22850.1	osat|LOC_Os01g56930.1	spol|Spipo24G0021100	nnuc|Nelumbonucifera.8034	pdact|PDK_30s1004901g002	macu|GSMUA_Achr8P15150_001	slyc|Solyc11g066620.1.1	nnuc|Nelumbonucifera.2523
atha|AT5G16420.1	pdact|PDK_30s849571g001	osat|LOC_Os06g03530.1	nnuc|Nelumbonucifera.8095	spol|Spipo3G0100200	macu|GSMUA_Achr9P08870_001	slyc|Solyc01g096210.2.1
atha|AT5G38170.1	osat|LOC_Os10g36100.1
atha|AT2G32260.1	osat|LOC_Os02g07720.2	spol|Spipo13G0054600	slyc|Solyc02g068430.2.1
atha|AT1G22015.1	spol|Spipo15G0023400	spol|Spipo4G0008000	osat|LOC_Os02g35870.2	slyc|Solyc11g013490.1.1	nnuc|Nelumbonucifera.4909	pdact|PDK_30s730522g002
atha|AT1G23260.1	osat|LOC_Os03g50440.1	pdact|PDK_30s1042301g001	nnuc|Nelumbonucifera.26034	macu|GSMUA_Achr10P25990_001
atha|AT5G24314.2	spol|Spipo18G0015500	osat|LOC_Os01g50930.1	slyc|Solyc03g082970.2.1	nnuc|Nelumbonucifera.14489	macu|GSMUA_Achr2P06270_001	pdact|PDK_30s937241g001
atha|AT1G14270.1	spol|Spipo0G0052800	slyc|Solyc05g007500.2.1	macu|GSMUA_Achr6P35420_001	osat|LOC_Os09g24670.1	pdact|PDK_30s841711g003	nnuc|Nelumbonucifera.12141
atha|AT4G16760.1	slyc|Solyc08g078390.2.1	pdact|PDK_30s830191g006	macu|GSMUA_Achr7P07440_001	nnuc|Nelumbonucifera.20876	osat|LOC_Os06g01390.1	spol|Spipo16G0000800
atha|AT4G33890.1	slyc|Solyc02g064710.2.1	nnuc|Nelumbonucifera.24130
atha|AT5G24970.2	spol|Spipo28G0020900	osat|LOC_Os07g27480.1	macu|GSMUA_Achr1P23540_001	nnuc|Nelumbonucifera.10437	slyc|Solyc08g068920.2.1
atha|AT2G30780.1	osat|LOC_Os05g33760.1	macu|GSMUA_Achr8P05920_001	nnuc|Nelumbonucifera.20892	pdact|PDK_30s1130831g001	slyc|Solyc07g053060.2.1	spol|Spipo3G0045100
atha|AT5G09410.3	pdact|PDK_30s661971g002	pdact|PDK_30s1210051g004	osat|LOC_Os07g43030.1	nnuc|Nelumbonucifera.5037	spol|Spipo15G0012100	macu|GSMUA_Achr6P10390_001	macu|GSMUA_Achr3P08460_001	slyc|Solyc01g105230.2.1
atha|AT3G42180.1	slyc|Solyc12g019050.1.1
atha|AT3G55650.1	nnuc|Nelumbonucifera.21417	nnuc|Nelumbonucifera.3026	spol|Spipo16G0033500	pdact|PDK_30s736691g006	slyc|Solyc01g049650.2.1	osat|LOC_Os01g16960.1	spol|Spipo1G0040900	pdact|PDK_30s1006531g002	macu|GSMUA_Achr5P27680_001
atha|AT3G24190.1	osat|LOC_Os02g57160.1	pdact|PDK_30s873951g010	spol|Spipo1G0014500	slyc|Solyc09g091580.2.1	macu|GSMUA_Achr1P05860_001	nnuc|Nelumbonucifera.2041
atha|AT1G63850.1	spol|Spipo0G0163700	macu|GSMUA_Achr5P10260_001	osat|LOC_Os04g49060.1	slyc|Solyc08g081380.2.1	nnuc|Nelumbonucifera.23614
atha|AT2G26490.1	slyc|Solyc04g079700.2.1	osat|LOC_Os03g52870.1	slyc|Solyc07g025140.2.1	spol|Spipo0G0099500
atha|AT3G08720.1	slyc|Solyc10g074930.1.1	pdact|PDK_30s703951g001	nnuc|Nelumbonucifera.7759	spol|Spipo1G0046500	osat|LOC_Os03g21620.1	macu|GSMUA_Achr5P27890_001
atha|AT3G62620.1	pdact|PDK_30s777561g002	slyc|Solyc01g079630.2.1
atha|AT4G22130.1	macu|GSMUA_AchrUn_randomP11360_001	spol|Spipo0G0035900	slyc|Solyc02g081070.2.1	spol|Spipo12G0007400	osat|LOC_Os02g09740.1	pdact|PDK_30s861931g002	nnuc|Nelumbonucifera.8319
atha|AT3G07440.1	macu|GSMUA_Achr2P06060_001	osat|LOC_Os02g27740.1	spol|Spipo4G0045400	slyc|Solyc09g058990.2.1
atha|AT2G45400.1	nnuc|Nelumbonucifera.24942	slyc|Solyc01g094070.2.1
atha|AT2G16460.1	slyc|Solyc10g054320.1.1	pdact|PDK_30s860271g001	osat|LOC_Os06g49890.1	macu|GSMUA_Achr4P05000_001	nnuc|Nelumbonucifera.17223	spol|Spipo1G0104400
atha|AT1G62950.1	macu|GSMUA_Achr5P10330_001	pdact|PDK_30s879641g002	osat|LOC_Os03g03570.2	slyc|Solyc08g079740.2.1	spol|Spipo17G0019200	nnuc|Nelumbonucifera.718
atha|AT4G21870.1	pdact|PDK_30s779461g002	nnuc|Nelumbonucifera.15700	macu|GSMUA_Achr9P11620_001	slyc|Solyc02g080410.2.1
atha|AT1G58370.1	macu|GSMUA_Achr9P09810_001	slyc|Solyc04g077190.2.1	pdact|PDK_30s900751g002	nnuc|Nelumbonucifera.3952	spol|Spipo2G0108700	osat|LOC_Os07g27320.1
atha|AT2G24830.1	macu|GSMUA_Achr4P02010_001	osat|LOC_Os02g55000.1	slyc|Solyc08g068830.2.1	spol|Spipo12G0049900	pdact|PDK_30s790221g001	nnuc|Nelumbonucifera.5896
atha|AT3G57800.1	nnuc|Nelumbonucifera.8509
atha|AT2G46130.1	nnuc|Nelumbonucifera.21785	macu|GSMUA_Achr6P22920_001
atha|AT3G18580.1	macu|GSMUA_Achr3P28990_001	slyc|Solyc12g038370.1.1	pdact|PDK_30s1180511g001	spol|Spipo19G0020400	nnuc|Nelumbonucifera.13437	osat|LOC_Os01g45530.1
atha|AT2G23630.1	pdact|PDK_30s695061g001	macu|GSMUA_Achr6P34670_001	osat|LOC_Os07g02810.1	slyc|Solyc02g090360.2.1	slyc|Solyc02g065170.2.1	spol|Spipo0G0075700	nnuc|Nelumbonucifera.14346
atha|AT4G18800.1	slyc|Solyc02g072180.2.1	osat|LOC_Os06g35814.1
atha|AT1G03360.1	slyc|Solyc09g074090.2.1	macu|GSMUA_Achr10P30350_001	pdact|PDK_30s1171261g001	nnuc|Nelumbonucifera.24865	spol|Spipo3G0057300	osat|LOC_Os04g43922.1
atha|AT3G15360.1	nnuc|Nelumbonucifera.3420	spol|Spipo1G0036500	slyc|Solyc07g063190.2.1
atha|AT1G66340.1	osat|LOC_Os03g49500.1	pdact|PDK_30s1035781g003	slyc|Solyc12g011330.2.1	macu|GSMUA_Achr11P20580_001	nnuc|Nelumbonucifera.1068	spol|Spipo6G0049300
atha|AT5G11860.1	macu|GSMUA_Achr11P10900_001	slyc|Solyc04g045630.2.1	spol|Spipo4G0053100	osat|LOC_Os07g10690.1	nnuc|Nelumbonucifera.25526
atha|AT5G09995.2	nnuc|Nelumbonucifera.24216	osat|LOC_Os06g12129.1	spol|Spipo0G0120300	macu|GSMUA_Achr3P19990_001	slyc|Solyc05g051770.2.1
atha|AT1G53460.1	slyc|Solyc10g007440.2.1	pdact|PDK_30s660091g001	osat|LOC_Os01g10630.1	macu|GSMUA_Achr10P00940_001	nnuc|Nelumbonucifera.16772	spol|Spipo18G0018900
atha|AT1G78440.1	macu|GSMUA_Achr7P13930_001	spol|Spipo18G0032800	pdact|PDK_30s857391g002
atha|AT2G04160.1	osat|LOC_Os09g30250.1	spol|Spipo10G0031400	slyc|Solyc07g056170.2.1	pdact|PDK_30s801211g002	spol|Spipo10G0031600	macu|GSMUA_Achr4P01730_001	nnuc|Nelumbonucifera.17023	spol|Spipo10G0031800
atha|AT4G00040.1	spol|Spipo16G0013800	nnuc|Nelumbonucifera.9568	pdact|PDK_30s680861g002
atha|AT1G19220.1	pdact|PDK_30s720451g002	macu|GSMUA_Achr3P10240_001	nnuc|Nelumbonucifera.16874	slyc|Solyc07g042260.2.1	spol|Spipo12G0063000	osat|LOC_Os06g09660.1	nnuc|Nelumbonucifera.23489
atha|AT5G11450.1	spol|Spipo21G0012100	nnuc|Nelumbonucifera.9570	slyc|Solyc08g067840.2.1	osat|LOC_Os01g43070.1	macu|GSMUA_AchrUn_randomP21580_001	pdact|PDK_30s822801g006
atha|AT2G38430.1	osat|LOC_Os02g30140.2	macu|GSMUA_Achr6P20800_001	spol|Spipo9G0063800	slyc|Solyc04g050920.2.1	nnuc|Nelumbonucifera.21036
atha|AT4G01000.1	spol|Spipo8G0046400	macu|GSMUA_Achr7P24510_001	slyc|Solyc01g095790.2.1	pdact|PDK_30s914431g002	osat|LOC_Os01g48930.1	nnuc|Nelumbonucifera.21784
atha|AT2G43330.1	pdact|PDK_30s876901g002	slyc|Solyc06g073420.2.1	osat|LOC_Os04g41460.1	macu|GSMUA_Achr9P02300_001	nnuc|Nelumbonucifera.10599
atha|AT3G60900.1	nnuc|Nelumbonucifera.1069	slyc|Solyc01g091530.2.1
atha|AT5G12020.1	spol|Spipo21G0021400	nnuc|Nelumbonucifera.955	macu|GSMUA_Achr10P21120_001	osat|LOC_Os01g08860.1	slyc|Solyc08g062340.2.1	pdact|PDK_30s983881g001
atha|AT5G50300.1	nnuc|Nelumbonucifera.21063	macu|GSMUA_Achr6P12090_001	pdact|PDK_30s1201591g001	nnuc|Nelumbonucifera.13180	slyc|Solyc03g111400.1.1	osat|LOC_Os11g24060.1
atha|AT4G38830.1	slyc|Solyc02g079990.2.1	nnuc|Nelumbonucifera.12328
atha|AT3G09580.1	macu|GSMUA_Achr3P21400_001	spol|Spipo2G0039900	osat|LOC_Os07g43370.1	pdact|PDK_30s1194551g002	slyc|Solyc02g083410.2.1	nnuc|Nelumbonucifera.8310
atha|AT4G32272.2	nnuc|Nelumbonucifera.6156	pdact|PDK_30s1052631g002	macu|GSMUA_Achr4P09910_001	spol|Spipo5G0032600	osat|LOC_Os02g40030.1	slyc|Solyc07g007990.2.1
atha|AT2G45340.1	spol|Spipo11G0030900	macu|GSMUA_Achr2P03200_001	slyc|Solyc01g091230.2.1	pdact|PDK_30s932881g001	osat|LOC_Os06g04370.1	nnuc|Nelumbonucifera.13008	nnuc|Nelumbonucifera.24443
atha|AT1G02560.1	osat|LOC_Os03g19510.1	nnuc|Nelumbonucifera.7319	spol|Spipo4G0032200	pdact|PDK_30s711191g010	slyc|Solyc01g100520.2.1	macu|GSMUA_Achr8P22320_001
atha|AT1G09810.1	nnuc|Nelumbonucifera.7943	slyc|Solyc01g103540.2.1
atha|AT4G00060.1	macu|GSMUA_Achr3P27440_001	osat|LOC_Os06g45800.1	pdact|PDK_30s683611g001	slyc|Solyc01g090860.2.1	nnuc|Nelumbonucifera.21556	spol|Spipo11G0035300
atha|AT4G02860.1	nnuc|Nelumbonucifera.25861	osat|LOC_Os01g16146.1	macu|GSMUA_Achr9P17570_001	spol|Spipo0G0164800	slyc|Solyc09g064940.2.1
atha|AT1G19230.2	nnuc|Nelumbonucifera.9828	spol|Spipo26G0007900	osat|LOC_Os09g26660.1	pdact|PDK_30s808601g004	slyc|Solyc07g042460.1.1	macu|GSMUA_Achr8P23680_001
atha|AT3G14080.1	pdact|PDK_30s736761g004	osat|LOC_Os04g36810.1	slyc|Solyc06g062980.2.1	macu|GSMUA_Achr3P02130_001	nnuc|Nelumbonucifera.10105	spol|Spipo0G0030800
atha|AT1G52190.1	osat|LOC_Os01g55610.1	pdact|PDK_30s887811g001	macu|GSMUA_Achr9P06310_001	slyc|Solyc12g044310.1.1	nnuc|Nelumbonucifera.11112
atha|AT3G19420.1	spol|Spipo4G0005500	pdact|PDK_30s774131g005	nnuc|Nelumbonucifera.19015	macu|GSMUA_Achr10P29220_001	slyc|Solyc01g107750.2.1	osat|LOC_Os12g21890.1
atha|AT1G17120.1	osat|LOC_Os01g11160.1	macu|GSMUA_Achr7P13940_001	pdact|PDK_30s1164261g002	slyc|Solyc12g011370.1.1	osat|LOC_Os06g34830.1	spol|Spipo25G0004700	nnuc|Nelumbonucifera.14146
atha|AT4G22830.2	osat|LOC_Os04g31010.1	macu|GSMUA_Achr1P18890_001	slyc|Solyc08g079680.2.1	spol|Spipo17G0018700	nnuc|Nelumbonucifera.13811
atha|ATMG00030.1	slyc|Solyc11g045150.1.1
atha|AT5G63570.1	spol|Spipo4G0058400	nnuc|Nelumbonucifera.10565	slyc|Solyc04g009200.2.1	spol|Spipo13G0023500	pdact|PDK_30s1039641g001	osat|LOC_Os08g41990.1	macu|GSMUA_Achr6P07940_001
atha|AT1G20330.1	slyc|Solyc01g111830.2.1	macu|GSMUA_Achr4P25540_001	spol|Spipo1G0071500	pdact|PDK_30s1200071g001	osat|LOC_Os03g04340.1	nnuc|Nelumbonucifera.18130
atha|AT1G01030.1	slyc|Solyc08g013690.1.1
atha|AT5G10790.1	spol|Spipo5G0010400	pdact|PDK_30s996541g003	slyc|Solyc08g068810.2.1	osat|LOC_Os04g55360.1	nnuc|Nelumbonucifera.8486	macu|GSMUA_Achr7P17050_001
atha|AT1G22020.1	macu|GSMUA_Achr6P17750_001	spol|Spipo7G0041200	nnuc|Nelumbonucifera.20403	slyc|Solyc01g104000.2.1	osat|LOC_Os01g65410.1	osat|LOC_Os05g35440.1	pdact|PDK_30s1143291g003
atha|AT5G10910.1	nnuc|Nelumbonucifera.1234	osat|LOC_Os02g04500.2	slyc|Solyc11g005580.1.1	pdact|PDK_30s931831g003	macu|GSMUA_Achr7P15680_001	spol|Spipo32G0006100
atha|AT3G12690.1	nnuc|Nelumbonucifera.3656	spol|Spipo8G0019600	macu|GSMUA_Achr2P19230_001	slyc|Solyc12g017390.1.1	pdact|PDK_30s1165751g002	osat|LOC_Os05g14750.1
atha|AT2G33255.1	slyc|Solyc09g090750.2.1	osat|LOC_Os02g57100.1	macu|GSMUA_Achr10P08030_001	spol|Spipo11G0060300
atha|AT3G52820.1	osat|LOC_Os04g33530.1	pdact|PDK_30s782301g004	osat|LOC_Os11g05400.1	spol|Spipo13G0002100	nnuc|Nelumbonucifera.11709	macu|GSMUA_Achr11P12470_001	slyc|Solyc09g009600.1.1
atha|AT3G45980.1	osat|LOC_Os08g38300.1	pdact|PDK_30s1070141g026	nnuc|Nelumbonucifera.7952	slyc|Solyc11g007920.1.1	macu|GSMUA_Achr7P15260_001
atha|AT1G03870.1	slyc|Solyc07g053540.1.1	nnuc|Nelumbonucifera.21748
atha|AT3G06930.2	spol|Spipo3G0037000	slyc|Solyc12g099560.1.1	osat|LOC_Os07g47500.1	macu|GSMUA_Achr11P20460_001	nnuc|Nelumbonucifera.11651
atha|AT1G58025.2	slyc|Solyc01g103570.2.1	spol|Spipo4G0073100	osat|LOC_Os08g01794.2	pdact|PDK_30s757051g004	macu|GSMUA_Achr7P23500_001
atha|AT1G01210.1	spol|Spipo17G0015900
atha|AT1G54610.2	nnuc|Nelumbonucifera.12550	slyc|Solyc01g098160.2.1	spol|Spipo6G0003400	macu|GSMUA_Achr5P26940_001	osat|ChrUn.fgenesh.mRNA.83	nnuc|Nelumbonucifera.21455	slyc|Solyc01g067640.2.1	pdact|PDK_30s1197791g002	macu|GSMUA_Achr11P13770_001	macu|GSMUA_Achr2P02360_001
atha|AT2G20790.1	nnuc|Nelumbonucifera.3022	slyc|Solyc01g080360.2.1	pdact|PDK_30s870941g003	spol|Spipo27G0017000	osat|LOC_Os12g34370.1	macu|GSMUA_Achr8P33090_001
atha|AT4G15790.1	pdact|PDK_30s678101g002	spol|Spipo6G0046200	osat|LOC_Os12g35620.1	slyc|Solyc01g066900.2.1	macu|GSMUA_Achr7P03710_001	nnuc|Nelumbonucifera.23355
atha|AT1G67140.3	pdact|PDK_30s1152671g004	macu|GSMUA_Achr6P02790_001	spol|Spipo31G0006100	slyc|Solyc02g085810.2.1	osat|LOC_Os06g30901.1
atha|AT2G37150.3	macu|GSMUA_Achr11P23840_001	slyc|Solyc09g007530.2.1	pdact|PDK_30s1030181g007	nnuc|Nelumbonucifera.4029
atha|AT1G56460.2	osat|LOC_Os12g37430.1	slyc|Solyc01g100540.2.1
atha|AT3G02490.1	nnuc|Nelumbonucifera.14669	macu|GSMUA_Achr1P09410_001	pdact|PDK_30s817251g006
atha|AT4G03200.1	nnuc|Nelumbonucifera.21796	macu|GSMUA_Achr11P15710_001	slyc|Solyc09g074660.2.1	pdact|PDK_30s1161861g005	spol|Spipo6G0000400	osat|LOC_Os01g70950.1
atha|AT4G25120.1	spol|Spipo5G0052200	macu|GSMUA_Achr4P26320_001	pdact|PDK_30s1186971g003	slyc|Solyc03g093850.1.1
atha|AT5G16480.1	nnuc|Nelumbonucifera.971
atha|AT2G19950.2	nnuc|Nelumbonucifera.13269	spol|Spipo21G0035500	slyc|Solyc12g008390.1.1	pdact|PDK_30s1003191g001	macu|GSMUA_Achr1P13720_001
atha|AT5G06660.1	nnuc|Nelumbonucifera.17904	pdact|PDK_30s707661g016	macu|GSMUA_Achr10P17720_001	slyc|Solyc10g079000.1.1	osat|LOC_Os03g51160.2	spol|Spipo2G0025600
atha|AT3G62140.1	osat|LOC_Os01g21860.1	nnuc|Nelumbonucifera.24294	slyc|Solyc01g068150.2.1	spol|Spipo6G0016100	macu|GSMUA_Achr7P06000_001
atha|AT1G01200.1	osat|LOC_Os09g35860.1	slyc|Solyc01g096220.2.1	pdact|PDK_30s718321g007	macu|GSMUA_Achr9P00860_001
atha|AT4G02720.1	pdact|PDK_30s765171g001	spol|Spipo3G0096100	macu|GSMUA_Achr9P15340_001	osat|LOC_Os09g28220.1	nnuc|Nelumbonucifera.19143	slyc|Solyc11g071660.1.1
atha|AT4G24000.1	nnuc|Nelumbonucifera.15222	spol|Spipo26G0026600	slyc|Solyc08g082640.2.1	macu|GSMUA_Achr8P05340_001	spol|Spipo26G0026300
atha|AT2G18040.1	macu|GSMUA_Achr8P19300_001	spol|Spipo16G0021900	nnuc|Nelumbonucifera.13129	osat|LOC_Os04g56800.1	slyc|Solyc01g110530.2.1	pdact|PDK_30s760021g006
atha|AT5G26860.1	nnuc|Nelumbonucifera.1703	spol|Spipo3G0024600	slyc|Solyc10g024320.1.1	osat|LOC_Os07g48960.1	pdact|PDK_30s842591g001	macu|GSMUA_Achr7P05610_001
atha|AT3G53980.1	slyc|Solyc03g079880.2.1
atha|AT5G19370.1	slyc|Solyc12g099800.1.1	spol|Spipo3G0021300	nnuc|Nelumbonucifera.7335	macu|GSMUA_Achr8P21640_001	osat|LOC_Os07g48810.1	pdact|PDK_30s923651g006
atha|AT3G21640.1	slyc|Solyc01g087470.2.1	osat|LOC_Os12g05090.1	pdact|PDK_30s1131851g002	nnuc|Nelumbonucifera.10931	macu|GSMUA_Achr6P12690_001	osat|LOC_Os11g05090.1	spol|Spipo9G0013300
atha|AT1G15200.3	osat|LOC_Os03g49520.1	nnuc|Nelumbonucifera.14079	macu|GSMUA_Achr1P21320_001	slyc|Solyc01g104560.2.1	spol|Spipo15G0017600	pdact|PDK_30s698341g004
atha|AT1G54630.1	macu|GSMUA_Achr6P20240_001	nnuc|Nelumbonucifera.426	spol|Spipo3G0042500
atha|AT1G62940.1	spol|Spipo12G0064500	pdact|PDK_30s6550950g010	osat|LOC_Os04g24530.1	slyc|Solyc02g088710.2.1	macu|GSMUA_Achr6P36020_001	nnuc|Nelumbonucifera.10436
atha|AT2G20770.1	nnuc|Nelumbonucifera.12788	spol|Spipo1G0038900	macu|GSMUA_Achr5P12040_001	macu|GSMUA_Achr5P12030_001	slyc|Solyc10g008460.2.1
atha|AT4G35783.1	nnuc|Nelumbonucifera.18320	spol|Spipo11G0039500	macu|GSMUA_Achr2P11310_001
atha|AT1G71040.1	slyc|Solyc05g008290.2.1	nnuc|Nelumbonucifera.17896	spol|Spipo19G0028200	macu|GSMUA_Achr6P03290_001	osat|LOC_Os01g03530.1
atha|AT1G13230.1	spol|Spipo14G0037100
atha|AT5G53350.1	pdact|PDK_30s1048841g024	osat|LOC_Os02g35630.1	slyc|Solyc03g083250.2.1	osat|LOC_Os02g19150.1	spol|Spipo9G0049900	nnuc|Nelumbonucifera.2359	macu|GSMUA_Achr6P12620_001
atha|AT1G43140.1	nnuc|Nelumbonucifera.1702	slyc|Solyc01g067100.2.1	pdact|PDK_30s1021181g004	macu|GSMUA_Achr7P03700_001	spol|Spipo6G0045800	osat|LOC_Os05g05700.1	osat|LOC_Os01g27150.1	slyc|Solyc06g084520.2.1	pdact|PDK_30s1020141g004
atha|AT3G16120.1	spol|Spipo26G0004300	slyc|Solyc12g044240.1.1	osat|LOC_Os01g55510.1	macu|GSMUA_Achr2P19900_001
atha|AT5G66040.1	macu|GSMUA_Achr11P01250_001
atha|AT1G05720.1	osat|LOC_Os01g66960.1	pdact|PDK_30s1103751g007	spol|Spipo13G0013600	macu|GSMUA_Achr7P23860_001	slyc|Solyc06g053430.2.1
atha|AT1G18950.1	osat|LOC_Os07g09580.1	spol|Spipo2G0060900	nnuc|Nelumbonucifera.23920	pdact|PDK_30s1190441g010	macu|GSMUA_Achr4P17560_001	slyc|Solyc03g113500.2.1
atha|AT2G27830.1	spol|Spipo0G0010000	slyc|Solyc01g009430.2.1	macu|GSMUA_Achr10P15460_001	pdact|PDK_30s1032501g002	nnuc|Nelumbonucifera.1743	osat|LOC_Os02g32580.1
atha|AT4G31860.1	macu|GSMUA_Achr4P12780_001	slyc|Solyc08g006060.2.1	nnuc|Nelumbonucifera.13477	osat|LOC_Os06g44210.1	pdact|PDK_30s1115551g006	spol|Spipo12G0047400	osat|LOC_Os02g08364.1
atha|AT3G32400.1	spol|Spipo5G0011500
atha|AT3G59350.1	spol|Spipo7G0052100	macu|GSMUA_Achr3P21520_001	osat|LOC_Os09g33860.1	macu|GSMUA_Achr11P15030_001	slyc|Solyc12g098820.1.1	macu|GSMUA_AchrUn_randomP00760_001	nnuc|Nelumbonucifera.21573	osat|LOC_Os01g67340.1	pdact|PDK_30s997401g001	osat|LOC_Os03g62700.1
atha|AT1G79250.1	nnuc|Nelumbonucifera.3656	spol|Spipo8G0019600	macu|GSMUA_Achr2P19230_001	slyc|Solyc12g017390.1.1	pdact|PDK_30s1165751g002	osat|LOC_Os05g14750.1
atha|AT5G54570.1	pdact|PDK_30s677011g004	macu|GSMUA_Achr8P33160_001	macu|GSMUA_Achr1P26250_001	slyc|Solyc07g063880.2.1	osat|LOC_Os06g46940.2	spol|Spipo2G0087700	nnuc|Nelumbonucifera.8608
atha|AT5G48840.1	spol|Spipo11G0062300	nnuc|Nelumbonucifera.11734	pdact|PDK_30s855341g001	slyc|Solyc09g061680.2.1	osat|LOC_Os03g63490.1	macu|GSMUA_Achr7P02580_001
atha|AT1G74350.1	osat|LOC_Os06g42770.1	pdact|PDK_30s1171041g004	nnuc|Nelumbonucifera.6575
atha|AT3G26950.1	pdact|PDK_30s845411g008	osat|LOC_Os11g31110.1	macu|GSMUA_Achr11P12860_001	spol|Spipo4G0058900	nnuc|Nelumbonucifera.15556	slyc|Solyc02g082210.2.1
atha|AT1G08610.1	macu|GSMUA_Achr11P16420_001	osat|LOC_Os10g33700.1	slyc|Solyc04g010050.2.1	spol|Spipo17G0049500	nnuc|Nelumbonucifera.6743
atha|AT5G66020.1	slyc|Solyc00g007010.2.1	macu|GSMUA_Achr5P19130_001	osat|LOC_Os02g34884.1	osat|LOC_Os11g20384.1	spol|Spipo1G0056600
atha|AT5G56000.1	osat|LOC_Os08g39140.1	slyc|Solyc12g015880.1.1	macu|GSMUA_Achr10P03520_001	osat|LOC_Os09g30412.1	spol|Spipo5G0018400	pdact|PDK_30s947641g003	nnuc|Nelumbonucifera.22827	slyc|Solyc07g065840.2.1	osat|LOC_Os09g30418.1	nnuc|Nelumbonucifera.14622
atha|AT3G47390.1	pdact|PDK_30s1180131g001	slyc|Solyc04g056540.2.1	macu|GSMUA_Achr6P06630_001	spol|Spipo4G0042600
atha|AT3G52230.1	macu|GSMUA_Achr6P17130_001	slyc|Solyc11g007680.1.1	nnuc|Nelumbonucifera.7751	osat|LOC_Os01g73780.1
atha|AT5G50800.1	macu|GSMUA_Achr8P00620_001
atha|AT3G25920.1	macu|GSMUA_Achr1P22410_001	nnuc|Nelumbonucifera.14197	slyc|Solyc05g009370.2.1	pdact|PDK_30s692801g006	spol|Spipo15G0031600	osat|LOC_Os03g12020.1
atha|AT1G32700.1	osat|LOC_Os04g50120.1
atha|AT2G31260.1	osat|LOC_Os03g14380.1	spol|Spipo3G0077900	pdact|PDK_30s871471g004	macu|GSMUA_Achr1P03240_001	slyc|Solyc04g008630.2.1	nnuc|Nelumbonucifera.13944
atha|AT1G74110.1	slyc|Solyc03g114940.2.1	pdact|PDK_30s831491g005	nnuc|Nelumbonucifera.14210	osat|LOC_Os07g41240.1
atha|AT1G14040.1	nnuc|Nelumbonucifera.10561	slyc|Solyc02g088220.2.1	slyc|Solyc02g088230.2.1
atha|AT4G04960.1	nnuc|Nelumbonucifera.1788	slyc|Solyc02g078170.1.1	macu|GSMUA_Achr4P02610_001	spol|Spipo6G0065300
atha|AT4G18350.1	osat|LOC_Os12g42280.1	macu|GSMUA_Achr5P02570_001	slyc|Solyc08g016720.1.1	macu|GSMUA_Achr6P31180_001	macu|GSMUA_Achr4P22870_001	nnuc|Nelumbonucifera.2015	osat|LOC_Os03g44380.1	spol|Spipo5G0039400
atha|AT1G78950.1	spol|Spipo10G0001000	macu|GSMUA_Achr7P15790_001	slyc|Solyc12g006530.1.1	nnuc|Nelumbonucifera.2560	osat|LOC_Os02g04710.1
atha|AT4G17950.1	slyc|Solyc08g077030.2.1
atha|AT2G04780.1	pdact|PDK_30s1019741g002	osat|LOC_Os09g30486.1	nnuc|Nelumbonucifera.4947	macu|GSMUA_Achr3P10990_001	slyc|Solyc07g048090.1.1
atha|AT2G35620.1	pdact|PDK_30s671741g008	nnuc|Nelumbonucifera.2056	slyc|Solyc08g074760.2.1	spol|Spipo5G0077200	osat|LOC_Os03g16010.1	macu|GSMUA_Achr3P04890_001
atha|AT1G16350.1	macu|GSMUA_Achr5P18110_001	nnuc|Nelumbonucifera.9819	spol|Spipo11G0047500	pdact|PDK_30s1208961g005	slyc|Solyc10g079500.1.1	osat|LOC_Os03g56800.1
atha|AT5G47530.1	slyc|Solyc11g012420.1.1	macu|GSMUA_Achr6P24940_001	pdact|PDK_30s667101g002	nnuc|Nelumbonucifera.25942
atha|AT5G41140.1	nnuc|Nelumbonucifera.22716	macu|GSMUA_Achr11P04070_001	slyc|Solyc08g080780.2.1	pdact|PDK_30s985481g006	osat|LOC_Os10g36060.1
atha|AT3G60450.1	slyc|Solyc05g050800.2.1	spol|Spipo0G0038000	macu|GSMUA_Achr11P16280_001	osat|LOC_Os03g01180.1	nnuc|Nelumbonucifera.24801
atha|AT5G03730.2	macu|GSMUA_Achr8P07600_001	slyc|Solyc09g009090.2.1	osat|LOC_Os02g32610.2	spol|Spipo0G0009700
atha|AT4G18330.2	pdact|PDK_30s1150431g001	nnuc|Nelumbonucifera.8028	macu|GSMUA_Achr8P18770_001	slyc|Solyc01g066690.2.1	osat|LOC_Os12g41400.1	spol|Spipo8G0021200	nnuc|Nelumbonucifera.5160	slyc|Solyc12g099470.1.1	spol|Spipo5G0040100	osat|LOC_Os12g07740.1	macu|GSMUA_AchrUn_randomP00090_001
atha|AT3G04650.1	nnuc|Nelumbonucifera.6456	pdact|PDK_30s1033261g002	slyc|Solyc01g097160.2.1	macu|GSMUA_Achr8P03160_001	osat|LOC_Os12g40540.1	spol|Spipo2G0052400
atha|AT3G21280.1	spol|Spipo18G0000600	macu|GSMUA_Achr7P24290_001	osat|LOC_Os01g36930.1	pdact|PDK_30s727511g001	slyc|Solyc12g044740.1.1	nnuc|Nelumbonucifera.5388
atha|AT2G26070.1	pdact|PDK_30s1143061g003	slyc|Solyc08g065320.2.1	osat|LOC_Os01g51430.1	nnuc|Nelumbonucifera.23250	macu|GSMUA_Achr4P08800_001	spol|Spipo14G0010800
atha|AT1G34260.1	macu|GSMUA_Achr8P32500_001	nnuc|Nelumbonucifera.26124	slyc|Solyc06g065540.2.1	osat|LOC_Os08g34950.1	osat|LOC_Os12g13440.1	spol|Spipo9G0043700
atha|AT4G29990.1	macu|GSMUA_Achr2P09320_001	nnuc|Nelumbonucifera.12115	osat|LOC_Os05g44970.1	spol|Spipo18G0013000	slyc|Solyc03g093380.1.1	spol|Spipo18G0005100
atha|AT5G37140.1	nnuc|Nelumbonucifera.18201
atha|AT4G26860.2	macu|GSMUA_Achr3P26580_001	slyc|Solyc10g006240.2.1
atha|AT3G25530.1	osat|LOC_Os02g35500.1	slyc|Solyc09g018790.2.1	spol|Spipo4G0082700	macu|GSMUA_Achr8P29050_001	pdact|PDK_30s972071g004
atha|AT4G33120.1	slyc|Solyc08g062610.2.1	spol|Spipo21G0023100	osat|LOC_Os06g37610.1	macu|GSMUA_Achr7P08910_001
atha|AT1G14190.1	nnuc|Nelumbonucifera.9960
atha|AT2G03240.1	nnuc|Nelumbonucifera.10561	slyc|Solyc02g088220.2.1	nnuc|Nelumbonucifera.4283
atha|AT2G31945.1	macu|GSMUA_Achr10P17750_001	nnuc|Nelumbonucifera.22452	osat|LOC_Os09g27410.1	slyc|Solyc01g073720.2.1
atha|AT3G07160.1	macu|GSMUA_Achr5P11660_001	osat|LOC_Os06g08380.1	slyc|Solyc01g006350.2.1	nnuc|Nelumbonucifera.12455	pdact|PDK_30s977901g001	spol|Spipo3G0080300
atha|AT3G29970.1	macu|GSMUA_Achr9P26700_001	osat|LOC_Os07g41340.1	nnuc|Nelumbonucifera.303	slyc|Solyc02g089140.2.1
atha|AT3G54340.1	slyc|Solyc04g081000.2.1	pdact|PDK_30s893291g002	nnuc|Nelumbonucifera.992	osat|LOC_Os06g49840.1	macu|GSMUA_Achr9P20950_001
atha|AT1G53250.1	pdact|PDK_30s946431g009	slyc|Solyc12g014220.1.1	spol|Spipo18G0012400	macu|GSMUA_Achr4P00900_001	nnuc|Nelumbonucifera.26170
atha|AT4G33530.1	slyc|Solyc10g047270.1.1	macu|GSMUA_Achr9P11540_001	osat|LOC_Os07g32530.1	spol|Spipo20G0025100	pdact|PDK_30s1029561g001	slyc|Solyc01g105150.2.1	nnuc|Nelumbonucifera.2686
atha|AT3G13840.1	osat|LOC_Os03g29480.1	slyc|Solyc03g123400.1.1	macu|GSMUA_Achr10P17570_001
atha|AT3G49430.1	macu|GSMUA_Achr1P06160_001	nnuc|Nelumbonucifera.12566	slyc|Solyc03g082380.2.1
atha|AT5G13600.1	spol|Spipo8G0069300	slyc|Solyc09g007820.1.1	macu|GSMUA_Achr5P00550_001	nnuc|Nelumbonucifera.11625	osat|LOC_Os08g03650.1	pdact|PDK_30s1005041g001	pdact|PDK_30s1110871g001
atha|AT2G04410.1	spol|Spipo25G0018900	osat|LOC_Os09g07920.1	nnuc|Nelumbonucifera.26204	macu|GSMUA_AchrUn_randomP19210_001	slyc|Solyc07g045340.2.1
atha|AT5G22350.1	pdact|PDK_30s974151g001	macu|GSMUA_Achr2P06740_001	osat|LOC_Os02g33230.1	nnuc|Nelumbonucifera.24054	spol|Spipo7G0036600	slyc|Solyc11g068650.1.1
atha|AT3G06580.1	nnuc|Nelumbonucifera.5506	pdact|PDK_30s995501g001	spol|Spipo6G0027800	slyc|Solyc01g058390.2.1	osat|LOC_Os03g61710.1	macu|GSMUA_Achr1P03440_001
atha|AT1G79450.1	nnuc|Nelumbonucifera.270
atha|AT4G23550.1	slyc|Solyc08g081610.2.1
atha|AT5G55490.1	slyc|Solyc11g006310.1.1	nnuc|Nelumbonucifera.26279	spol|Spipo15G0039300	osat|LOC_Os09g27040.1	macu|GSMUA_Achr6P04410_001
atha|AT5G65760.1	pdact|PDK_30s1150591g004	macu|GSMUA_Achr6P31720_001	slyc|Solyc02g091950.2.1	nnuc|Nelumbonucifera.9720	spol|Spipo2G0109000	osat|LOC_Os01g56150.1
atha|AT1G20010.1	spol|Spipo11G0053100	pdact|PDK_30s965611g001	macu|GSMUA_Achr4P11980_001	spol|Spipo6G0075800	slyc|Solyc06g076640.2.1	spol|Spipo5G0036400	osat|LOC_Os02g07060.1	osat|LOC_Os06g46000.1	osat|LOC_Os03g56810.1	pdact|PDK_30s708731g001	spol|Spipo32G0002400	slyc|Solyc04g081490.2.1	slyc|Solyc10g085020.1.1	slyc|Solyc10g086760.1.1
atha|AT4G37980.1	slyc|Solyc11g011340.1.1
atha|AT5G13380.1	spol|Spipo2G0094200	spol|Spipo7G0009300	macu|GSMUA_Achr10P18640_001	slyc|Solyc07g063850.2.1	nnuc|Nelumbonucifera.6070	pdact|PDK_30s1066871g013	slyc|Solyc01g107390.2.1	osat|LOC_Os07g47490.1
atha|AT1G64280.1	macu|GSMUA_Achr7P09190_001	osat|LOC_Os01g09800.1	slyc|Solyc07g040690.2.1	spol|Spipo5G0007500	nnuc|Nelumbonucifera.1456
atha|AT1G16630.1	osat|LOC_Os03g46920.1	spol|Spipo9G0023100	nnuc|Nelumbonucifera.13006	slyc|Solyc01g106750.1.1
atha|AT1G22770.1	spol|Spipo14G0003100	macu|GSMUA_Achr10P27330_001	pdact|PDK_30s1036951g001	osat|LOC_Os01g08700.2	nnuc|Nelumbonucifera.24965	macu|GSMUA_Achr7P09770_001	slyc|Solyc04g071990.2.1
atha|AT5G64060.1	osat|LOC_Os05g35170.1
atha|AT2G26900.1	spol|Spipo27G0017300	slyc|Solyc05g017950.2.1	pdact|PDK_30s863681g001	nnuc|Nelumbonucifera.18263	macu|GSMUA_AchrUn_randomP15990_001	osat|LOC_Os01g45750.1
atha|AT3G52150.1	spol|Spipo28G0004800	nnuc|Nelumbonucifera.21975	osat|LOC_Os09g10760.1	macu|GSMUA_Achr4P19310_001	pdact|PDK_30s756061g003
atha|AT5G11110.1	macu|GSMUA_Achr4P06050_001	pdact|PDK_30s713301g003	macu|GSMUA_Achr9P22510_001	nnuc|Nelumbonucifera.678	osat|LOC_Os08g20660.1	slyc|Solyc07g007790.2.1	spol|Spipo10G0053200
atha|AT4G37040.1	nnuc|Nelumbonucifera.1609	osat|LOC_Os02g52420.1	slyc|Solyc02g090670.2.1	spol|Spipo2G0046800	macu|GSMUA_Achr10P25110_001	pdact|PDK_30s1156991g002
atha|AT1G03100.1	macu|GSMUA_Achr4P03010_001	nnuc|Nelumbonucifera.19396	pdact|PDK_30s924221g002	slyc|Solyc04g008410.1.1	spol|Spipo24G0025200	osat|LOC_Os10g28665.1
atha|AT1G72790.1	spol|Spipo21G0021900	slyc|Solyc03g121890.1.1	macu|GSMUA_Achr4P08870_001
atha|AT4G34830.1	osat|LOC_Os10g10170.1	nnuc|Nelumbonucifera.23902	pdact|PDK_30s690561g007	spol|Spipo1G0062700	macu|GSMUA_Achr8P19160_001	slyc|Solyc01g111020.2.1
atha|AT2G24395.1	spol|Spipo5G0029300	slyc|Solyc08g069230.2.1	macu|GSMUA_Achr9P14040_001
atha|AT2G20710.1	pdact|PDK_30s932591g004	nnuc|Nelumbonucifera.743	macu|GSMUA_Achr5P20750_001	osat|LOC_Os10g35760.2	slyc|Solyc07g054090.2.1
atha|AT1G65900.1	nnuc|Nelumbonucifera.21408	spol|Spipo1G0051900	slyc|Solyc02g081270.2.1	pdact|PDK_30s1069121g001	osat|LOC_Os03g02820.1	macu|GSMUA_Achr4P25870_001
atha|AT5G64960.1	osat|LOC_Os01g72790.1	slyc|Solyc06g073630.2.1	pdact|PDK_30s1026701g005	macu|GSMUA_Achr5P05370_001	slyc|Solyc04g056280.2.1	spol|Spipo20G0024900	nnuc|Nelumbonucifera.1406
atha|AT3G47650.1	pdact|PDK_30s1171101g009	slyc|Solyc12g009440.1.1	nnuc|Nelumbonucifera.7474	macu|GSMUA_Achr2P19940_001	spol|Spipo21G0001800	osat|LOC_Os06g22690.1
atha|AT2G26910.1	macu|GSMUA_Achr5P06180_001	macu|GSMUA_Achr9P01490_001	spol|Spipo14G0002300	macu|GSMUA_Achr7P08510_001	pdact|PDK_30s841741g005	slyc|Solyc05g018510.2.1	osat|LOC_Os01g42410.1	nnuc|Nelumbonucifera.6660
atha|AT4G31000.1	slyc|Solyc02g079040.2.1	nnuc|Nelumbonucifera.23980	macu|GSMUA_Achr1P23440_001	pdact|PDK_30s1046601g005
atha|AT5G06839.3	osat|LOC_Os09g31390.1	pdact|PDK_30s1033551g001	macu|GSMUA_Achr3P11150_001	nnuc|Nelumbonucifera.25121	spol|Spipo12G0036200	slyc|Solyc10g078670.1.1
atha|AT3G26510.5	pdact|PDK_30s997271g001
atha|AT1G48830.1	macu|GSMUA_Achr10P13020_001	osat|LOC_Os03g18580.1	slyc|Solyc06g069090.2.1
atha|AT3G14070.1	nnuc|Nelumbonucifera.958	slyc|Solyc02g069710.2.1	pdact|PDK_30s668901g003	spol|Spipo20G0009700	osat|LOC_Os03g08230.1	nnuc|Nelumbonucifera.19418
atha|AT2G04620.1	osat|LOC_Os08g32650.1	pdact|PDK_30s751241g001	spol|Spipo10G0049200	slyc|Solyc02g067620.1.1	macu|GSMUA_Achr5P22130_001	nnuc|Nelumbonucifera.24713
atha|AT5G27530.1	slyc|Solyc08g060970.2.1
atha|AT1G09610.1	pdact|PDK_30s675081g003	nnuc|Nelumbonucifera.10288	slyc|Solyc01g103360.2.1
atha|AT1G68680.1	spol|Spipo8G0031300	slyc|Solyc07g005430.2.1	nnuc|Nelumbonucifera.23212	macu|GSMUA_Achr6P04770_001	osat|LOC_Os05g08414.1
atha|AT4G15900.1	pdact|PDK_30s699561g003	nnuc|Nelumbonucifera.6014	slyc|Solyc01g094480.2.1	spol|Spipo22G0014000	osat|LOC_Os03g21990.1	macu|GSMUA_Achr11P05540_001
atha|AT5G12950.1	spol|Spipo12G0034900	slyc|Solyc12g100120.1.1	osat|LOC_Os02g10190.1	spol|Spipo10G0023400	macu|GSMUA_Achr9P27580_001	pdact|PDK_30s816411g005	nnuc|Nelumbonucifera.25575
atha|AT4G39740.1	osat|LOC_Os09g20430.1	slyc|Solyc04g055010.2.1	pdact|PDK_30s709951g001	macu|GSMUA_Achr6P02030_001
atha|AT2G42110.1	spol|Spipo23G0028200	macu|GSMUA_Achr5P19160_001	nnuc|Nelumbonucifera.15889	osat|LOC_Os03g03630.1	pdact|PDK_30s1115891g002	slyc|Solyc03g120950.2.1
atha|AT5G60150.1	osat|LOC_Os12g01220.1	macu|GSMUA_Achr5P14170_001	pdact|PDK_30s912581g006	nnuc|Nelumbonucifera.24742	slyc|Solyc06g075420.1.1
atha|AT3G46940.1	pdact|PDK_30s660001g001	osat|LOC_Os03g46640.1	nnuc|Nelumbonucifera.24653	macu|GSMUA_Achr4P14530_001	spol|Spipo2G0103500	slyc|Solyc01g100030.2.1
atha|AT1G18485.1	osat|LOC_Os04g39410.1	spol|Spipo7G0012300	nnuc|Nelumbonucifera.721	slyc|Solyc03g114660.1.1	macu|GSMUA_Achr10P22740_001	pdact|PDK_30s863811g002
atha|AT1G58440.1	macu|GSMUA_Achr3P25800_001	spol|Spipo3G0109700	slyc|Solyc04g077440.2.1	macu|GSMUA_Achr1P27030_001	osat|LOC_Os03g12910.1	pdact|PDK_30s655701g006	nnuc|Nelumbonucifera.3678
atha|AT5G22330.1	osat|LOC_Os01g62040.1	osat|LOC_Os07g08170.1	slyc|Solyc11g069370.1.1	macu|GSMUA_Achr4P30550_001	slyc|Solyc06g062350.2.1	spol|Spipo0G0127400	pdact|PDK_30s1070141g010	nnuc|Nelumbonucifera.8957	nnuc|Nelumbonucifera.23410
atha|AT1G13350.2	nnuc|Nelumbonucifera.3175	macu|GSMUA_Achr1P22430_001	spol|Spipo31G0005900	macu|GSMUA_Achr1P12470_001	pdact|PDK_30s762841g002	slyc|Solyc05g009540.2.1	osat|LOC_Os12g44330.1
atha|AT2G46940.1	nnuc|Nelumbonucifera.17662	macu|GSMUA_Achr8P29840_001
atha|AT3G23620.1	macu|GSMUA_Achr5P20210_001	osat|LOC_Os01g33030.1	spol|Spipo6G0039200	slyc|Solyc10g083600.1.1	pdact|PDK_30s65509539g001	nnuc|Nelumbonucifera.25569
atha|AT1G67620.1	pdact|PDK_30s831331g001	spol|Spipo13G0021900	slyc|Solyc05g014650.2.1	macu|GSMUA_Achr6P28380_001	nnuc|Nelumbonucifera.23939	osat|LOC_Os12g13824.2
atha|AT1G09280.1	osat|LOC_Os12g37630.1	slyc|Solyc01g100730.2.1	spol|Spipo3G0077500	pdact|PDK_30s657481g001	macu|GSMUA_Achr3P24390_001
atha|AT1G30650.1	macu|GSMUA_Achr5P03670_001	pdact|PDK_30s680531g012	osat|LOC_Os04g50920.1
atha|AT1G68140.1	pdact|PDK_30s875551g007	macu|GSMUA_Achr2P01240_001	osat|LOC_Os02g53110.1	spol|Spipo4G0006800	nnuc|Nelumbonucifera.23971
atha|AT2G26250.1	spol|Spipo2G0030600	slyc|Solyc08g067260.2.1	macu|GSMUA_Achr6P11690_001	pdact|PDK_30s779901g001	osat|LOC_Os03g08360.1	nnuc|Nelumbonucifera.2916	nnuc|Nelumbonucifera.18974	pdact|PDK_30s873951g002
atha|AT3G46630.1	macu|GSMUA_Achr3P28270_001	nnuc|Nelumbonucifera.25998	spol|Spipo25G0006200	osat|LOC_Os08g21700.1	slyc|Solyc04g078480.2.1
atha|AT1G62130.1	osat|LOC_Os11g43970.1	slyc|Solyc03g110900.2.1	nnuc|Nelumbonucifera.1319	macu|GSMUA_Achr8P10090_001	spol|Spipo3G0036600
atha|AT1G21870.1	pdact|PDK_30s1103551g002	nnuc|Nelumbonucifera.363	slyc|Solyc06g060370.2.1	osat|LOC_Os04g59550.1	macu|GSMUA_Achr6P18770_001	macu|GSMUA_Achr3P22140_001	osat|LOC_Os08g01410.1
atha|AT3G23600.1	osat|LOC_Os05g33100.1	nnuc|Nelumbonucifera.22915	pdact|PDK_30s1051671g001	macu|GSMUA_Achr9P17530_001	spol|Spipo22G0005300	slyc|Solyc09g072900.2.1
atha|AT4G22530.1	pdact|PDK_30s950021g001
atha|AT1G13340.1	spol|Spipo20G0016000	nnuc|Nelumbonucifera.12137	slyc|Solyc05g009550.2.1	osat|LOC_Os03g50210.1	pdact|PDK_30s1127011g006	macu|GSMUA_Achr6P24100_001
atha|AT1G47500.1	macu|GSMUA_Achr9P15210_001	pdact|PDK_30s670342g001
atha|AT5G41380.1	nnuc|Nelumbonucifera.17587	osat|LOC_Os01g61900.1
atha|AT5G54110.1	slyc|Solyc07g063630.2.1
atha|AT1G05990.1	slyc|Solyc06g083000.1.1	macu|GSMUA_Achr2P05840_001	osat|LOC_Os12g12730.1
atha|AT1G80190.1	slyc|Solyc09g008630.2.1	pdact|PDK_30s1069811g002	macu|GSMUA_Achr9P13510_001	osat|LOC_Os05g37980.1	nnuc|Nelumbonucifera.15666
atha|AT2G13840.1	macu|GSMUA_Achr5P04310_001	osat|LOC_Os03g09180.1	pdact|PDK_30s1014831g006	nnuc|Nelumbonucifera.4749	spol|Spipo2G0041900	slyc|Solyc11g044800.1.1
atha|AT2G20360.1	spol|Spipo16G0043800	slyc|Solyc09g064450.2.1	nnuc|Nelumbonucifera.26456	macu|GSMUA_Achr4P04460_001	pdact|PDK_30s968351g006	osat|LOC_Os02g57180.1	pdact|PDK_30s674231g005
atha|AT1G17270.1	macu|GSMUA_Achr7P07550_001	pdact|PDK_30s686351g003	macu|GSMUA_Achr8P15490_001	spol|Spipo16G0029100	spol|Spipo1G0049600	nnuc|Nelumbonucifera.9544	osat|LOC_Os07g38490.1	slyc|Solyc06g063120.2.1
atha|AT4G35730.1	spol|Spipo1G0075000	slyc|Solyc02g083130.2.1	pdact|PDK_30s1080961g003	nnuc|Nelumbonucifera.23900	osat|LOC_Os09g37510.1	macu|GSMUA_Achr3P26880_001
atha|AT2G46960.2	macu|GSMUA_Achr9P16810_001	pdact|PDK_30s719981g001	macu|GSMUA_Achr11P00420_001
atha|AT3G15180.2	slyc|Solyc07g062850.2.1	pdact|PDK_30s927701g001	macu|GSMUA_Achr3P16460_001	osat|LOC_Os05g48340.1	spol|Spipo14G0028100
atha|AT1G52640.1	nnuc|Nelumbonucifera.1461	pdact|PDK_30s1174131g002	macu|GSMUA_Achr7P23300_001	spol|Spipo21G0007800	slyc|Solyc03g116540.1.1
atha|AT1G06590.1	slyc|Solyc08g067190.2.1	osat|LOC_Os12g43120.1	pdact|PDK_30s691131g002	macu|GSMUA_Achr9P29220_001	spol|Spipo8G0022100	nnuc|Nelumbonucifera.19182
atha|AT3G12410.1	slyc|Solyc08g007350.1.1	nnuc|Nelumbonucifera.10889
atha|AT5G07280.1	spol|Spipo4G0050100	nnuc|Nelumbonucifera.14260	macu|GSMUA_Achr8P00900_001	slyc|Solyc03g026040.2.1	osat|LOC_Os01g68870.2	pdact|PDK_30s1079811g003
atha|AT3G26420.1	pdact|PDK_30s968291g001	nnuc|Nelumbonucifera.25889	osat|LOC_Os03g61990.3	spol|Spipo7G0038200	macu|GSMUA_Achr3P22540_001	slyc|Solyc10g047130.1.1
atha|AT3G01800.1	slyc|Solyc11g007740.1.1	macu|GSMUA_Achr10P16550_001	pdact|PDK_30s867271g002	spol|Spipo9G0054900	nnuc|Nelumbonucifera.17233	osat|LOC_Os04g41300.1
atha|AT5G37530.1	slyc|Solyc05g051230.2.1	osat|LOC_Os06g14040.1	pdact|PDK_30s927721g001	macu|GSMUA_Achr9P15850_001	spol|Spipo15G0037400
atha|AT5G42180.1	pdact|PDK_30s840231g004	slyc|Solyc12g089370.1.1	macu|GSMUA_AchrUn_randomP16840_001	nnuc|Nelumbonucifera.19675	osat|LOC_Os02g58720.2
atha|AT4G31250.1	slyc|Solyc05g047570.2.1	slyc|Solyc08g069170.1.1	nnuc|Nelumbonucifera.4143	macu|GSMUA_Achr10P02920_001	spol|Spipo12G0064000	osat|LOC_Os06g45240.1	pdact|PDK_30s1100871g002
atha|AT1G80180.1	macu|GSMUA_Achr2P17080_001	nnuc|Nelumbonucifera.6158	slyc|Solyc03g116490.1.1
atha|AT2G27460.1	pdact|PDK_30s727751g003	spol|Spipo0G0004100	macu|GSMUA_Achr6P13200_001	nnuc|Nelumbonucifera.15645	slyc|Solyc11g068500.1.1	osat|LOC_Os05g37120.1
atha|AT2G01710.1	spol|Spipo0G0094400	nnuc|Nelumbonucifera.13422	osat|LOC_Os03g27460.2	macu|GSMUA_Achr10P19280_001	slyc|Solyc04g076270.1.1
atha|AT5G41110.1	nnuc|Nelumbonucifera.9204	osat|LOC_Os08g42420.1	slyc|Solyc03g097710.2.1
atha|AT1G69450.1	nnuc|Nelumbonucifera.23675	osat|LOC_Os12g39320.1	macu|GSMUA_Achr6P34810_001	slyc|Solyc02g088300.2.1	spol|Spipo2G0090900
atha|AT5G41020.1	spol|Spipo5G0076100	osat|LOC_Os06g19980.1	slyc|Solyc08g066190.1.1	macu|GSMUA_Achr9P12730_001
atha|AT1G30240.2	pdact|PDK_30s6550926g036	macu|GSMUA_Achr6P02750_001	slyc|Solyc11g007010.1.1	nnuc|Nelumbonucifera.57	osat|LOC_Os05g22990.1	spol|Spipo4G0024500
atha|AT3G13160.1	spol|Spipo7G0014700	pdact|PDK_30s929381g001	nnuc|Nelumbonucifera.26163
atha|AT2G36305.1	macu|GSMUA_Achr6P17360_001	spol|Spipo9G0034400	slyc|Solyc09g009630.2.1	osat|LOC_Os05g28950.1	nnuc|Nelumbonucifera.2274
atha|AT5G46230.1	macu|GSMUA_Achr10P00990_001	slyc|Solyc08g016580.1.1	osat|LOC_Os01g11240.1	macu|GSMUA_Achr7P13960_001	pdact|PDK_30s999461g001
atha|AT3G62920.1	osat|LOC_Os05g30810.1	nnuc|Nelumbonucifera.1318	slyc|Solyc09g074620.2.1	spol|Spipo3G0040100
atha|AT1G52750.1	macu|GSMUA_AchrUn_randomP17340_001	slyc|Solyc06g067890.2.1	osat|LOC_Os01g45960.1	nnuc|Nelumbonucifera.3755	spol|Spipo21G0007400	pdact|PDK_30s656431g002	slyc|Solyc03g119990.2.1	nnuc|Nelumbonucifera.17711
atha|AT4G38420.1	osat|LOC_Os07g32660.1	pdact|PDK_30s695061g001	nnuc|Nelumbonucifera.13135	osat|LOC_Os04g47400.1	macu|GSMUA_Achr9P25000_001	spol|Spipo1G0074000	macu|GSMUA_Achr5P11580_001	slyc|Solyc01g111970.2.1	macu|GSMUA_Achr4P27750_001	macu|GSMUA_Achr7P00290_001	osat|LOC_Os06g46500.1	nnuc|Nelumbonucifera.14335
atha|AT5G28740.1	pdact|PDK_30s1162671g002	nnuc|Nelumbonucifera.14241	osat|LOC_Os07g44970.1	spol|Spipo29G0018700	macu|GSMUA_Achr9P04370_001	slyc|Solyc01g086990.2.1
atha|AT1G79430.2	nnuc|Nelumbonucifera.8660	osat|LOC_Os02g07770.1	slyc|Solyc12g017370.1.1	pdact|PDK_30s806121g001	macu|GSMUA_Achr3P23640_001	spol|Spipo5G0044100
atha|AT2G01770.1	spol|Spipo0G0180100	macu|GSMUA_Achr7P12420_001	osat|LOC_Os09g23300.1	slyc|Solyc04g008060.2.1	nnuc|Nelumbonucifera.6867	pdact|PDK_30s65509138g001
atha|AT3G07760.1	pdact|PDK_30s1176061g003	macu|GSMUA_Achr7P25910_001	osat|LOC_Os12g32992.1	nnuc|Nelumbonucifera.18884	slyc|Solyc12g006160.1.1	spol|Spipo2G0076700
atha|AT3G27530.1	osat|LOC_Os12g35360.1	spol|Spipo18G0020500	macu|GSMUA_Achr11P18970_001	nnuc|Nelumbonucifera.3762	slyc|Solyc08g081410.2.1	pdact|PDK_30s761141g001
atha|AT5G17240.1	pdact|PDK_30s858661g001	macu|GSMUA_Achr11P22280_001	nnuc|Nelumbonucifera.11182	osat|LOC_Os07g28840.1	spol|Spipo1G0051300	slyc|Solyc02g081320.2.1
atha|AT1G77180.1	nnuc|Nelumbonucifera.24528	nnuc|Nelumbonucifera.19548	macu|GSMUA_Achr6P02200_001	spol|Spipo4G0045000	slyc|Solyc12g008370.1.1	pdact|PDK_30s889331g001	osat|LOC_Os02g52250.1
atha|AT1G07000.1	nnuc|Nelumbonucifera.19670	slyc|Solyc08g066070.1.1
atha|AT1G71240.1	osat|LOC_Os01g64870.1	spol|Spipo4G0114400	macu|GSMUA_AchrUn_randomP11620_001	nnuc|Nelumbonucifera.26102	slyc|Solyc01g104300.2.1
atha|AT4G29890.1	macu|GSMUA_Achr7P19580_001	slyc|Solyc07g008310.2.1	osat|LOC_Os06g48510.1	pdact|PDK_30s861851g002	nnuc|Nelumbonucifera.5192	spol|Spipo5G0003400
atha|AT5G58720.1	macu|GSMUA_Achr7P14320_001	pdact|PDK_30s1171101g006	slyc|Solyc06g007110.2.1	spol|Spipo18G0009400	osat|LOC_Os01g12530.1	nnuc|Nelumbonucifera.7435
atha|AT4G20320.1	macu|GSMUA_Achr3P25150_001	osat|LOC_Os01g43020.1	pdact|PDK_30s946431g003	slyc|Solyc02g082190.2.1	spol|Spipo26G0017300	nnuc|Nelumbonucifera.4983
atha|AT4G23860.1	macu|GSMUA_Achr5P06720_001	osat|LOC_Os06g33810.1	nnuc|Nelumbonucifera.7391	slyc|Solyc08g082320.2.1	spol|Spipo8G0046500	pdact|PDK_30s662631g001
atha|AT5G52630.1	slyc|Solyc03g063690.1.1	macu|GSMUA_Achr4P03570_001	spol|Spipo3G0096900	osat|LOC_Os01g46230.1
atha|AT1G04810.1	nnuc|Nelumbonucifera.22258	macu|GSMUA_Achr1P10550_001	spol|Spipo12G0062900	osat|LOC_Os08g12820.1	pdact|PDK_30s65509112g002	slyc|Solyc09g091750.2.1
atha|AT5G17020.1	spol|Spipo14G0050300	macu|GSMUA_Achr8P33200_001	nnuc|Nelumbonucifera.2034	pdact|PDK_30s854191g003	slyc|Solyc03g096920.2.1
atha|AT3G18710.1	spol|Spipo9G0038900
atha|AT1G75790.1	nnuc|Nelumbonucifera.25985	osat|LOC_Os04g47400.1	macu|GSMUA_Achr4P29540_001	slyc|Solyc04g081520.1.1
atha|AT5G20790.1	spol|Spipo0G0032900	slyc|Solyc07g042400.2.1
atha|AT2G41040.1	pdact|PDK_30s766901g004	macu|GSMUA_Achr2P05170_001	osat|LOC_Os06g43800.1	slyc|Solyc07g007300.2.1	spol|Spipo10G0016500
atha|AT4G38400.1	nnuc|Nelumbonucifera.18925
atha|AT3G58530.1	slyc|Solyc06g005380.2.1	spol|Spipo2G0061800	pdact|PDK_30s688211g001	nnuc|Nelumbonucifera.16114	macu|GSMUA_Achr2P17760_001	osat|LOC_Os02g17990.1
atha|AT1G10830.1	spol|Spipo4G0049800	macu|GSMUA_Achr10P17160_001	nnuc|Nelumbonucifera.22926	pdact|PDK_30s856081g002	slyc|Solyc12g098710.1.1	osat|LOC_Os12g21710.1
atha|AT1G49910.1	macu|GSMUA_Achr4P10920_001	osat|LOC_Os03g33580.1	slyc|Solyc01g107160.2.1	nnuc|Nelumbonucifera.25653	spol|Spipo3G0104900	pdact|PDK_30s787491g001
atha|AT4G14805.1	slyc|Solyc09g082310.1.1	osat|LOC_Os01g42210.1
atha|AT1G06920.1	pdact|PDK_30s795291g003	nnuc|Nelumbonucifera.6674	osat|LOC_Os01g60810.1	spol|Spipo3G0002700
atha|AT5G57480.1	spol|Spipo12G0053900	macu|GSMUA_Achr5P16360_001	slyc|Solyc12g055810.1.1	osat|LOC_Os09g26260.1	nnuc|Nelumbonucifera.6894
atha|AT1G44608.1	spol|Spipo0G0187300
atha|AT2G02090.1	spol|Spipo1G0050900	macu|GSMUA_Achr4P25930_001	osat|LOC_Os04g47830.1	slyc|Solyc02g014770.2.1	nnuc|Nelumbonucifera.6908
atha|AT5G67370.1	macu|GSMUA_Achr6P24710_001	spol|Spipo2G0096300	slyc|Solyc02g092700.2.1	nnuc|Nelumbonucifera.6818	osat|LOC_Os03g32490.1
atha|AT1G21651.1	osat|LOC_Os05g34880.1	macu|GSMUA_Achr1P28240_001	slyc|Solyc11g005030.1.1	pdact|PDK_30s1042471g002	spol|Spipo13G0012200
atha|AT1G61490.1	nnuc|Nelumbonucifera.5992	slyc|Solyc03g006730.1.1	nnuc|Nelumbonucifera.5971	spol|Spipo14G0055200	spol|Spipo7G0004200	spol|Spipo14G0055100	pdact|PDK_30s1098211g001	osat|LOC_Os07g36590.1
atha|AT4G35980.1	osat|LOC_Os05g28480.1	pdact|PDK_30s984861g006	spol|Spipo0G0082900	slyc|Solyc02g083650.2.1	nnuc|Nelumbonucifera.23115	macu|GSMUA_Achr10P00240_001
atha|AT1G24090.1	slyc|Solyc04g005010.2.1	nnuc|Nelumbonucifera.9227
atha|AT2G16485.1	pdact|PDK_30s672751g003	slyc|Solyc11g062220.1.1	osat|LOC_Os09g36090.1	macu|GSMUA_Achr4P05190_001	nnuc|Nelumbonucifera.4514	spol|Spipo17G0013700
atha|AT3G47850.1	nnuc|Nelumbonucifera.2149	osat|LOC_Os05g13390.1	spol|Spipo24G0017600	macu|GSMUA_Achr4P22220_001	slyc|Solyc06g071170.2.1	pdact|PDK_30s805141g010
atha|AT4G17220.1	slyc|Solyc11g012660.1.1	nnuc|Nelumbonucifera.10974
atha|AT1G49400.1	macu|GSMUA_Achr3P04840_001	slyc|Solyc12g009380.1.1
atha|AT5G50250.1	spol|Spipo4G0038700
atha|AT2G40850.1	slyc|Solyc10g078170.1.1
atha|AT3G50845.1	macu|GSMUA_Achr4P32100_001	nnuc|Nelumbonucifera.13655	pdact|PDK_30s757341g001
atha|AT2G02080.1	spol|Spipo1G0051000	macu|GSMUA_Achr4P11810_001	slyc|Solyc04g008500.2.1
atha|AT4G35830.1	osat|LOC_Os08g09200.1	slyc|Solyc12g005860.1.1	pdact|PDK_30s953961g003	slyc|Solyc07g052350.2.1	macu|GSMUA_Achr5P00710_001	nnuc|Nelumbonucifera.4896	macu|GSMUA_Achr9P30280_001	spol|Spipo17G0027400	pdact|PDK_30s1081791g001	macu|GSMUA_Achr11P01170_001
atha|AT2G40180.1	slyc|Solyc05g052520.2.1
atha|AT2G18210.1	pdact|PDK_30s801291g003	spol|Spipo8G0071300	nnuc|Nelumbonucifera.6297
atha|AT1G22540.1	slyc|Solyc06g065020.2.1	spol|Spipo4G0103800	nnuc|Nelumbonucifera.4842	macu|GSMUA_Achr9P00410_001	pdact|PDK_30s1146211g001	osat|LOC_Os01g65100.1
atha|AT5G28490.1	macu|GSMUA_Achr1P05650_001	slyc|Solyc05g055020.2.1
atha|AT1G79040.1	osat|LOC_Os07g05365.1	macu|GSMUA_Achr9P30450_001	nnuc|Nelumbonucifera.536	slyc|Solyc07g066310.2.1	spol|Spipo32G0009500	pdact|PDK_30s804481g001
atha|AT1G75280.1	pdact|PDK_30s1137281g002	spol|Spipo25G0005300
atha|AT3G50380.1	osat|LOC_Os12g40279.1	pdact|PDK_30s740071g001	spol|Spipo9G0027800	slyc|Solyc02g090130.2.1
atha|AT5G52180.1	spol|Spipo17G0016500	slyc|Solyc03g026010.1.1	osat|LOC_Os06g03820.1	nnuc|Nelumbonucifera.1188	macu|GSMUA_Achr1P07870_001
atha|AT5G06210.1	pdact|PDK_30s974151g005	macu|GSMUA_Achr6P35640_001	spol|Spipo8G0005100	nnuc|Nelumbonucifera.19083	slyc|Solyc10g083240.1.1	osat|LOC_Os04g33810.1
atha|AT5G04660.1	spol|Spipo9G0033700	osat|LOC_Os04g33370.1	nnuc|Nelumbonucifera.2553	slyc|Solyc05g055400.2.1	macu|GSMUA_Achr8P29570_001	macu|GSMUA_Achr3P17510_001
atha|AT1G62530.1	macu|GSMUA_Achr11P04280_001	pdact|PDK_30s691771g001	slyc|Solyc08g079030.2.1
atha|AT4G09720.3	nnuc|Nelumbonucifera.1601	slyc|Solyc04g072060.2.1	spol|Spipo21G0020200
atha|AT1G10150.1	slyc|Solyc04g077590.2.1	pdact|PDK_30s722441g005	nnuc|Nelumbonucifera.1465	macu|GSMUA_Achr8P02900_001	spol|Spipo3G0110600	osat|LOC_Os03g56000.1
atha|AT3G47870.1	nnuc|Nelumbonucifera.22098	pdact|PDK_30s759331g002	macu|GSMUA_Achr9P25450_001	slyc|Solyc03g113360.2.1
atha|AT4G01870.1	macu|GSMUA_Achr11P04830_001	pdact|PDK_30s938771g002	nnuc|Nelumbonucifera.10743	spol|Spipo3G0073500	slyc|Solyc06g008620.1.1	osat|LOC_Os07g44410.1
atha|AT1G79020.1	spol|Spipo12G0025700	osat|LOC_Os09g11270.1	macu|GSMUA_Achr2P05510_001	slyc|Solyc02g081650.2.1	pdact|PDK_30s827291g002
atha|AT2G36370.1	macu|GSMUA_Achr10P15530_001	spol|Spipo0G0007900	slyc|Solyc10g085600.1.1	osat|LOC_Os01g73750.1	nnuc|Nelumbonucifera.19080	pdact|PDK_30s997211g001
atha|AT2G28690.1	nnuc|Nelumbonucifera.6348	macu|GSMUA_Achr5P28360_001	osat|LOC_Os05g02450.1	slyc|Solyc06g005300.2.1	pdact|PDK_30s790611g012	spol|Spipo23G0025100
atha|AT2G17840.1	macu|GSMUA_Achr5P11450_001	nnuc|Nelumbonucifera.8289	spol|Spipo17G0029300	slyc|Solyc02g062100.2.1	osat|LOC_Os06g50330.1	pdact|PDK_30s674911g001
atha|AT5G44290.1	nnuc|Nelumbonucifera.13056	spol|Spipo6G0003400	nnuc|Nelumbonucifera.5751	slyc|Solyc07g053910.2.1	osat|LOC_Os01g10430.1	macu|GSMUA_Achr10P14100_001	pdact|PDK_30s783781g001
atha|AT5G11490.2	nnuc|Nelumbonucifera.16095	osat|LOC_Os01g43630.1	spol|Spipo26G0005100	slyc|Solyc08g068210.2.1	pdact|PDK_30s668381g001	macu|GSMUA_Achr1P13670_001
atha|AT2G14750.1	slyc|Solyc02g064650.2.1
atha|AT1G04300.3	osat|LOC_Os12g40520.1	spol|Spipo24G0020300	nnuc|Nelumbonucifera.14642	macu|GSMUA_Achr2P12590_001	slyc|Solyc03g005430.2.1
atha|AT1G51500.1	pdact|PDK_30s883571g005	nnuc|Nelumbonucifera.23740	macu|GSMUA_Achr4P00390_001	osat|LOC_Os05g13520.1	slyc|Solyc11g065350.1.1	spol|Spipo22G0001000
atha|AT5G65500.1	nnuc|Nelumbonucifera.5793	slyc|Solyc11g010700.1.1	pdact|PDK_30s993431g001
atha|AT3G24050.1	slyc|Solyc05g053500.2.1	nnuc|Nelumbonucifera.6747	macu|GSMUA_Achr11P17140_001
atha|AT3G25230.2	pdact|PDK_30s1001321g001	spol|Spipo13G0030000	slyc|Solyc06g083190.2.1	macu|GSMUA_Achr7P22780_001	osat|LOC_Os08g41390.1	macu|GSMUA_AchrUn_randomP02470_001	macu|GSMUA_Achr6P27770_001	nnuc|Nelumbonucifera.17234
atha|AT1G07540.1	osat|LOC_Os03g16700.1	slyc|Solyc06g005590.2.1	macu|GSMUA_Achr10P22620_001	nnuc|Nelumbonucifera.4033	spol|Spipo6G0072200
atha|AT3G26440.1	slyc|Solyc02g093470.2.1	nnuc|Nelumbonucifera.7124	macu|GSMUA_Achr9P29440_001	macu|GSMUA_Achr11P08800_001	nnuc|Nelumbonucifera.6848	osat|LOC_Os05g01760.1	pdact|PDK_30s926331g001	osat|LOC_Os01g68260.1	macu|GSMUA_Achr5P25550_001
atha|AT5G09670.2	osat|LOC_Os04g38520.1	nnuc|Nelumbonucifera.15171	pdact|PDK_30s6550926g021	slyc|Solyc01g104910.2.1	osat|LOC_Os04g38525.1	nnuc|Nelumbonucifera.6049
atha|AT2G36310.1	macu|GSMUA_Achr8P07700_001	spol|Spipo0G0006200	pdact|PDK_30s918551g001	slyc|Solyc09g009690.2.1	nnuc|Nelumbonucifera.16420	osat|LOC_Os08g44370.1
atha|AT4G20970.1	nnuc|Nelumbonucifera.10233	macu|GSMUA_Achr7P13750_001	macu|GSMUA_Achr8P20020_001	slyc|Solyc02g078130.2.1	spol|Spipo8G0051500
atha|AT5G43990.2	osat|LOC_Os02g40770.2	macu|GSMUA_Achr1P20340_001	nnuc|Nelumbonucifera.17562
atha|AT4G34420.1	nnuc|Nelumbonucifera.11826
atha|AT1G71090.1	macu|GSMUA_Achr11P13290_001	nnuc|Nelumbonucifera.24985	spol|Spipo14G0039300	pdact|PDK_30s1016851g001	osat|LOC_Os08g09190.1	slyc|Solyc02g091240.1.1
atha|AT5G61865.1	slyc|Solyc12g042340.1.1	spol|Spipo15G0043900
atha|AT2G47010.1	macu|GSMUA_Achr6P13570_001	slyc|Solyc01g068130.2.1	nnuc|Nelumbonucifera.23868	spol|Spipo3G0079300	osat|LOC_Os05g19000.1	osat|LOC_Os05g19030.1
atha|AT1G18290.1	pdact|PDK_30s919661g001	osat|LOC_Os01g03080.1	macu|GSMUA_Achr6P09590_001
atha|AT3G01390.1	spol|Spipo8G0005800	osat|LOC_Os04g51270.1	nnuc|Nelumbonucifera.12005	macu|GSMUA_Achr5P10010_001	pdact|PDK_30s913781g003
atha|AT1G55200.1	osat|LOC_Os01g41870.2	nnuc|Nelumbonucifera.13770	slyc|Solyc03g121440.2.1	pdact|PDK_30s970651g002	nnuc|Nelumbonucifera.22722	spol|Spipo21G0030800	macu|GSMUA_Achr9P05910_001
atha|AT4G29735.2	macu|GSMUA_Achr4P30840_001	slyc|Solyc12g008860.1.1	osat|LOC_Os06g37070.1
atha|AT1G24400.1	macu|GSMUA_Achr7P02780_001	osat|LOC_Os08g03350.1	nnuc|Nelumbonucifera.11589	slyc|Solyc02g093860.2.1	pdact|PDK_30s705951g010
atha|AT5G02180.1	nnuc|Nelumbonucifera.13729	slyc|Solyc10g084830.1.1
atha|AT1G05910.1	pdact|PDK_30s796304g001	osat|LOC_Os09g33980.1	spol|Spipo7G0053100	macu|GSMUA_Achr11P08850_001	nnuc|Nelumbonucifera.7491	slyc|Solyc04g076180.2.1
atha|AT3G47060.1	slyc|Solyc06g005950.2.1	macu|GSMUA_Achr6P33650_001	nnuc|Nelumbonucifera.1429	pdact|PDK_30s6550951g010	spol|Spipo23G0005700	osat|LOC_Os02g43350.1
atha|AT5G01050.1	slyc|Solyc07g049460.2.1	macu|GSMUA_Achr6P33880_001	pdact|PDK_30s732171g004	nnuc|Nelumbonucifera.4828	spol|Spipo6G0075500
atha|AT1G72390.1	pdact|PDK_30s667401g004	osat|LOC_Os10g25200.1	slyc|Solyc06g063010.2.1	nnuc|Nelumbonucifera.20060	macu|GSMUA_Achr11P09260_001
atha|AT1G55040.1	spol|Spipo22G0011500	macu|GSMUA_Achr11P13790_001	pdact|PDK_30s1111411g001	nnuc|Nelumbonucifera.22238	slyc|Solyc01g099230.2.1	osat|LOC_Os07g22024.1
atha|AT2G22425.1	spol|Spipo5G0060400
atha|AT5G24710.1	osat|LOC_Os01g46510.1	pdact|PDK_30s946431g004	macu|GSMUA_Achr6P21400_001	spol|Spipo8G0047100	slyc|Solyc01g102510.2.1	nnuc|Nelumbonucifera.19989
atha|AT1G69550.1	osat|LOC_Os01g71106.2
atha|AT2G35680.1	nnuc|Nelumbonucifera.7325	slyc|Solyc06g066760.2.1	spol|Spipo1G0105900	macu|GSMUA_Achr1P01680_001	osat|LOC_Os10g41240.1
atha|AT3G03810.1	pdact|PDK_30s1185821g001	osat|LOC_Os05g04190.1	nnuc|Nelumbonucifera.7362	slyc|Solyc06g059980.2.1	nnuc|Nelumbonucifera.22125	macu|GSMUA_Achr3P24040_001	spol|Spipo7G0066800
atha|AT1G59750.1	osat|LOC_Os04g36054.1	spol|Spipo7G0053900	slyc|Solyc01g103050.2.1	macu|GSMUA_Achr10P16170_001	osat|LOC_Os02g35140.1	nnuc|Nelumbonucifera.24070	pdact|PDK_30s799101g001
atha|AT5G67350.1	spol|Spipo2G0095800	slyc|Solyc02g092720.1.1	pdact|PDK_30s732571g002
atha|AT3G14440.1	macu|GSMUA_Achr5P02570_001	slyc|Solyc07g056570.1.1	macu|GSMUA_Achr6P31180_001	macu|GSMUA_Achr4P22870_001	nnuc|Nelumbonucifera.2015	osat|LOC_Os03g44380.1	spol|Spipo5G0039400
atha|AT1G71370.1	macu|GSMUA_Achr8P01870_001	slyc|Solyc02g078880.2.1	nnuc|Nelumbonucifera.3232	spol|Spipo4G0078700	pdact|PDK_30s853851g005
atha|AT5G19700.1	spol|Spipo21G0034100	macu|GSMUA_Achr6P24500_001	nnuc|Nelumbonucifera.20322	slyc|Solyc04g076950.2.1
atha|AT1G74710.2	nnuc|Nelumbonucifera.19241	slyc|Solyc06g071030.2.1	osat|LOC_Os09g19734.1
atha|AT5G23810.1	osat|LOC_Os04g39489.1	slyc|Solyc07g066010.2.1	pdact|PDK_30s1085631g001	macu|GSMUA_Achr5P23910_001	macu|GSMUA_Achr3P10920_001
atha|AT4G10890.1	spol|Spipo11G0011800	slyc|Solyc08g082720.2.1	pdact|PDK_30s1115431g002	nnuc|Nelumbonucifera.9706	macu|GSMUA_Achr3P15880_001
atha|AT1G64060.1	macu|GSMUA_Achr6P31850_001	slyc|Solyc08g081690.2.1	spol|Spipo26G0007900	osat|LOC_Os05g45210.1	nnuc|Nelumbonucifera.6801	pdact|PDK_30s808601g004
atha|AT1G59740.1	spol|Spipo0G0088000	slyc|Solyc01g103030.2.1	macu|GSMUA_Achr8P08410_001	macu|GSMUA_Achr10P10910_001	osat|LOC_Os11g12740.1	nnuc|Nelumbonucifera.17736	pdact|PDK_30s6550948g012	osat|LOC_Os04g36040.1
atha|AT2G33330.1	macu|GSMUA_Achr5P13000_001
atha|AT5G21100.1	macu|GSMUA_Achr10P28030_001	nnuc|Nelumbonucifera.11030	slyc|Solyc01g008830.1.1	pdact|PDK_30s1094671g001	osat|LOC_Os06g37080.1	macu|GSMUA_Achr7P09110_001	pdact|PDK_30s909461g004	spol|Spipo8G0037100	slyc|Solyc11g062440.1.1
atha|AT2G29090.1	macu|GSMUA_Achr7P07200_001	nnuc|Nelumbonucifera.5349	macu|GSMUA_Achr4P21760_001	osat|LOC_Os02g47470.1	slyc|Solyc08g075320.2.1	slyc|Solyc08g005610.2.1	pdact|PDK_30s1181331g001	pdact|PDK_30s65509208g001	spol|Spipo15G0020300
atha|AT3G02910.1	macu|GSMUA_Achr4P27290_001	osat|LOC_Os03g63700.1	nnuc|Nelumbonucifera.2354	spol|Spipo5G0063800	slyc|Solyc03g097230.1.1
atha|AT1G51040.1	osat|LOC_Os03g50320.1	pdact|PDK_30s692801g004	nnuc|Nelumbonucifera.19737	macu|GSMUA_Achr1P22400_001	slyc|Solyc11g043120.1.1
atha|AT5G48760.1	pdact|PDK_30s784031g003	spol|Spipo3G0098700	macu|GSMUA_Achr10P13110_001	nnuc|Nelumbonucifera.1255	osat|LOC_Os03g54890.1	slyc|Solyc12g098330.1.1
atha|AT2G42005.1	nnuc|Nelumbonucifera.4258	slyc|Solyc02g082510.1.1	spol|Spipo1G0054800	pdact|PDK_30s671731g004	macu|GSMUA_Achr1P02810_001	osat|LOC_Os04g47780.1
atha|AT4G29180.2	slyc|Solyc03g121230.2.1	nnuc|Nelumbonucifera.4336	osat|LOC_Os05g44970.1	macu|GSMUA_Achr4P15410_001	osat|LOC_Os05g44930.1	slyc|Solyc03g093380.1.1	spol|Spipo18G0005100
atha|AT3G18490.1	spol|Spipo19G0026500	slyc|Solyc03g119690.1.1	nnuc|Nelumbonucifera.5813
atha|AT5G07720.1	osat|LOC_Os02g32750.2	nnuc|Nelumbonucifera.7932	macu|GSMUA_Achr10P15550_001	slyc|Solyc03g115740.1.1	pdact|PDK_30s757841g005	spol|Spipo31G0013300
atha|AT1G60160.1	macu|GSMUA_Achr7P20060_001	spol|Spipo20G0025100	slyc|Solyc04g025990.2.1	pdact|PDK_30s1029561g001	nnuc|Nelumbonucifera.2686	osat|LOC_Os09g21000.1
atha|AT5G27470.1	slyc|Solyc01g098880.2.1	osat|LOC_Os03g10190.1	osat|LOC_Os01g37837.1	pdact|PDK_30s808891g001	nnuc|Nelumbonucifera.5940	nnuc|Nelumbonucifera.3086	spol|Spipo2G0003200	macu|GSMUA_Achr1P22660_001
atha|AT1G23380.2	macu|GSMUA_Achr8P10550_001	spol|Spipo8G0056900	osat|LOC_Os01g19694.1	nnuc|Nelumbonucifera.19038	slyc|Solyc05g005090.2.1
atha|AT2G04360.1	osat|LOC_Os08g25700.1	slyc|Solyc07g045300.2.1	nnuc|Nelumbonucifera.9946	pdact|PDK_30s948701g004	macu|GSMUA_Achr3P12070_001	spol|Spipo12G0018500
atha|AT1G37150.2	slyc|Solyc11g013200.1.1
atha|AT5G01920.1	macu|GSMUA_Achr7P22000_001	nnuc|Nelumbonucifera.16621	slyc|Solyc10g085680.1.1	spol|Spipo3G0006800	pdact|PDK_30s921921g001	osat|LOC_Os05g40180.1
atha|AT1G23200.1	nnuc|Nelumbonucifera.15278	nnuc|Nelumbonucifera.14505	nnuc|Nelumbonucifera.14200	spol|Spipo15G0034200	nnuc|Nelumbonucifera.17632	pdact|PDK_30s888411g004
atha|AT4G37460.1	spol|Spipo2G0095600	nnuc|Nelumbonucifera.290	macu|GSMUA_Achr5P01530_001	slyc|Solyc02g092780.1.1	pdact|PDK_30s1164381g001	osat|LOC_Os07g02300.1
atha|AT3G07320.1	spol|Spipo4G0047800	macu|GSMUA_Achr11P15240_001	nnuc|Nelumbonucifera.15227	slyc|Solyc09g057630.2.1	osat|LOC_Os09g32550.1
atha|AT4G17486.1	pdact|PDK_30s862171g005	nnuc|Nelumbonucifera.15218	osat|LOC_Os03g01130.1	spol|Spipo14G0015300
atha|AT1G66150.1	osat|LOC_Os03g50810.1	pdact|PDK_30s767921g005	nnuc|Nelumbonucifera.21336	slyc|Solyc11g006040.1.1	spol|Spipo0G0152700	macu|GSMUA_Achr10P17890_001
atha|AT5G50110.1	slyc|Solyc03g113860.1.1	spol|Spipo5G0026100	macu|GSMUA_Achr9P18230_001	nnuc|Nelumbonucifera.14498
atha|AT5G13760.1	nnuc|Nelumbonucifera.1490	macu|GSMUA_Achr11P06150_001	osat|LOC_Os07g46240.1	nnuc|Nelumbonucifera.26085	slyc|Solyc01g087890.2.1	pdact|PDK_30s1138961g001
atha|AT3G17670.2	spol|Spipo1G0047900	nnuc|Nelumbonucifera.6830	slyc|Solyc03g098440.2.1	macu|GSMUA_Achr10P06960_001	pdact|PDK_30s1122801g011	osat|LOC_Os04g57780.1
atha|AT3G27520.1	spol|Spipo13G0037600	slyc|Solyc02g093450.2.1	nnuc|Nelumbonucifera.22911	osat|LOC_Os02g38180.1
atha|AT1G23440.1	slyc|Solyc05g005200.2.1
atha|AT1G65270.2	macu|GSMUA_Achr8P16310_001	osat|LOC_Os11g16320.1	slyc|Solyc04g047720.2.1	spol|Spipo9G0047100	pdact|PDK_30s1082191g001	nnuc|Nelumbonucifera.18652
atha|AT3G18020.1	osat|LOC_Os07g47720.1	spol|Spipo11G0000100	slyc|Solyc03g118790.1.1	nnuc|Nelumbonucifera.61	pdact|PDK_30s1042271g009	macu|GSMUA_Achr2P07580_001
atha|AT5G23520.1	slyc|Solyc05g056320.2.1	nnuc|Nelumbonucifera.24510	spol|Spipo4G0076200	pdact|PDK_30s800151g004	macu|GSMUA_Achr6P12760_001	osat|LOC_Os04g36058.1
atha|AT2G25310.1	macu|GSMUA_Achr1P09930_001	slyc|Solyc08g041980.2.1	pdact|PDK_30s991661g002	spol|Spipo25G0013400	nnuc|Nelumbonucifera.17666
atha|AT1G27840.3	macu|GSMUA_Achr6P19320_001	slyc|Solyc12g088340.1.1	nnuc|Nelumbonucifera.15955	pdact|PDK_30s693131g001	spol|Spipo0G0007200	osat|LOC_Os02g20430.1
atha|AT3G16050.1	slyc|Solyc03g120090.1.1	nnuc|Nelumbonucifera.16683
atha|AT5G52350.1	nnuc|Nelumbonucifera.22764	spol|Spipo13G0005900	slyc|Solyc11g006620.1.1	osat|LOC_Os11g05880.1	slyc|Solyc04g009740.2.1	pdact|PDK_30s712321g002	macu|GSMUA_Achr11P12040_001
atha|AT4G02560.1	osat|LOC_Os01g70810.1	pdact|PDK_30s1045771g001	macu|GSMUA_Achr1P11230_001	nnuc|Nelumbonucifera.21153	spol|Spipo3G0038700	slyc|Solyc09g074690.2.1
atha|AT3G11890.2	spol|Spipo18G0030000	osat|LOC_Os08g29100.1	slyc|Solyc11g045270.1.1	pdact|PDK_30s1200641g001
atha|AT2G47030.1	slyc|Solyc06g084620.1.1
atha|AT3G61520.1	pdact|PDK_30s1212481g007	osat|LOC_Os06g13950.1	slyc|Solyc01g095110.2.1	nnuc|Nelumbonucifera.2621
atha|AT5G61670.1	macu|GSMUA_Achr8P14990_001	pdact|PDK_30s1186971g001	spol|Spipo5G0052000	osat|LOC_Os02g43500.1	nnuc|Nelumbonucifera.22836	slyc|Solyc03g093830.2.1
atha|AT5G42750.1	slyc|Solyc04g079110.1.1	nnuc|Nelumbonucifera.17345	macu|GSMUA_Achr5P23030_001	osat|LOC_Os09g28550.1
atha|AT1G01800.1	osat|LOC_Os04g44950.1	pdact|PDK_30s732811g001	macu|GSMUA_Achr5P12200_001	nnuc|Nelumbonucifera.20736
atha|AT2G32460.1	macu|GSMUA_Achr4P23690_001	spol|Spipo1G0117000	slyc|Solyc07g052300.2.1
atha|AT2G25570.1	slyc|Solyc12g006670.1.1	osat|LOC_Os02g10820.1	nnuc|Nelumbonucifera.6895	macu|GSMUA_Achr7P08320_001	pdact|PDK_30s687671g001	spol|Spipo5G0036800
atha|AT1G17330.1	pdact|PDK_30s1204741g002	nnuc|Nelumbonucifera.18394	slyc|Solyc02g014720.2.1	macu|GSMUA_AchrUn_randomP02430_001	spol|Spipo1G0045600	osat|LOC_Os10g34470.1
atha|AT5G13780.1	slyc|Solyc01g087900.2.1	nnuc|Nelumbonucifera.7181	pdact|PDK_30s779621g003	spol|Spipo16G0051700	osat|LOC_Os04g54330.2	macu|GSMUA_Achr4P18170_001
atha|AT3G50060.1	osat|LOC_Os06g43090.1
atha|AT5G56100.1	slyc|Solyc07g065990.1.1
atha|AT5G13660.2	nnuc|Nelumbonucifera.11904
atha|AT5G42740.1	slyc|Solyc12g014380.1.1	osat|LOC_Os03g56460.1	pdact|PDK_30s808241g001	nnuc|Nelumbonucifera.13142	spol|Spipo2G0103800	osat|LOC_Os06g14510.3	macu|GSMUA_Achr7P08110_001
atha|AT3G18040.1	pdact|PDK_30s961021g002	nnuc|Nelumbonucifera.12613	slyc|Solyc06g068990.2.1	macu|GSMUA_Achr9P00750_001	osat|LOC_Os06g49430.1	macu|GSMUA_Achr1P20760_001	spol|Spipo14G0037600
atha|AT3G51140.1	spol|Spipo17G0008300	osat|LOC_Os03g15033.1	pdact|PDK_30s731181g002	slyc|Solyc02g062350.2.1	nnuc|Nelumbonucifera.24362	macu|GSMUA_Achr5P15230_001
atha|AT4G22980.1	pdact|PDK_30s699011g001	spol|Spipo16G0006400
atha|AT5G23280.1	spol|Spipo1G0044100	osat|LOC_Os02g42380.1	macu|GSMUA_Achr11P01790_001	nnuc|Nelumbonucifera.13979	slyc|Solyc04g009180.1.1
atha|AT4G23340.1	slyc|Solyc03g025490.2.1	pdact|PDK_30s784681g008	nnuc|Nelumbonucifera.20459	macu|GSMUA_Achr1P03100_001
atha|AT3G13880.1	osat|LOC_Os01g72930.1	spol|Spipo9G0047800	pdact|PDK_30s1007221g012	nnuc|Nelumbonucifera.2913
atha|AT1G30080.1	pdact|PDK_30s781311g001	slyc|Solyc02g070450.1.1	nnuc|Nelumbonucifera.14687	spol|Spipo26G0017700
atha|AT1G71990.1	nnuc|Nelumbonucifera.18276	macu|GSMUA_Achr5P17040_001	pdact|PDK_30s671251g002	macu|GSMUA_Achr6P24260_001	osat|LOC_Os12g07290.1	slyc|Solyc06g065240.2.1	spol|Spipo13G0010700
atha|AT5G22390.1	osat|LOC_Os12g05890.1	slyc|Solyc06g074270.1.1	pdact|PDK_30s688281g002	nnuc|Nelumbonucifera.13298	spol|Spipo7G0036100	macu|GSMUA_Achr8P16120_001
atha|AT1G72330.3	nnuc|Nelumbonucifera.959	pdact|PDK_30s850581g004	spol|Spipo0G0184200	pdact|PDK_30s991681g008	slyc|Solyc06g063090.2.1	osat|LOC_Os07g42600.1	macu|GSMUA_Achr10P18730_001
atha|AT5G42830.1	osat|LOC_Os06g01350.1	nnuc|Nelumbonucifera.12882	spol|Spipo5G0026500	slyc|Solyc04g078660.1.1	macu|GSMUA_Achr7P13950_001
atha|AT4G01460.1	spol|Spipo11G0036800
atha|AT4G15248.1	slyc|Solyc07g052620.1.1
atha|AT5G49340.1	slyc|Solyc01g060270.1.1	nnuc|Nelumbonucifera.6145
atha|AT5G10490.1	slyc|Solyc11g010610.1.1	spol|Spipo3G0113600	pdact|PDK_30s768881g001	macu|GSMUA_Achr8P34270_001	nnuc|Nelumbonucifera.7091
atha|AT3G59850.1	macu|GSMUA_Achr11P11210_001	slyc|Solyc12g019230.1.1	nnuc|Nelumbonucifera.1244
atha|AT4G16970.1	osat|LOC_Os10g41390.1	pdact|PDK_30s903411g003	macu|GSMUA_Achr4P28920_001	slyc|Solyc08g077990.2.1	spol|Spipo0G0073400	nnuc|Nelumbonucifera.19597
atha|AT5G20270.1	osat|LOC_Os06g43620.1	macu|GSMUA_Achr8P25180_001	pdact|PDK_30s883591g003	nnuc|Nelumbonucifera.13476	spol|Spipo12G0049300	slyc|Solyc07g007800.2.1
atha|AT5G58690.1	slyc|Solyc06g007120.2.1	macu|GSMUA_Achr2P18980_001	macu|GSMUA_Achr5P08470_001	pdact|PDK_30s683351g003	osat|LOC_Os07g49330.1	spol|Spipo6G0066100	nnuc|Nelumbonucifera.19516	osat|LOC_Os12g37560.1	spol|Spipo23G0035400	macu|GSMUA_Achr5P28270_001
atha|AT4G13000.1	osat|LOC_Os02g39090.1	slyc|Solyc09g056430.2.1	nnuc|Nelumbonucifera.15310
atha|AT4G25910.1	pdact|PDK_30s841741g001	osat|LOC_Os06g47940.1	nnuc|Nelumbonucifera.9250	macu|GSMUA_Achr4P09540_001	slyc|Solyc05g044630.2.1
atha|AT4G27380.1	osat|LOC_Os07g37570.1	nnuc|Nelumbonucifera.7268	slyc|Solyc07g063580.2.1
atha|AT5G23260.2	nnuc|Nelumbonucifera.17462	macu|GSMUA_Achr3P23580_001	spol|Spipo0G0069200	slyc|Solyc11g005120.1.1	pdact|PDK_30s711401g001	osat|LOC_Os02g07430.1
atha|AT5G63020.1	pdact|PDK_30s785641g001
atha|AT4G11655.1	spol|Spipo19G0030600	macu|GSMUA_Achr2P22540_001	nnuc|Nelumbonucifera.8120
atha|AT3G07810.2	osat|LOC_Os11g41890.1	spol|Spipo3G0099100	pdact|PDK_30s65509732g003	macu|GSMUA_Achr10P18530_001	slyc|Solyc07g048030.2.1	nnuc|Nelumbonucifera.5220
atha|AT5G04840.1	pdact|PDK_30s1089221g003	nnuc|Nelumbonucifera.6164	slyc|Solyc11g006490.1.1	macu|GSMUA_Achr5P17400_001	osat|LOC_Os02g33560.1	spol|Spipo9G0035200
atha|AT4G13440.1	nnuc|Nelumbonucifera.3863
atha|AT5G06540.1	nnuc|Nelumbonucifera.14580	spol|Spipo9G0007500	pdact|PDK_30s693681g005	macu|GSMUA_Achr10P28340_001
atha|AT3G15080.1	nnuc|Nelumbonucifera.24659	spol|Spipo26G0022600	slyc|Solyc12g014060.1.1	pdact|PDK_30s827051g007	osat|LOC_Os08g28980.2	macu|GSMUA_Achr2P09060_001
atha|AT3G52250.1	nnuc|Nelumbonucifera.15061	spol|Spipo23G0034500	pdact|PDK_30s686701g002	osat|LOC_Os05g03550.1	macu|GSMUA_Achr9P04400_001	slyc|Solyc04g049120.2.1
atha|AT5G59480.1	spol|Spipo6G0072500
atha|AT2G02250.1	slyc|Solyc04g050990.2.1
atha|AT4G17370.1	pdact|PDK_30s808281g010	macu|GSMUA_Achr7P07420_001	spol|Spipo16G0013700	osat|LOC_Os08g05280.1	slyc|Solyc08g078460.2.1
atha|AT4G28320.1	spol|Spipo14G0028800	pdact|PDK_30s687271g001	nnuc|Nelumbonucifera.4707	nnuc|Nelumbonucifera.12031	slyc|Solyc07g053920.2.1	macu|GSMUA_Achr1P04970_001
atha|AT5G39410.1	macu|GSMUA_Achr10P11620_001	slyc|Solyc02g088490.2.1	osat|LOC_Os07g40620.1	spol|Spipo2G0091900	pdact|PDK_30s800041g002	nnuc|Nelumbonucifera.25508
atha|AT2G45980.1	macu|GSMUA_Achr11P17090_001	osat|LOC_Os04g08310.1	pdact|PDK_30s960161g001	slyc|Solyc01g094770.2.1	spol|Spipo1G0020400
atha|AT1G68640.1	slyc|Solyc05g009660.2.1	nnuc|Nelumbonucifera.15019	macu|GSMUA_Achr9P15550_001
atha|AT4G34400.1	osat|LOC_Os01g67830.1
atha|AT5G23950.1	slyc|Solyc06g036110.1.1	macu|GSMUA_Achr10P06710_001	nnuc|Nelumbonucifera.7859	osat|LOC_Os08g44850.1	spol|Spipo11G0058000
atha|AT5G25290.1	osat|LOC_Os11g38070.1
atha|AT4G32190.1	pdact|PDK_30s1086731g003	osat|LOC_Os02g09340.1	nnuc|Nelumbonucifera.15632	slyc|Solyc08g022030.2.1	spol|Spipo10G0051200
atha|AT3G04060.1	osat|LOC_Os03g21030.1
atha|AT4G14550.1	slyc|Solyc09g083290.2.1
atha|AT4G30690.1	slyc|Solyc07g005830.2.1
atha|AT2G40730.1	osat|LOC_Os01g60440.1	slyc|Solyc06g048890.2.1	macu|GSMUA_AchrUn_randomP13970_001	spol|Spipo6G0058300	pdact|PDK_30s751781g002
atha|AT4G28730.1	slyc|Solyc06g083690.2.1	spol|Spipo11G0059800	osat|LOC_Os08g45140.1	pdact|PDK_30s717122g001	nnuc|Nelumbonucifera.25423	macu|GSMUA_Achr1P11150_001
atha|AT4G34570.1	nnuc|Nelumbonucifera.12600	osat|LOC_Os11g29390.1	macu|GSMUA_Achr2P14300_001	pdact|PDK_30s800461g002	spol|Spipo19G0010200	slyc|Solyc01g109830.2.1
atha|AT5G11430.1	osat|LOC_Os02g11780.1	slyc|Solyc08g067790.2.1	nnuc|Nelumbonucifera.1432	spol|Spipo0G0049400	macu|GSMUA_Achr9P02510_001
atha|AT1G24110.1	slyc|Solyc05g006230.1.1
atha|AT1G51560.1	macu|GSMUA_Achr7P19630_001	nnuc|Nelumbonucifera.18303	slyc|Solyc06g063290.2.1	spol|Spipo18G0023900	osat|LOC_Os08g40570.1
atha|AT3G05010.1	slyc|Solyc01g098210.2.1	nnuc|Nelumbonucifera.23178	macu|GSMUA_Achr6P34950_001	osat|LOC_Os03g54920.1	spol|Spipo0G0113800	pdact|PDK_30s994531g002
atha|AT1G64355.1	osat|LOC_Os05g49650.1	spol|Spipo8G0045400	macu|GSMUA_AchrUn_randomP25750_001	nnuc|Nelumbonucifera.19722	slyc|Solyc08g008270.2.1
atha|AT1G70170.1	osat|LOC_Os02g50730.1	pdact|PDK_30s668211g002	nnuc|Nelumbonucifera.17930	macu|GSMUA_Achr7P19900_001	spol|Spipo12G0008800
atha|AT1G23710.1	macu|GSMUA_Achr6P09160_001	pdact|PDK_30s806321g008	nnuc|Nelumbonucifera.17374
atha|AT3G19240.1	macu|GSMUA_Achr5P04740_001	pdact|PDK_30s953791g001	nnuc|Nelumbonucifera.17007	slyc|Solyc01g108250.2.1	spol|Spipo10G0011800	osat|LOC_Os02g08190.1
atha|AT3G50685.1	pdact|PDK_30s946441g005	nnuc|Nelumbonucifera.4148	macu|GSMUA_Achr3P26070_001	slyc|Solyc03g034070.1.1	osat|LOC_Os10g15300.1	spol|Spipo2G0102600
atha|AT1G28510.1	macu|GSMUA_Achr3P03140_001	nnuc|Nelumbonucifera.9678	pdact|PDK_30s971691g004	slyc|Solyc02g077470.2.1	osat|LOC_Os01g14020.1	spol|Spipo7G0060300
atha|AT5G36228.1	osat|LOC_Os09g09560.1
atha|AT4G28710.1	pdact|PDK_30s1053761g002	slyc|Solyc09g064200.2.1	nnuc|Nelumbonucifera.1212	osat|LOC_Os06g29350.1	spol|Spipo1G0016400	macu|GSMUA_Achr8P26250_001
atha|AT5G59520.1	slyc|Solyc06g005620.2.1	macu|GSMUA_Achr7P15050_001	osat|LOC_Os01g74110.1
atha|AT2G47160.2	pdact|PDK_30s1025681g002	nnuc|Nelumbonucifera.8106	nnuc|Nelumbonucifera.9271	spol|Spipo27G0011500	osat|LOC_Os12g37840.1	pdact|PDK_30s965941g003	macu|GSMUA_Achr3P12750_001	slyc|Solyc01g079150.2.1
atha|AT3G22210.1	spol|Spipo7G0028900	slyc|Solyc12g006440.1.1	macu|GSMUA_Achr9P19930_001
atha|AT3G15355.1	osat|LOC_Os05g48380.1
atha|AT5G15930.1	slyc|Solyc01g101090.2.1	osat|LOC_Os08g31840.1	nnuc|Nelumbonucifera.22123	spol|Spipo5G0023200
atha|AT1G31160.1	macu|GSMUA_Achr7P03540_001	osat|LOC_Os06g45660.1	spol|Spipo13G0051700	slyc|Solyc02g068700.2.1
atha|AT5G65880.1	macu|GSMUA_Achr8P02910_001	nnuc|Nelumbonucifera.4384	slyc|Solyc02g092130.2.1
atha|AT5G62550.1	nnuc|Nelumbonucifera.14752	osat|LOC_Os06g38960.1	pdact|PDK_30s721401g002	macu|GSMUA_Achr2P15800_001	spol|Spipo14G0006600	slyc|Solyc03g113090.2.1
atha|AT3G17900.1	pdact|PDK_30s1111941g001	spol|Spipo1G0096600	nnuc|Nelumbonucifera.26455	slyc|Solyc05g007030.2.1	osat|LOC_Os03g05812.1	macu|GSMUA_Achr4P07790_001
atha|AT1G11860.1	macu|GSMUA_Achr6P19770_001	osat|LOC_Os04g53230.1	spol|Spipo14G0048100	pdact|PDK_30s1084101g001	nnuc|Nelumbonucifera.8049	slyc|Solyc02g080810.2.1
atha|AT2G32400.1	spol|Spipo7G0016000	pdact|PDK_30s766401g001	spol|Spipo14G0052100	macu|GSMUA_Achr5P00740_001	nnuc|Nelumbonucifera.24392	slyc|Solyc07g052390.2.1	osat|LOC_Os04g49570.2
atha|AT5G10110.1	spol|Spipo20G0027900	pdact|PDK_30s6550956g009	macu|GSMUA_Achr10P24500_001
atha|AT3G23350.1	nnuc|Nelumbonucifera.23069	macu|GSMUA_Achr2P02710_001	osat|LOC_Os08g45230.1
atha|AT4G26270.1	osat|LOC_Os06g05860.1	macu|GSMUA_Achr2P16600_001	macu|GSMUA_Achr1P04940_001	spol|Spipo21G0032100	slyc|Solyc12g095880.1.1	macu|GSMUA_Achr7P13640_001	macu|GSMUA_Achr4P01040_001	pdact|PDK_30s656521g008	nnuc|Nelumbonucifera.12692
atha|AT3G05390.1	osat|LOC_Os06g27980.1	spol|Spipo3G0039000	macu|GSMUA_Achr10P20800_001	nnuc|Nelumbonucifera.14296	pdact|PDK_30s1059061g002	slyc|Solyc01g099330.2.1
atha|AT5G43250.1	spol|Spipo0G0047400	osat|LOC_Os01g08790.1	nnuc|Nelumbonucifera.2666	slyc|Solyc05g015330.1.1
atha|AT5G22930.1	spol|Spipo0G0135700	nnuc|Nelumbonucifera.6649	slyc|Solyc11g066360.1.1
atha|AT1G09645.1	macu|GSMUA_Achr11P26430_001	slyc|Solyc11g028080.1.1	nnuc|Nelumbonucifera.18236	osat|LOC_Os05g34680.1
atha|AT1G01430.1	nnuc|Nelumbonucifera.19226	macu|GSMUA_Achr10P01080_001
atha|AT5G41460.1	macu|GSMUA_AchrUn_randomP04710_001	nnuc|Nelumbonucifera.18905	osat|LOC_Os04g48950.1	spol|Spipo11G0019200	slyc|Solyc08g081420.2.1	nnuc|Nelumbonucifera.14549
atha|AT3G46130.1	slyc|Solyc06g005330.2.1
atha|AT2G43465.1	macu|GSMUA_Achr3P19270_001	pdact|PDK_30s887211g004	osat|LOC_Os11g16420.1	slyc|Solyc06g073130.2.1	nnuc|Nelumbonucifera.19057	spol|Spipo4G0087100
atha|AT4G21160.1	slyc|Solyc02g024020.2.1	spol|Spipo8G0026000	osat|LOC_Os06g40704.1	pdact|PDK_30s808451g009	macu|GSMUA_Achr9P22350_001
atha|AT3G45060.1	nnuc|Nelumbonucifera.2217	spol|Spipo8G0057400	slyc|Solyc11g069750.1.1	macu|GSMUA_Achr8P14230_001	osat|LOC_Os02g02190.1	osat|LOC_Os02g02170.1
atha|AT3G53110.1	pdact|PDK_30s897881g006	macu|GSMUA_Achr10P14600_001	spol|Spipo8G0070600	slyc|Solyc04g082790.2.1	slyc|Solyc10g085790.1.1	nnuc|Nelumbonucifera.22198
atha|AT3G63500.2	nnuc|Nelumbonucifera.21414	macu|GSMUA_Achr2P07810_001	slyc|Solyc01g087490.2.1	pdact|PDK_30s1203821g001	nnuc|Nelumbonucifera.13295	spol|Spipo2G0071900	osat|LOC_Os03g11890.1
atha|AT3G04840.1	macu|GSMUA_Achr3P30060_001	slyc|Solyc09g082520.2.1
atha|AT4G37608.1	osat|LOC_Os03g10755.1	spol|Spipo3G0104700	slyc|Solyc03g044080.2.1	macu|GSMUA_Achr4P03410_001
atha|AT5G14680.1	spol|Spipo19G0013500	nnuc|Nelumbonucifera.6823	slyc|Solyc12g062860.1.1	pdact|PDK_30s859091g001	osat|LOC_Os02g47840.1	macu|GSMUA_Achr1P26770_001
atha|AT5G04130.1	macu|GSMUA_Achr10P12690_001	slyc|Solyc12g021230.1.1	spol|Spipo29G0006100	nnuc|Nelumbonucifera.14702	pdact|PDK_30s884811g001	osat|LOC_Os01g16290.1
atha|AT1G05580.1	nnuc|Nelumbonucifera.20734	spol|Spipo2G0057800	osat|LOC_Os01g60140.1	slyc|Solyc06g060630.1.1	osat|LOC_Os05g40650.1	nnuc|Nelumbonucifera.24590	spol|Spipo0G0153100
atha|AT4G11970.1	pdact|PDK_30s1118091g002	nnuc|Nelumbonucifera.8905	slyc|Solyc08g007730.2.1
atha|AT5G18810.1	osat|LOC_Os03g24890.1	spol|Spipo3G0044500	slyc|Solyc01g080660.2.1
atha|AT1G58250.2	pdact|PDK_30s681451g003	slyc|Solyc12g088010.1.1	spol|Spipo2G0124200	nnuc|Nelumbonucifera.18110	osat|LOC_Os03g23030.1	macu|GSMUA_Achr9P21570_001
atha|AT1G12240.1	slyc|Solyc08g079080.2.1	spol|Spipo1G0086300	nnuc|Nelumbonucifera.13627	pdact|PDK_30s1151561g006	osat|LOC_Os02g01590.1	macu|GSMUA_Achr1P11470_001	macu|GSMUA_Achr5P19880_001
atha|AT1G65040.2	pdact|PDK_30s874781g005	spol|Spipo6G0014100	osat|LOC_Os06g19680.1	nnuc|Nelumbonucifera.20355	slyc|Solyc03g096930.2.1	macu|GSMUA_AchrUn_randomP07810_001
atha|AT5G19550.1	nnuc|Nelumbonucifera.3237	nnuc|Nelumbonucifera.21165	macu|GSMUA_Achr4P08110_001	spol|Spipo18G0007900	pdact|PDK_30s656691g001	osat|LOC_Os01g55540.1	slyc|Solyc08g068330.2.1
atha|AT5G43270.2	macu|GSMUA_Achr9P14160_001	pdact|PDK_30s6550950g011	slyc|Solyc05g015510.2.1	nnuc|Nelumbonucifera.5953	osat|LOC_Os02g04680.1
atha|AT5G11350.1	nnuc|Nelumbonucifera.1926	osat|LOC_Os01g42490.1	macu|GSMUA_Achr1P14560_001	spol|Spipo27G0018200	slyc|Solyc08g067420.2.1
atha|AT5G07680.1	osat|LOC_Os04g38720.1
atha|AT4G14746.1	macu|GSMUA_Achr4P07740_001	spol|Spipo24G0024400	nnuc|Nelumbonucifera.13774	osat|LOC_Os03g06580.4	slyc|Solyc09g082570.2.1
atha|AT5G65170.1	spol|Spipo15G0010600	macu|GSMUA_Achr2P22180_001
atha|AT3G48150.1	pdact|PDK_30s789631g005	slyc|Solyc03g113740.2.1	nnuc|Nelumbonucifera.3442	spol|Spipo4G0104100	macu|GSMUA_Achr11P04650_001	osat|LOC_Os02g43920.1
atha|AT5G60410.2	nnuc|Nelumbonucifera.20284	macu|GSMUA_Achr9P04380_001	spol|Spipo23G0033200	pdact|PDK_30s656971g002	osat|LOC_Os05g03430.1	macu|GSMUA_Achr10P13170_001	slyc|Solyc11g069160.1.1
atha|AT3G47420.1	nnuc|Nelumbonucifera.13776	osat|LOC_Os04g46880.1	spol|Spipo1G0080900	slyc|Solyc03g093140.2.1	pdact|PDK_30s1110701g001	macu|GSMUA_Achr8P11150_001	nnuc|Nelumbonucifera.25967
atha|ATMG01330.1	slyc|Solyc00g126010.1.1
atha|AT2G24130.1	osat|LOC_Os06g08710.1	spol|Spipo10G0013400	slyc|Solyc07g005920.1.1	nnuc|Nelumbonucifera.8203	macu|GSMUA_Achr5P24240_001	pdact|PDK_30s993581g003
atha|AT5G63980.1	nnuc|Nelumbonucifera.23899	osat|LOC_Os12g08280.1	pdact|PDK_30s868371g003	slyc|Solyc05g056490.2.1	macu|GSMUA_Achr2P08060_001	spol|Spipo7G0040300
atha|AT5G67100.1	slyc|Solyc02g093300.2.1	spol|Spipo7G0043800	macu|GSMUA_Achr3P22440_001	pdact|PDK_30s1188861g001	osat|LOC_Os01g64820.1	nnuc|Nelumbonucifera.8928
atha|AT4G12760.1	osat|LOC_Os05g34480.1	slyc|Solyc09g018950.2.1	spol|Spipo4G0083700
atha|AT4G10350.1	pdact|PDK_30s1011711g005	macu|GSMUA_Achr2P05640_001	nnuc|Nelumbonucifera.10677	spol|Spipo13G0017600	slyc|Solyc06g063430.1.1
atha|AT5G23200.1	nnuc|Nelumbonucifera.14976	osat|LOC_Os02g42300.1	slyc|Solyc12g088450.1.1	macu|GSMUA_Achr8P14040_001	pdact|PDK_30s1200201g001	spol|Spipo16G0031000
atha|AT5G38520.2	slyc|Solyc02g070490.2.1	nnuc|Nelumbonucifera.7220	osat|LOC_Os05g34630.1	macu|GSMUA_Achr11P19340_001	spol|Spipo17G0050100
atha|AT2G30600.5	macu|GSMUA_Achr9P21140_001	nnuc|Nelumbonucifera.9173	spol|Spipo2G0124800	pdact|PDK_30s679251g012	slyc|Solyc04g082420.2.1	osat|LOC_Os05g27880.2
atha|AT2G33640.1	nnuc|Nelumbonucifera.7884	slyc|Solyc04g082650.2.1
atha|AT3G61920.1	nnuc|Nelumbonucifera.17584	macu|GSMUA_Achr7P24320_001	slyc|Solyc10g005020.2.1	spol|Spipo1G0058700	pdact|PDK_30s1007621g001
atha|AT3G48710.1	slyc|Solyc06g072660.2.1	pdact|PDK_30s917701g002	nnuc|Nelumbonucifera.24254	macu|GSMUA_Achr11P08490_001	osat|LOC_Os01g70020.1
atha|AT4G34760.1	macu|GSMUA_Achr1P02500_001
atha|AT4G14790.1	slyc|Solyc09g082380.2.1	spol|Spipo3G0091100	macu|GSMUA_Achr7P25780_001
atha|AT2G31320.1	macu|GSMUA_Achr4P25180_001	slyc|Solyc03g117970.2.1	nnuc|Nelumbonucifera.21762	osat|LOC_Os07g23110.1	spol|Spipo16G0040200	pdact|PDK_30s1185771g002
atha|AT3G53180.1	nnuc|Nelumbonucifera.14820	spol|Spipo1G0018900	slyc|Solyc10g083830.1.1	macu|GSMUA_AchrUn_randomP17120_001	osat|LOC_Os10g31820.1	pdact|PDK_30s897931g002
atha|AT5G67510.1	pdact|PDK_30s814721g001	spol|Spipo19G0026600	macu|GSMUA_Achr6P09860_001
atha|AT3G55240.1	macu|GSMUA_Achr2P16150_001	nnuc|Nelumbonucifera.24760	spol|Spipo6G0069600	pdact|PDK_30s951221g006	nnuc|Nelumbonucifera.21118
atha|AT2G25070.1	spol|Spipo12G0047400	slyc|Solyc08g006060.2.1	osat|LOC_Os02g08364.1	pdact|PDK_30s1115551g006	macu|GSMUA_Achr4P12780_001
atha|AT3G02120.1	slyc|Solyc02g088830.2.1	nnuc|Nelumbonucifera.23562
atha|AT3G48170.1	osat|LOC_Os04g39020.1	spol|Spipo12G0008600	nnuc|Nelumbonucifera.22373	macu|GSMUA_Achr9P16120_001	slyc|Solyc03g113800.2.1	osat|LOC_Os08g32870.1	slyc|Solyc06g071290.2.1
atha|AT5G13220.1	macu|GSMUA_Achr5P24980_001	pdact|PDK_30s1156511g001	osat|LOC_Os04g32480.1	spol|Spipo13G0022800	nnuc|Nelumbonucifera.18424
atha|AT5G24090.1	osat|LOC_Os07g19040.1	slyc|Solyc05g050130.2.1	nnuc|Nelumbonucifera.17062	pdact|PDK_30s943611g001	macu|GSMUA_Achr8P32950_001	spol|Spipo3G0068600
atha|AT5G15510.2	slyc|Solyc02g067100.2.1	spol|Spipo2G0088000
atha|AT3G51790.1	slyc|Solyc09g005870.1.1	osat|LOC_Os10g39870.1	macu|GSMUA_Achr5P12460_001	spol|Spipo12G0033900	nnuc|Nelumbonucifera.8450
atha|AT2G46700.1	osat|LOC_Os06g50030.1	macu|GSMUA_Achr7P05810_001	slyc|Solyc01g096350.2.1	pdact|PDK_30s752261g001	spol|Spipo4G0012500	nnuc|Nelumbonucifera.2454
atha|AT5G67530.1	osat|LOC_Os03g10400.2	pdact|PDK_30s863881g001	macu|GSMUA_Achr1P22460_001	nnuc|Nelumbonucifera.22875	spol|Spipo9G0020500	slyc|Solyc02g092380.2.1
atha|AT3G57680.1	pdact|PDK_30s949061g001	osat|LOC_Os06g21380.1	spol|Spipo12G0033700	macu|GSMUA_Achr11P10050_001	slyc|Solyc03g059260.2.1	nnuc|Nelumbonucifera.9286
atha|AT4G30380.1	osat|LOC_Os06g47360.1	slyc|Solyc07g006390.1.1	spol|Spipo31G0001000	nnuc|Nelumbonucifera.15635	pdact|PDK_30s1181871g001
atha|AT4G17890.1	macu|GSMUA_Achr2P18150_001	osat|LOC_Os10g42420.1	nnuc|Nelumbonucifera.25317	spol|Spipo5G0064300	pdact|PDK_30s873531g002	slyc|Solyc08g005070.2.1
atha|AT1G19840.1	osat|LOC_Os04g56680.1
atha|AT2G30950.1	pdact|PDK_30s901101g001	osat|LOC_Os06g45820.1	macu|GSMUA_AchrUn_randomP03040_001	slyc|Solyc07g055320.2.1	spol|Spipo11G0035500	nnuc|Nelumbonucifera.23510	spol|Spipo1G0081400
atha|AT5G62865.1	macu|GSMUA_Achr6P03580_001
atha|AT1G50830.1	nnuc|Nelumbonucifera.2596
atha|AT1G76060.1	osat|LOC_Os03g04380.1	nnuc|Nelumbonucifera.2270	spol|Spipo16G0017000
atha|AT1G17110.2	slyc|Solyc07g061780.2.1	nnuc|Nelumbonucifera.17295	macu|GSMUA_Achr3P17560_001	osat|LOC_Os02g14730.1	pdact|PDK_30s806071g001
atha|AT5G53190.1	nnuc|Nelumbonucifera.26199	slyc|Solyc03g007360.2.1	osat|LOC_Os01g12130.1	pdact|PDK_30s1027821g001
atha|AT1G75240.1	nnuc|Nelumbonucifera.4962
atha|AT2G29650.1	slyc|Solyc09g031750.2.1	macu|GSMUA_Achr10P22450_001	osat|LOC_Os01g17240.1	spol|Spipo22G0043400	nnuc|Nelumbonucifera.2886	pdact|PDK_30s6550951g021
atha|AT2G44525.1	nnuc|Nelumbonucifera.12293	spol|Spipo11G0009200	pdact|PDK_30s779291g003	macu|GSMUA_Achr1P00650_001	slyc|Solyc01g088350.2.1
atha|AT1G28570.1	pdact|PDK_30s755161g001
atha|AT4G24960.1	macu|GSMUA_Achr10P05780_001
atha|AT2G17940.1	spol|Spipo16G0021000	slyc|Solyc03g033550.2.1	osat|LOC_Os04g02650.1	macu|GSMUA_Achr11P22630_001
atha|AT5G22780.1	pdact|PDK_30s844111g001	nnuc|Nelumbonucifera.16940	slyc|Solyc06g074650.2.1	spol|Spipo2G0020200	osat|LOC_Os03g02150.1	macu|GSMUA_Achr1P01770_001
atha|AT1G49160.2	pdact|PDK_30s762481g004	macu|GSMUA_Achr4P29110_001	nnuc|Nelumbonucifera.9444	spol|Spipo7G0038500	nnuc|Nelumbonucifera.17525
atha|AT1G17100.1	macu|GSMUA_Achr2P20070_001	nnuc|Nelumbonucifera.2287	spol|Spipo0G0021800	pdact|PDK_30s675871g003	osat|LOC_Os01g11230.1	slyc|Solyc07g061800.2.1
atha|AT4G36420.1	spol|Spipo24G0020800	slyc|Solyc02g088760.2.1	macu|GSMUA_AchrUn_randomP14830_001	nnuc|Nelumbonucifera.2907
atha|AT1G22970.1	slyc|Solyc05g008520.2.1	spol|Spipo19G0024300	macu|GSMUA_Achr2P07860_001	nnuc|Nelumbonucifera.11054	osat|LOC_Os05g48070.1	pdact|PDK_30s865841g001
atha|AT3G20680.1	pdact|PDK_30s1124711g001	osat|LOC_Os05g42100.1	nnuc|Nelumbonucifera.25383	slyc|Solyc12g005240.1.1	macu|GSMUA_Achr6P00560_001	spol|Spipo7G0012100
atha|AT5G42140.1	slyc|Solyc04g071040.2.1	macu|GSMUA_Achr8P07850_001	pdact|PDK_30s992321g006	nnuc|Nelumbonucifera.3666	osat|LOC_Os04g58960.1	spol|Spipo4G0109200
atha|AT4G08290.1	osat|LOC_Os10g14920.1
atha|AT5G13310.1	slyc|Solyc04g024520.2.1
atha|AT2G32800.1	macu|GSMUA_Achr6P27960_001	slyc|Solyc09g091990.2.1	osat|LOC_Os11g25860.1	spol|Spipo4G0041200	nnuc|Nelumbonucifera.4703	pdact|PDK_30s737041g001	nnuc|Nelumbonucifera.23048
atha|AT5G10970.1	nnuc|Nelumbonucifera.22148	slyc|Solyc03g117070.1.1
atha|AT5G58070.1	macu|GSMUA_Achr5P16500_001	spol|Spipo28G0011000	pdact|PDK_30s839411g006	slyc|Solyc12g010320.1.1	osat|LOC_Os02g39930.1	nnuc|Nelumbonucifera.8779
atha|AT3G51280.1	nnuc|Nelumbonucifera.21022	macu|GSMUA_Achr1P26510_001	slyc|Solyc02g083640.2.1	pdact|PDK_30s1201411g004	osat|LOC_Os09g36740.1
atha|AT3G22620.1	slyc|Solyc03g005210.2.1
atha|AT1G57660.1	osat|LOC_Os03g04750.1	slyc|Solyc10g078960.1.1	macu|GSMUA_Achr5P13020_001	nnuc|Nelumbonucifera.4337
atha|AT1G60930.1	nnuc|Nelumbonucifera.1229	spol|Spipo13G0011100	slyc|Solyc01g103960.2.1	macu|GSMUA_Achr6P17780_001
atha|AT1G73177.1	spol|Spipo3G0081900
atha|AT3G53430.1	nnuc|Nelumbonucifera.9524
atha|AT3G03000.1	slyc|Solyc03g097100.1.1
atha|AT3G14410.1	slyc|Solyc10g007610.2.1	nnuc|Nelumbonucifera.1440	pdact|PDK_30s715361g002	slyc|Solyc07g056530.2.1	macu|GSMUA_Achr6P19870_001	spol|Spipo8G0028500
atha|AT1G70180.2	nnuc|Nelumbonucifera.7646	spol|Spipo5G0025900	macu|GSMUA_Achr7P19930_001	osat|LOC_Os04g39090.1	nnuc|Nelumbonucifera.5837	slyc|Solyc05g006320.2.1	pdact|PDK_30s972381g002
atha|AT5G66710.1	slyc|Solyc02g085620.2.1
atha|AT3G10950.1	osat|LOC_Os05g48320.1	slyc|Solyc08g077720.2.1	pdact|PDK_30s872551g003	nnuc|Nelumbonucifera.13625	slyc|Solyc08g007140.2.1	macu|GSMUA_Achr6P22650_001	slyc|Solyc10g061970.1.1
atha|AT2G32810.1	pdact|PDK_30s700291g001	nnuc|Nelumbonucifera.24530	macu|GSMUA_Achr2P21230_001	spol|Spipo9G0063000	osat|LOC_Os12g24170.1	slyc|Solyc09g092160.2.1
atha|AT5G58010.1	pdact|PDK_30s925571g003
atha|AT1G51310.1	slyc|Solyc09g074100.2.1	nnuc|Nelumbonucifera.22243	osat|LOC_Os03g07850.1	spol|Spipo3G0096600	pdact|PDK_30s978561g001	macu|GSMUA_Achr1P22830_001
atha|AT4G14147.2	osat|LOC_Os03g63090.1	spol|Spipo4G0051300	slyc|Solyc12g098430.1.1	macu|GSMUA_Achr10P05720_001
atha|AT1G13420.1	osat|LOC_Os04g44460.1
atha|AT2G26340.2	osat|LOC_Os03g07960.1	slyc|Solyc08g061810.2.1	pdact|PDK_30s791211g005	macu|GSMUA_Achr8P16730_001
atha|ATCG01050.1	osat|LOC_Os06g46435.1	osat|LOC_Os07g22504.1	slyc|Solyc01g065600.1.1
atha|AT5G05730.2	osat|LOC_Os03g61120.1	macu|GSMUA_Achr9P07690_001	spol|Spipo22G0043800	slyc|Solyc06g006100.2.1	nnuc|Nelumbonucifera.9798
atha|AT4G23760.1	nnuc|Nelumbonucifera.3621	slyc|Solyc12g056090.1.1	spol|Spipo26G0011900	macu|GSMUA_Achr2P19960_001	osat|LOC_Os01g12464.1
atha|AT3G06700.1	osat|LOC_Os01g19840.1	osat|LOC_Os05g28750.1	macu|GSMUA_Achr8P10510_001	spol|Spipo3G0025500	macu|GSMUA_Achr11P05180_001
atha|AT1G16640.1	osat|LOC_Os01g52540.1
atha|AT3G02260.1	osat|LOC_Os09g07300.1	spol|Spipo25G0018300	pdact|PDK_30s959351g002	macu|GSMUA_Achr1P19130_001	slyc|Solyc02g089260.2.1	nnuc|Nelumbonucifera.10582
atha|AT1G07840.2	slyc|Solyc04g076560.2.1	osat|LOC_Os01g68310.1	spol|Spipo9G0033900	nnuc|Nelumbonucifera.20142	macu|GSMUA_Achr4P33490_001
atha|AT5G19070.1	pdact|PDK_30s65509287g003	slyc|Solyc01g080110.2.1
atha|AT5G59790.1	spol|Spipo23G0024700	slyc|Solyc06g075690.2.1	macu|GSMUA_Achr5P28540_001	pdact|PDK_30s699271g012	osat|LOC_Os01g62200.1	nnuc|Nelumbonucifera.20025
atha|AT2G32500.1	osat|LOC_Os03g02020.2	slyc|Solyc12g056350.1.1	pdact|PDK_30s1198421g004	spol|Spipo16G0035600	nnuc|Nelumbonucifera.18514	macu|GSMUA_Achr5P20700_001
atha|AT2G23390.1	macu|GSMUA_Achr8P29240_001	osat|LOC_Os04g36062.1	spol|Spipo2G0058100	pdact|PDK_30s800151g002	slyc|Solyc01g103110.2.1
atha|AT3G55090.1	nnuc|Nelumbonucifera.4310	macu|GSMUA_Achr8P02140_001	spol|Spipo6G0068700	osat|LOC_Os03g17350.1	pdact|PDK_30s972901g001	slyc|Solyc05g054890.2.1	macu|GSMUA_Achr6P33280_001
atha|AT5G34940.2	osat|LOC_Os02g55870.1	spol|Spipo0G0074600	pdact|PDK_30s1108381g001	slyc|Solyc07g007550.2.1	macu|GSMUA_Achr3P19920_001	nnuc|Nelumbonucifera.14047
atha|AT3G60080.1	macu|GSMUA_Achr9P27310_001
atha|AT1G56070.1	nnuc|Nelumbonucifera.13912	macu|GSMUA_Achr4P01020_001	pdact|PDK_30s775041g001	pdact|PDK_30s817671g001	pdact|PDK_30s985481g001	slyc|Solyc08g062920.2.1	spol|Spipo21G0034300	osat|LOC_Os02g32030.1	osat|LOC_Os04g02820.1
atha|AT1G02420.1	slyc|Solyc11g071670.1.1	spol|Spipo14G0039500	osat|LOC_Os03g11020.1	nnuc|Nelumbonucifera.352	macu|GSMUA_Achr5P09060_001
atha|AT3G57560.1	nnuc|Nelumbonucifera.8903	spol|Spipo17G0023100	slyc|Solyc11g005620.1.1	osat|LOC_Os02g44000.1	macu|GSMUA_Achr11P16320_001	pdact|PDK_30s986901g002
atha|AT4G30660.1	macu|GSMUA_Achr7P19400_001	slyc|Solyc07g005720.2.1
atha|AT5G35390.1	slyc|Solyc05g047570.2.1	pdact|PDK_30s1100871g002	nnuc|Nelumbonucifera.186	macu|GSMUA_Achr10P02920_001	osat|LOC_Os08g40990.1
atha|AT1G76100.1	spol|Spipo11G0039900	slyc|Solyc04g082010.1.1	nnuc|Nelumbonucifera.7224	macu|GSMUA_Achr9P24120_001	osat|LOC_Os06g01210.1
atha|AT4G21745.1	slyc|Solyc02g080230.2.1
atha|AT3G28480.2	nnuc|Nelumbonucifera.17356
atha|AT1G68080.1	slyc|Solyc01g005100.2.1	osat|LOC_Os03g13550.1	macu|GSMUA_Achr9P29060_001	nnuc|Nelumbonucifera.21337	spol|Spipo20G0013400	pdact|PDK_30s844721g007
atha|ATMG00830.1	slyc|Solyc00g049210.1.1
atha|AT1G06820.1	spol|Spipo2G0002500	slyc|Solyc10g081650.1.1	osat|LOC_Os11g36440.1	macu|GSMUA_Achr8P26670_001	nnuc|Nelumbonucifera.14613	pdact|PDK_30s655081g013
atha|AT2G45030.1	spol|Spipo1G0114400	macu|GSMUA_Achr10P22340_001	slyc|Solyc01g090690.2.1	pdact|PDK_30s65509462g005	osat|LOC_Os03g36780.1	nnuc|Nelumbonucifera.24570
atha|AT4G11980.1	osat|LOC_Os06g03910.1	nnuc|Nelumbonucifera.3017	spol|Spipo1G0091000	pdact|PDK_30s772401g001	slyc|Solyc08g079820.2.1	macu|GSMUA_Achr4P19600_001
atha|AT5G46100.1	macu|GSMUA_Achr9P06620_001	osat|LOC_Os01g48140.1	spol|Spipo14G0024800	pdact|PDK_30s888311g001	nnuc|Nelumbonucifera.22299	slyc|Solyc02g077650.1.1
atha|AT4G39952.1	slyc|Solyc11g008970.1.1	nnuc|Nelumbonucifera.16482	osat|LOC_Os04g38980.1	spol|Spipo15G0010100	pdact|PDK_30s1176491g001
atha|AT3G05960.1	macu|GSMUA_Achr11P09570_001	osat|LOC_Os07g10590.1	macu|GSMUA_Achr9P11150_001	slyc|Solyc06g054270.2.1	osat|LOC_Os03g11900.1	pdact|PDK_30s1082651g001	slyc|Solyc03g005140.1.1	slyc|Solyc01g010530.1.1	nnuc|Nelumbonucifera.11242	spol|Spipo2G0072600
atha|AT4G16580.1	osat|LOC_Os03g59470.1	pdact|PDK_30s787781g008	spol|Spipo2G0101200	nnuc|Nelumbonucifera.25386	slyc|Solyc12g089090.1.1	macu|GSMUA_Achr9P09210_001
atha|AT5G45840.2	slyc|Solyc02g021590.2.1	macu|GSMUA_Achr4P08060_001	macu|GSMUA_Achr7P25240_001	nnuc|Nelumbonucifera.10457	macu|GSMUA_Achr4P15180_001	osat|LOC_Os01g48390.2	osat|LOC_Os01g10900.1	pdact|PDK_30s665911g003
atha|AT4G04630.1	pdact|PDK_30s983681g001	slyc|Solyc07g064650.1.1	nnuc|Nelumbonucifera.9375	macu|GSMUA_Achr2P13950_001
atha|AT1G22440.1	slyc|Solyc04g074540.2.1	osat|LOC_Os07g42924.1
atha|AT4G26230.1	pdact|PDK_30s1070201g002
atha|AT3G48880.1	slyc|Solyc03g025920.2.1	pdact|PDK_30s1198421g001	spol|Spipo16G0035700	macu|GSMUA_Achr8P11290_001	osat|LOC_Os10g35920.1	nnuc|Nelumbonucifera.2371
atha|AT4G00895.1	spol|Spipo1G0102000
atha|AT3G19020.1	pdact|PDK_30s970631g006	macu|GSMUA_Achr5P27030_001	slyc|Solyc10g050470.1.1	nnuc|Nelumbonucifera.7874	spol|Spipo32G0010000
atha|AT2G28360.1	nnuc|Nelumbonucifera.9523	pdact|PDK_30s65509114g004	macu|GSMUA_AchrUn_randomP01800_001	osat|LOC_Os05g51490.1	spol|Spipo16G0055300	slyc|Solyc11g069490.1.1
atha|AT3G55605.1	osat|LOC_Os01g05010.1	spol|Spipo22G0040100	macu|GSMUA_Achr4P16890_001
atha|AT1G23340.1	slyc|Solyc05g005010.2.1	osat|LOC_Os06g28000.1	osat|LOC_Os01g36660.1	nnuc|Nelumbonucifera.8181	pdact|PDK_30s826121g003	macu|GSMUA_Achr2P23150_001	slyc|Solyc03g112620.2.1	spol|Spipo18G0021400	macu|GSMUA_Achr5P10100_001
atha|AT4G30320.1	macu|GSMUA_Achr5P21850_001	nnuc|Nelumbonucifera.24370
atha|AT1G07130.1	nnuc|Nelumbonucifera.18543	slyc|Solyc01g088130.2.1	pdact|PDK_30s726741g008	macu|GSMUA_Achr4P28780_001	osat|LOC_Os03g25130.1	spol|Spipo1G0114600
atha|AT3G59380.1	macu|GSMUA_Achr2P01670_001	nnuc|Nelumbonucifera.16688	spol|Spipo4G0070300	slyc|Solyc06g073390.2.1	osat|LOC_Os09g33930.1	pdact|PDK_30s683731g001
atha|AT3G15260.1	pdact|PDK_30s661611g001	slyc|Solyc07g062970.2.1	nnuc|Nelumbonucifera.18610	osat|LOC_Os07g32380.1
atha|AT4G35560.2	osat|LOC_Os04g47700.1	pdact|PDK_30s1115031g001	slyc|Solyc02g082690.2.1	macu|GSMUA_Achr5P15830_001	nnuc|Nelumbonucifera.1096
atha|AT3G20040.1	osat|LOC_Os01g71320.1	macu|GSMUA_Achr8P29510_001	slyc|Solyc11g065220.1.1	spol|Spipo6G0009800	macu|GSMUA_Achr1P11390_001	nnuc|Nelumbonucifera.18114
atha|AT5G65820.1	spol|Spipo2G0111100	osat|LOC_Os03g51840.1	macu|GSMUA_Achr3P25810_001	pdact|PDK_30s658881g002
atha|AT2G28100.1	slyc|Solyc11g069010.1.1	osat|LOC_Os04g47280.1	macu|GSMUA_Achr11P22060_001	spol|Spipo1G0027300	nnuc|Nelumbonucifera.25275	pdact|PDK_30s971791g001
atha|AT1G17870.1	osat|LOC_Os03g51920.1	macu|GSMUA_Achr8P04980_001	nnuc|Nelumbonucifera.18930	slyc|Solyc01g106820.2.1	spol|Spipo24G0002000	pdact|PDK_30s680181g001
atha|AT3G45090.1	macu|GSMUA_AchrUn_randomP02690_001	slyc|Solyc11g069780.1.1	spol|Spipo1G0025700	macu|GSMUA_Achr7P04520_001	macu|GSMUA_Achr1P24310_001	osat|LOC_Os09g39870.1
atha|AT4G21630.1	spol|Spipo1G0104500	slyc|Solyc03g081260.2.1	nnuc|Nelumbonucifera.4221	macu|GSMUA_Achr7P05760_001	macu|GSMUA_Achr10P09210_001	pdact|PDK_30s719021g001	osat|LOC_Os09g36110.1	macu|GSMUA_Achr3P11530_001
atha|AT4G31290.1	macu|GSMUA_Achr7P15810_001	osat|LOC_Os02g26700.1	pdact|PDK_30s726321g001	spol|Spipo10G0001600
atha|AT5G10170.1	nnuc|Nelumbonucifera.1599	macu|GSMUA_AchrUn_randomP16750_001	macu|GSMUA_AchrUn_randomP14150_001	spol|Spipo4G0013100	osat|LOC_Os03g09250.1	macu|GSMUA_Achr1P21570_001	nnuc|Nelumbonucifera.14920	slyc|Solyc05g051850.2.1	slyc|Solyc04g054740.2.1	pdact|PDK_30s1002191g002
atha|AT5G45370.2	pdact|PDK_30s827311g001	macu|GSMUA_Achr4P12460_001	osat|LOC_Os02g47500.1	nnuc|Nelumbonucifera.18065
atha|AT1G14150.1	spol|Spipo4G0025100	macu|GSMUA_Achr5P23250_001	slyc|Solyc05g007780.2.1	nnuc|Nelumbonucifera.9472	pdact|PDK_30s1124891g003	osat|LOC_Os02g36850.1
atha|AT5G61460.1	spol|Spipo1G0082200	pdact|PDK_30s893441g005	macu|GSMUA_Achr5P13380_001	slyc|Solyc05g051680.2.1
atha|AT4G20310.2	nnuc|Nelumbonucifera.6037	pdact|PDK_30s946431g002	slyc|Solyc01g020520.2.1	osat|LOC_Os01g46590.1	macu|GSMUA_Achr5P09500_001	spol|Spipo8G0046900
atha|AT3G44160.1	spol|Spipo24G0032200	nnuc|Nelumbonucifera.6943	slyc|Solyc11g071890.1.1	pdact|PDK_30s830381g001	osat|LOC_Os05g43470.1	macu|GSMUA_Achr6P31130_001
atha|AT1G64520.1	osat|LOC_Os07g25420.1	slyc|Solyc08g082700.2.1	macu|GSMUA_Achr11P13420_001	nnuc|Nelumbonucifera.10498	spol|Spipo5G0067300
atha|AT1G51610.1	spol|Spipo12G0059500	nnuc|Nelumbonucifera.24860	macu|GSMUA_Achr3P05630_001	slyc|Solyc06g063250.2.1	osat|LOC_Os04g23180.1
atha|AT2G37390.1	nnuc|Nelumbonucifera.10847	spol|Spipo23G0026800	pdact|PDK_30s687201g003	slyc|Solyc10g085910.1.1	macu|GSMUA_Achr6P34370_001	osat|LOC_Os03g60480.1
atha|ATMG00480.1	osat|LOC_Os12g34018.1	slyc|Solyc00g019740.1.1	macu|GSMUA_AchrUn_randomP14210_001
atha|AT1G48360.2	pdact|PDK_30s735171g001	spol|Spipo4G0042100	osat|LOC_Os06g07490.1	macu|GSMUA_Achr6P11920_001	slyc|Solyc09g098370.2.1
atha|AT2G39710.1	macu|GSMUA_Achr2P16420_001	spol|Spipo23G0014800	osat|LOC_Os03g16500.1	nnuc|Nelumbonucifera.9791	pdact|PDK_30s816891g003	slyc|Solyc02g065050.1.1
atha|AT3G45080.1	pdact|PDK_30s667361g001
atha|AT2G46750.1	spol|Spipo2G0113500	osat|LOC_Os02g03200.1	pdact|PDK_30s655124g004	osat|LOC_Os02g03210.1	nnuc|Nelumbonucifera.25194	slyc|Solyc09g005180.2.1	macu|GSMUA_Achr4P04800_001	osat|LOC_Os08g02230.1	osat|LOC_Os03g36530.1	spol|Spipo9G0026200
atha|AT4G29450.1	macu|GSMUA_Achr2P09320_001	nnuc|Nelumbonucifera.4336	osat|LOC_Os05g44970.1	macu|GSMUA_Achr4P15410_001	osat|LOC_Os05g44930.1	slyc|Solyc03g093380.1.1	spol|Spipo18G0005100
atha|AT3G26650.1	macu|GSMUA_Achr6P16250_001	osat|LOC_Os04g38600.1	nnuc|Nelumbonucifera.70	slyc|Solyc04g009030.2.1	pdact|PDK_30s819141g001	nnuc|Nelumbonucifera.10827	spol|Spipo1G0054300
atha|AT5G50210.1	macu|GSMUA_Achr3P17170_001	osat|LOC_Os12g19304.2	slyc|Solyc03g112060.2.1	pdact|PDK_30s1067911g001	nnuc|Nelumbonucifera.9212	spol|Spipo13G0039000
atha|AT5G07810.1	spol|Spipo2G0089400	nnuc|Nelumbonucifera.10562	macu|GSMUA_Achr7P26550_001	slyc|Solyc03g115520.2.1
atha|AT4G25340.1	macu|GSMUA_Achr3P07930_001	pdact|PDK_30s1061081g002	spol|Spipo1G0094900	slyc|Solyc03g007170.2.1	nnuc|Nelumbonucifera.24605	osat|LOC_Os04g36890.1
atha|AT1G71697.1	slyc|Solyc04g072020.2.1
atha|AT4G17380.1	pdact|PDK_30s740701g004	spol|Spipo11G0033600	macu|GSMUA_Achr8P08020_001	osat|LOC_Os07g30240.1	slyc|Solyc08g007330.2.1	nnuc|Nelumbonucifera.15628
atha|AT4G28530.1	slyc|Solyc09g025310.2.1	pdact|PDK_30s782931g001	macu|GSMUA_Achr1P10860_001	spol|Spipo1G0005000	osat|LOC_Os04g43560.1	nnuc|Nelumbonucifera.4421
atha|AT3G46550.1	osat|LOC_Os01g62380.1	macu|GSMUA_Achr11P24110_001	spol|Spipo23G0018000	slyc|Solyc03g112880.1.1	nnuc|Nelumbonucifera.19336
atha|AT3G14950.1	macu|GSMUA_Achr10P21720_001	spol|Spipo26G0017800	nnuc|Nelumbonucifera.1022	nnuc|Nelumbonucifera.8863	slyc|Solyc07g062580.2.1
atha|AT1G71300.1	slyc|Solyc02g094090.2.1	macu|GSMUA_Achr7P01880_001	nnuc|Nelumbonucifera.25633	osat|LOC_Os03g30460.1	spol|Spipo13G0052900
atha|AT1G56260.1	slyc|Solyc01g065710.2.1	macu|GSMUA_Achr7P13080_001	pdact|PDK_30s1055951g001	nnuc|Nelumbonucifera.15870	spol|Spipo6G0049100
atha|AT5G61980.1	pdact|PDK_30s679121g001	macu|GSMUA_Achr11P10840_001	spol|Spipo4G0062800	osat|LOC_Os09g33600.1	nnuc|Nelumbonucifera.21862	slyc|Solyc05g023750.2.1	macu|GSMUA_Achr4P00060_001
atha|AT5G02010.1	osat|LOC_Os01g62990.1	nnuc|Nelumbonucifera.14518	spol|Spipo0G0107400	pdact|PDK_30s689401g001	slyc|Solyc10g086660.1.1	pdact|PDK_30s65509105g004	macu|GSMUA_Achr9P03750_001
atha|AT5G14080.1	spol|Spipo4G0028900	nnuc|Nelumbonucifera.18384	pdact|PDK_30s1110831g001	osat|LOC_Os03g56960.1	macu|GSMUA_Achr9P29270_001	slyc|Solyc02g094310.1.1
atha|AT1G74810.1	nnuc|Nelumbonucifera.12204	osat|LOC_Os01g08020.1	spol|Spipo27G0018500	pdact|PDK_30s1167791g010	osat|LOC_Os05g08430.1	slyc|Solyc03g120020.2.1	macu|GSMUA_Achr2P19680_001
atha|AT5G17760.1	slyc|Solyc02g084910.2.1
atha|AT3G55230.1	osat|LOC_Os03g17220.1
atha|AT3G53170.1	pdact|PDK_30s749161g002	spol|Spipo5G0064000	slyc|Solyc08g045780.2.1	nnuc|Nelumbonucifera.15414	macu|GSMUA_Achr11P21770_001	osat|LOC_Os03g02430.1
atha|AT3G48470.1	slyc|Solyc10g006780.2.1	spol|Spipo20G0004800	pdact|PDK_30s1128241g001	osat|LOC_Os02g38680.1	macu|GSMUA_Achr9P02170_001	nnuc|Nelumbonucifera.15816
atha|AT3G12610.1	spol|Spipo28G0004000	osat|LOC_Os08g39550.1
atha|AT1G11310.1	slyc|Solyc06g010030.2.1	osat|LOC_Os03g03700.1	nnuc|Nelumbonucifera.18729	macu|GSMUA_Achr8P11320_001	spol|Spipo1G0035100
atha|AT2G39750.1	slyc|Solyc05g052970.2.1	osat|LOC_Os01g62800.1	spol|Spipo23G0012500	macu|GSMUA_Achr9P03780_001	nnuc|Nelumbonucifera.10850	pdact|PDK_30s739721g003	macu|GSMUA_Achr5P28990_001
atha|AT1G80870.1	pdact|PDK_30s1031321g003	macu|GSMUA_Achr1P10110_001	slyc|Solyc03g117550.1.1	nnuc|Nelumbonucifera.2501
atha|AT4G32560.1	nnuc|Nelumbonucifera.12205	spol|Spipo21G0010300	macu|GSMUA_AchrUn_randomP03880_001
atha|AT5G14920.1	osat|LOC_Os04g39110.1	macu|GSMUA_Achr7P19950_001	slyc|Solyc03g113910.2.1
atha|AT4G32760.2	slyc|Solyc08g068370.2.1	macu|GSMUA_Achr2P19870_001	nnuc|Nelumbonucifera.24806	osat|LOC_Os02g17350.2	pdact|PDK_30s775611g006	spol|Spipo26G0003800
atha|AT1G27370.1	spol|Spipo1G0082600
atha|ATCG01230.1	spol|Spipo3G0004900
atha|AT5G60880.1	nnuc|Nelumbonucifera.1875	slyc|Solyc03g114770.2.1
atha|AT2G20650.1	macu|GSMUA_Achr1P08410_001	slyc|Solyc07g053850.2.1	pdact|PDK_30s706921g002	spol|Spipo14G0048000	osat|LOC_Os07g31850.1
atha|AT3G53160.1	nnuc|Nelumbonucifera.4295
atha|AT1G10890.1	nnuc|Nelumbonucifera.19392	macu|GSMUA_Achr10P19520_001	spol|Spipo0G0123700	slyc|Solyc01g104160.2.1
atha|AT4G30990.2	pdact|PDK_30s1036591g002	spol|Spipo2G0015400	nnuc|Nelumbonucifera.23934	macu|GSMUA_Achr5P02930_001	slyc|Solyc09g092240.2.1	osat|LOC_Os01g40250.1
atha|AT5G17690.1	osat|LOC_Os10g17770.1	macu|GSMUA_Achr11P08020_001	pdact|PDK_30s975301g003	nnuc|Nelumbonucifera.7003	slyc|Solyc01g081500.2.1
atha|AT2G33835.1	nnuc|Nelumbonucifera.3603	pdact|PDK_30s993541g002	macu|GSMUA_Achr4P33280_001	slyc|Solyc03g006350.2.1
atha|AT1G32300.1	pdact|PDK_30s655124g004	macu|GSMUA_Achr4P04800_001	slyc|Solyc09g005180.2.1	nnuc|Nelumbonucifera.25194	osat|LOC_Os08g02230.1	spol|Spipo9G0026200	nnuc|Nelumbonucifera.11324
atha|AT4G17710.1	osat|LOC_Os10g42490.1	macu|GSMUA_Achr4P19010_001	nnuc|Nelumbonucifera.24674	slyc|Solyc08g076370.2.1
atha|AT3G58170.1	osat|LOC_Os02g57510.2	spol|Spipo16G0040400	nnuc|Nelumbonucifera.1300	pdact|PDK_30s724261g007	macu|GSMUA_Achr2P04090_001	slyc|Solyc06g008520.2.1
atha|AT5G38020.1	nnuc|Nelumbonucifera.24633
atha|AT5G18520.1	nnuc|Nelumbonucifera.14266	spol|Spipo6G0068800	pdact|PDK_30s1145441g006	macu|GSMUA_Achr4P16800_001	slyc|Solyc09g005920.2.1	osat|LOC_Os05g38720.1	nnuc|Nelumbonucifera.2951
atha|AT4G34280.1	pdact|PDK_30s65509325g001	slyc|Solyc01g107360.2.1	macu|GSMUA_Achr1P24430_001	spol|Spipo2G0094700	nnuc|Nelumbonucifera.2413
atha|AT3G03340.1	pdact|PDK_30s665671g001	macu|GSMUA_Achr7P02850_001	nnuc|Nelumbonucifera.25848	spol|Spipo9G0047000	osat|LOC_Os03g62640.2	slyc|Solyc05g056280.2.1
atha|AT1G06840.1	nnuc|Nelumbonucifera.7218	macu|GSMUA_Achr6P32410_001	osat|LOC_Os01g72990.2	pdact|PDK_30s1070521g001	spol|Spipo3G0008600	slyc|Solyc09g055570.2.1
atha|AT1G74400.1	slyc|Solyc03g115800.1.1	spol|Spipo2G0035500
atha|AT4G16600.1	spol|Spipo1G0081900	macu|GSMUA_Achr11P04420_001	osat|LOC_Os04g46750.1	pdact|PDK_30s871781g001	nnuc|Nelumbonucifera.21427	macu|GSMUA_Achr8P11090_001	nnuc|Nelumbonucifera.11523	slyc|Solyc08g078650.2.1
atha|AT1G16445.1	pdact|PDK_30s693742g003	spol|Spipo32G0009600	nnuc|Nelumbonucifera.25230	slyc|Solyc10g005540.2.1	osat|LOC_Os05g43582.1	macu|GSMUA_Achr6P04550_001
atha|AT3G56330.1	osat|LOC_Os05g25880.1	nnuc|Nelumbonucifera.25615	spol|Spipo22G0026600	pdact|PDK_30s940471g001	macu|GSMUA_AchrUn_randomP14030_001	slyc|Solyc06g049100.2.1
atha|AT4G32880.1	osat|LOC_Os03g43930.1	slyc|Solyc08g066500.2.1	nnuc|Nelumbonucifera.21695	macu|GSMUA_Achr5P06550_001	pdact|PDK_30s758851g001	spol|Spipo1G0002900	spol|Spipo5G0037000	pdact|PDK_30s1194391g003	macu|GSMUA_Achr8P20090_001	spol|Spipo32G0009800
atha|AT1G32310.1	macu|GSMUA_Achr5P14060_001	spol|Spipo5G0056800	nnuc|Nelumbonucifera.4101	slyc|Solyc08g076580.2.1
atha|AT4G02725.1	spol|Spipo24G0016100	nnuc|Nelumbonucifera.3085	slyc|Solyc09g065300.2.1	macu|GSMUA_Achr4P16580_001	osat|LOC_Os03g49450.1
atha|ATCG01070.1	osat|LOC_Os07g22496.1	osat|LOC_Os06g46438.1	osat|LOC_Os10g21404.1	pdact|PDK_30s1051771g002
atha|AT2G46225.2	osat|LOC_Os01g43420.1	slyc|Solyc01g095280.2.1	pdact|PDK_30s932711g005	spol|Spipo14G0019900	nnuc|Nelumbonucifera.7030	macu|GSMUA_Achr3P15790_001
atha|AT1G18200.1	nnuc|Nelumbonucifera.14196	spol|Spipo15G0026200
atha|AT1G20180.1	spol|Spipo1G0069400	macu|GSMUA_Achr2P03510_001	pdact|PDK_30s1107361g002	nnuc|Nelumbonucifera.3670	slyc|Solyc04g081840.2.1
atha|AT4G16210.1	osat|LOC_Os03g19680.1	spol|Spipo6G0016200	slyc|Solyc01g059830.2.1	nnuc|Nelumbonucifera.14423	macu|GSMUA_Achr8P10700_001	pdact|PDK_30s679321g002
atha|AT3G60590.3	spol|Spipo1G0081300	pdact|PDK_30s823431g004	macu|GSMUA_Achr4P29010_001	slyc|Solyc01g090900.2.1	osat|LOC_Os04g45200.1
atha|AT4G31730.1	slyc|Solyc08g006520.1.1
atha|AT4G26680.1	macu|GSMUA_Achr1P12600_001	spol|Spipo2G0078200	osat|LOC_Os10g21920.1	pdact|PDK_30s733201g004	nnuc|Nelumbonucifera.5629	slyc|Solyc07g047620.1.1
atha|AT1G69290.1	nnuc|Nelumbonucifera.10310	spol|Spipo0G0118700	macu|GSMUA_Achr9P07130_001	osat|LOC_Os01g57900.1	slyc|Solyc01g088750.2.1	pdact|PDK_30s830931g001
atha|AT4G01270.1	slyc|Solyc01g095090.2.1	osat|LOC_Os08g05560.1	macu|GSMUA_Achr1P20150_001	nnuc|Nelumbonucifera.16504	pdact|PDK_30s791421g003	spol|Spipo21G0042900
atha|AT2G25710.1	pdact|PDK_30s775462g001	osat|LOC_Os02g07040.1	macu|GSMUA_Achr8P33330_001	nnuc|Nelumbonucifera.7997	spol|Spipo15G0025600
atha|AT2G42680.1	osat|LOC_Os08g27850.1	spol|Spipo19G0007700
atha|AT1G74740.1	nnuc|Nelumbonucifera.24476	slyc|Solyc03g113390.2.1	spol|Spipo2G0059300	nnuc|Nelumbonucifera.884	osat|LOC_Os03g48270.1	pdact|PDK_30s737851g001	macu|GSMUA_Achr4P13880_001
atha|AT2G20725.1	macu|GSMUA_AchrUn_randomP06290_001	spol|Spipo16G0034600	nnuc|Nelumbonucifera.24878	pdact|PDK_30s826941g002
atha|AT5G52790.1	spol|Spipo17G0009300
atha|AT5G64816.1	macu|GSMUA_Achr6P30320_001	osat|LOC_Os03g08710.1	nnuc|Nelumbonucifera.25412	slyc|Solyc04g051710.1.1	spol|Spipo2G0041000	pdact|PDK_30s821001g001
atha|AT1G21070.1	slyc|Solyc12g095790.1.1	spol|Spipo2G0100400	nnuc|Nelumbonucifera.8536	pdact|PDK_30s1121661g001	osat|LOC_Os07g39280.1
atha|AT3G24020.1	slyc|Solyc09g091210.2.1	pdact|PDK_30s951221g011
atha|AT1G08845.2	nnuc|Nelumbonucifera.16699	macu|GSMUA_Achr2P04560_001	pdact|PDK_30s819151g001	osat|LOC_Os10g41050.1	macu|GSMUA_Achr2P04600_001	spol|Spipo22G0010200	slyc|Solyc01g111810.2.1
atha|AT3G08870.1	nnuc|Nelumbonucifera.22153	osat|LOC_Os10g38960.1	slyc|Solyc09g005000.1.1
atha|AT5G57210.1	nnuc|Nelumbonucifera.4666	slyc|Solyc07g008840.2.1	macu|GSMUA_Achr10P02830_001
atha|AT3G29260.1	osat|LOC_Os03g61740.1
atha|AT1G28650.1	spol|Spipo4G0061000
atha|AT4G20840.1	slyc|Solyc02g022850.1.1
atha|AT4G35630.1	osat|LOC_Os03g06200.1	spol|Spipo9G0006200	slyc|Solyc02g082830.1.1	pdact|PDK_30s929181g001
atha|AT5G56730.1	osat|LOC_Os01g37825.1	macu|GSMUA_Achr8P05440_001	spol|Spipo21G0029200	slyc|Solyc12g008710.1.1	nnuc|Nelumbonucifera.12694	pdact|PDK_30s705671g001
atha|AT2G37670.1	slyc|Solyc09g010720.2.1	nnuc|Nelumbonucifera.16154	macu|GSMUA_AchrUn_randomP04400_001
atha|AT3G24530.1	pdact|PDK_30s780211g001	macu|GSMUA_Achr6P14100_001	nnuc|Nelumbonucifera.22694	slyc|Solyc12g007100.1.1	osat|LOC_Os02g16660.1	spol|Spipo18G0009100
atha|AT1G09300.1	osat|LOC_Os12g37640.1	spol|Spipo3G0077400	macu|GSMUA_Achr3P24410_001	nnuc|Nelumbonucifera.13374	slyc|Solyc01g100740.2.1	pdact|PDK_30s681911g001
atha|AT5G11710.1	macu|GSMUA_Achr1P04930_001	slyc|Solyc08g065890.2.1	spol|Spipo21G0031900	nnuc|Nelumbonucifera.25596	osat|LOC_Os04g51120.1	pdact|PDK_30s657951g001
atha|AT3G25410.1	spol|Spipo4G0044500	slyc|Solyc09g055940.2.1	nnuc|Nelumbonucifera.2575	macu|GSMUA_Achr3P19460_001	osat|LOC_Os02g27490.1
atha|AT1G60080.1	osat|LOC_Os11g20689.1	macu|GSMUA_Achr7P02490_001	slyc|Solyc06g075390.2.1	nnuc|Nelumbonucifera.9277	pdact|PDK_30s726311g001	spol|Spipo22G0001900
atha|AT5G53860.4	pdact|PDK_30s886111g001	macu|GSMUA_Achr10P14120_001	spol|Spipo14G0028900	nnuc|Nelumbonucifera.22040	slyc|Solyc12g013890.1.1
atha|AT5G55340.1	spol|Spipo1G0046700
atha|AT2G41640.1	pdact|PDK_30s828471g003	spol|Spipo3G0060900	macu|GSMUA_Achr9P18650_001	osat|LOC_Os01g31370.1	nnuc|Nelumbonucifera.25118	slyc|Solyc10g080010.1.1
atha|AT3G55010.1	nnuc|Nelumbonucifera.5505	spol|Spipo9G0008500	pdact|PDK_30s745731g002	macu|GSMUA_Achr11P25390_001	slyc|Solyc04g058090.2.1	osat|LOC_Os03g61600.1
atha|AT4G27860.1	slyc|Solyc03g096800.2.1	macu|GSMUA_Achr1P20170_001	osat|LOC_Os06g01440.1
atha|AT4G14965.1	pdact|PDK_30s1183591g001	macu|GSMUA_Achr6P14400_001	osat|LOC_Os03g10790.1	nnuc|Nelumbonucifera.11085	spol|Spipo26G0017400	slyc|Solyc07g044830.2.1
atha|AT1G50120.1	osat|LOC_Os06g41440.2	nnuc|Nelumbonucifera.2159	pdact|PDK_30s1153301g003	macu|GSMUA_Achr1P19660_001	slyc|Solyc11g019960.1.1	spol|Spipo21G0023800
atha|AT1G47240.1	macu|GSMUA_Achr9P26850_001	pdact|PDK_30s748241g004	nnuc|Nelumbonucifera.20491	slyc|Solyc02g092800.2.1	spol|Spipo2G0094400	macu|GSMUA_Achr4P32750_001	osat|LOC_Os12g39180.1
atha|AT3G08520.1	macu|GSMUA_Achr11P18480_001	slyc|Solyc06g007210.2.1	slyc|Solyc07g066380.2.1	macu|GSMUA_Achr9P10170_001	slyc|Solyc06g007220.2.1	macu|GSMUA_Achr5P00470_001	macu|GSMUA_Achr6P19950_001	slyc|Solyc06g082140.2.1
atha|AT3G06760.2	pdact|PDK_30s1078361g005
atha|AT1G04645.1	slyc|Solyc09g091320.1.1	nnuc|Nelumbonucifera.4353
atha|AT5G41050.1	slyc|Solyc02g094330.2.1	nnuc|Nelumbonucifera.320
atha|AT4G02370.1	macu|GSMUA_Achr9P16340_001	osat|LOC_Os05g29900.1
atha|AT3G54170.1	slyc|Solyc03g112520.2.1	spol|Spipo23G0023200	macu|GSMUA_Achr6P08880_001	pdact|PDK_30s1015991g001	osat|LOC_Os06g27970.1
atha|AT4G33410.1	nnuc|Nelumbonucifera.6370	pdact|PDK_30s981011g006	slyc|Solyc03g025550.2.1	macu|GSMUA_Achr3P14450_001	spol|Spipo11G0053900	osat|LOC_Os10g25360.2
atha|AT1G04610.1	slyc|Solyc06g083700.2.1	pdact|PDK_30s957931g002	pdact|PDK_30s1179631g001	slyc|Solyc09g091090.1.1	spol|Spipo0G0107100	macu|GSMUA_AchrUn_randomP04200_001	spol|Spipo0G0137200	nnuc|Nelumbonucifera.24378	osat|LOC_Os04g03980.1
atha|AT4G02980.1	slyc|Solyc06g084390.2.1	nnuc|Nelumbonucifera.20705	pdact|PDK_30s874691g002	macu|GSMUA_Achr5P00890_001	spol|Spipo3G0057800	osat|LOC_Os12g34450.1
atha|AT4G22680.1	pdact|PDK_30s1205581g003	nnuc|Nelumbonucifera.1486
atha|AT4G25730.1	macu|GSMUA_Achr9P06960_001	slyc|Solyc11g020810.1.1	pdact|PDK_30s956981g001	osat|LOC_Os05g49230.1	spol|Spipo25G0011800	nnuc|Nelumbonucifera.1258
atha|AT2G43280.1	slyc|Solyc09g057880.2.1	nnuc|Nelumbonucifera.10133
atha|AT3G21060.1	pdact|PDK_30s65509325g004	osat|LOC_Os03g10990.1	nnuc|Nelumbonucifera.16576	spol|Spipo2G0094500	slyc|Solyc01g096950.2.1	macu|GSMUA_Achr3P30190_001
atha|AT1G79530.1	macu|GSMUA_Achr8P33500_001	osat|LOC_Os06g45590.1	slyc|Solyc10g005510.2.1	pdact|PDK_30s657331g002	osat|LOC_Os02g07490.1	spol|Spipo13G0053800
atha|AT3G59770.3	pdact|PDK_30s1070311g002	slyc|Solyc08g044400.1.1	nnuc|Nelumbonucifera.22791	spol|Spipo15G0039000	osat|LOC_Os01g25330.1	macu|GSMUA_Achr8P31830_001
atha|AT2G35780.1	nnuc|Nelumbonucifera.12172	osat|LOC_Os01g61690.1	macu|GSMUA_Achr7P22690_001	spol|Spipo23G0034300	slyc|Solyc04g015340.2.1
atha|AT5G57420.1	pdact|PDK_30s1024041g001	macu|GSMUA_Achr7P16390_001	nnuc|Nelumbonucifera.5957	slyc|Solyc07g019450.2.1	osat|LOC_Os04g55950.1
atha|AT1G43850.1	pdact|PDK_30s1177671g007	osat|LOC_Os11g10070.1	slyc|Solyc06g059750.2.1	slyc|Solyc06g059760.2.1	macu|GSMUA_Achr10P16120_001	spol|Spipo7G0040000	nnuc|Nelumbonucifera.23124	macu|GSMUA_Achr2P20700_001
atha|AT3G12900.1	slyc|Solyc11g045520.1.1
atha|AT1G65590.1	spol|Spipo13G0016200	nnuc|Nelumbonucifera.2048	macu|GSMUA_Achr5P28320_001	osat|LOC_Os05g34320.2	pdact|PDK_30s699271g002	slyc|Solyc11g008810.1.1	osat|LOC_Os01g66700.1
atha|AT1G04970.1	osat|LOC_Os06g20430.1	nnuc|Nelumbonucifera.3351	slyc|Solyc07g065010.2.1	macu|GSMUA_Achr9P19820_001	pdact|PDK_30s1144941g009	spol|Spipo12G0029300
atha|AT4G01630.1	nnuc|Nelumbonucifera.10933
atha|AT1G75090.1	slyc|Solyc04g079990.2.1	nnuc|Nelumbonucifera.20483	pdact|PDK_30s889471g002
atha|AT5G19650.1	nnuc|Nelumbonucifera.21434	osat|LOC_Os01g12690.1
atha|AT3G08740.1	pdact|PDK_30s840371g003	spol|Spipo3G0005400	macu|GSMUA_Achr10P03870_001	slyc|Solyc10g075020.1.1	osat|LOC_Os12g02380.1
atha|AT1G08570.1	pdact|PDK_30s730021g001	spol|Spipo3G0013400	nnuc|Nelumbonucifera.374	macu|GSMUA_Achr6P32280_001	slyc|Solyc12g019740.1.1	osat|LOC_Os03g21000.1
atha|AT4G19003.2	pdact|PDK_30s848371g002	osat|LOC_Os01g46932.1	spol|Spipo6G0043700	slyc|Solyc08g076130.2.1	nnuc|Nelumbonucifera.8805	macu|GSMUA_Achr3P15800_001
atha|AT1G69940.1	slyc|Solyc05g052110.2.1	nnuc|Nelumbonucifera.20091
atha|ATCG00660.1	osat|LOC_Os10g21314.1	spol|Spipo0G0110300	osat|LOC_Os08g15306.1	slyc|Solyc01g007470.1.1
atha|AT3G58680.1	pdact|PDK_30s775611g019	slyc|Solyc10g007350.2.1	nnuc|Nelumbonucifera.8069	nnuc|Nelumbonucifera.1763	macu|GSMUA_Achr1P11510_001
atha|AT1G67840.1	slyc|Solyc05g013670.2.1	macu|GSMUA_Achr8P28560_001	nnuc|Nelumbonucifera.865	osat|LOC_Os12g19530.2	pdact|PDK_30s1004071g002	spol|Spipo4G0040700
atha|AT5G44240.1	pdact|PDK_30s1163281g002	macu|GSMUA_Achr4P31840_001	nnuc|Nelumbonucifera.12857	spol|Spipo19G0037400	osat|LOC_Os11g25980.1	slyc|Solyc11g017170.1.1
atha|AT3G10280.1	pdact|PDK_30s844271g007	spol|Spipo11G0044800	nnuc|Nelumbonucifera.22406	osat|LOC_Os05g49900.1	spol|Spipo21G0006400	slyc|Solyc10g009240.2.1	pdact|PDK_30s779901g001	spol|Spipo2G0058800	spol|Spipo14G0001700	pdact|PDK_30s873951g002
atha|AT3G11397.1	osat|LOC_Os05g38160.1
atha|AT2G41020.1	macu|GSMUA_Achr3P29160_001	osat|LOC_Os01g68760.1	spol|Spipo19G0029000	pdact|PDK_30s1082861g004	nnuc|Nelumbonucifera.26318	slyc|Solyc11g005110.1.1
atha|AT5G37480.1	slyc|Solyc10g081480.1.1	macu|GSMUA_Achr1P26850_001	spol|Spipo2G0009700	nnuc|Nelumbonucifera.8770	osat|LOC_Os03g53740.1
atha|AT2G06510.1	pdact|PDK_30s908731g004	nnuc|Nelumbonucifera.18258	spol|Spipo4G0001200	osat|LOC_Os02g53680.1	slyc|Solyc05g025590.2.1	macu|GSMUA_Achr9P27370_001
atha|AT3G05420.2	nnuc|Nelumbonucifera.24671	spol|Spipo22G0012000	osat|LOC_Os03g61930.1	pdact|PDK_30s725551g002	macu|GSMUA_Achr2P02340_001	slyc|Solyc01g099350.2.1	nnuc|Nelumbonucifera.14815
atha|AT1G72030.1	slyc|Solyc03g025710.2.1	osat|LOC_Os07g16130.1	spol|Spipo4G0073800	nnuc|Nelumbonucifera.26088	macu|GSMUA_Achr3P21890_001
atha|AT3G14640.1	macu|GSMUA_Achr4P02880_001	slyc|Solyc07g062520.2.1	spol|Spipo8G0063800	osat|LOC_Os01g43710.1	nnuc|Nelumbonucifera.18812	macu|GSMUA_Achr3P31300_001	pdact|PDK_30s899051g001
atha|AT1G48640.1	macu|GSMUA_Achr7P02780_001	osat|LOC_Os08g03350.1	nnuc|Nelumbonucifera.11589	slyc|Solyc02g093860.2.1	pdact|PDK_30s705951g010
atha|AT1G71740.1	pdact|PDK_30s828131g005	spol|Spipo0G0047300	osat|LOC_Os02g11950.1	nnuc|Nelumbonucifera.18392	slyc|Solyc00g009070.1.1
atha|AT3G02875.1	nnuc|Nelumbonucifera.4099	macu|GSMUA_Achr6P19420_001	slyc|Solyc01g005490.2.1	spol|Spipo0G0001200	osat|LOC_Os07g14590.1	pdact|PDK_30s1135901g001	osat|LOC_Os03g62070.1
atha|AT1G73850.1	nnuc|Nelumbonucifera.6859	osat|LOC_Os01g03870.1	pdact|PDK_30s1142611g001	slyc|Solyc12g036500.1.1	macu|GSMUA_AchrUn_randomP15730_001
atha|AT4G30935.1	nnuc|Nelumbonucifera.26097	slyc|Solyc07g005650.2.1
atha|AT5G01980.1	osat|LOC_Os12g02620.1	spol|Spipo29G0011500	nnuc|Nelumbonucifera.15657	pdact|PDK_30s791121g003
atha|AT2G23945.1	slyc|Solyc07g054650.1.1
atha|AT1G61950.1	macu|GSMUA_Achr2P13980_001	spol|Spipo1G0117800	slyc|Solyc03g031670.2.1	osat|LOC_Os07g33110.2	nnuc|Nelumbonucifera.6461	pdact|PDK_30s674991g001
atha|AT2G44190.1	slyc|Solyc01g096840.2.1	osat|LOC_Os09g11440.2	macu|GSMUA_Achr4P19390_001	pdact|PDK_30s1156801g001
atha|AT1G10600.1	nnuc|Nelumbonucifera.14191	spol|Spipo0G0070800	osat|LOC_Os01g47262.2	macu|GSMUA_Achr5P09050_001
atha|AT3G09080.1	nnuc|Nelumbonucifera.18219	spol|Spipo1G0109100	slyc|Solyc09g013160.2.1
atha|AT4G15215.1	pdact|PDK_30s913641g002	nnuc|Nelumbonucifera.3104	macu|GSMUA_Achr1P18390_001	spol|Spipo3G0071900	slyc|Solyc01g101070.2.1	pdact|PDK_30s841741g005	osat|LOC_Os02g32690.1
atha|AT1G67560.1	pdact|PDK_30s730811g001	slyc|Solyc05g014790.2.1	spol|Spipo7G0050500	osat|LOC_Os03g08220.1	macu|GSMUA_Achr6P28450_001	nnuc|Nelumbonucifera.11306
atha|AT4G17790.1	slyc|Solyc08g076670.2.1	osat|LOC_Os02g46660.1	nnuc|Nelumbonucifera.17200	macu|GSMUA_Achr4P19040_001	spol|Spipo11G0009900	pdact|PDK_30s928781g004
atha|AT2G36145.1	macu|GSMUA_Achr8P32910_001	nnuc|Nelumbonucifera.9318	spol|Spipo0G0002000	slyc|Solyc09g010120.2.1	osat|LOC_Os01g64270.1
atha|AT4G11260.1	slyc|Solyc03g007670.2.1	osat|LOC_Os01g43540.1	macu|GSMUA_Achr7P10850_001	spol|Spipo26G0007400	nnuc|Nelumbonucifera.2294
atha|AT5G03555.1	macu|GSMUA_Achr11P04180_001	nnuc|Nelumbonucifera.10841	osat|LOC_Os02g44680.1	spol|Spipo0G0102300	slyc|Solyc09g008550.2.1	macu|GSMUA_Achr8P11230_001	pdact|PDK_30s1056191g003
atha|AT1G76440.1	slyc|Solyc04g082720.2.1
atha|AT1G01180.1	nnuc|Nelumbonucifera.12396	macu|GSMUA_Achr9P00430_001	osat|LOC_Os09g34320.1	slyc|Solyc01g096380.1.1
atha|AT2G41490.1	osat|LOC_Os07g46640.1	spol|Spipo23G0033100	slyc|Solyc04g016520.2.1	macu|GSMUA_Achr11P22260_001	pdact|PDK_30s929991g003
atha|AT3G18360.1	slyc|Solyc03g119410.1.1
atha|AT5G17980.1	slyc|Solyc01g065500.2.1	nnuc|Nelumbonucifera.24343	osat|LOC_Os07g07070.1	spol|Spipo21G0019200	pdact|PDK_30s685231g001
atha|AT2G43160.3	osat|LOC_Os02g56270.1	spol|Spipo1G0001800	pdact|PDK_30s857931g004	macu|GSMUA_Achr1P09020_001	nnuc|Nelumbonucifera.20079
atha|AT2G44770.1	pdact|PDK_30s835621g001	osat|LOC_Os02g43590.1
atha|AT4G10220.1	slyc|Solyc08g080790.1.1
atha|AT1G30100.1	osat|LOC_Os12g42280.1	slyc|Solyc08g016720.1.1	macu|GSMUA_Achr4P22870_001	nnuc|Nelumbonucifera.2015	osat|LOC_Os03g44380.1	spol|Spipo5G0039400
atha|AT4G26590.1	spol|Spipo1G0101800	nnuc|Nelumbonucifera.8902	pdact|PDK_30s821311g001	nnuc|Nelumbonucifera.7890	osat|LOC_Os08g38400.1	slyc|Solyc08g082990.2.1	nnuc|Nelumbonucifera.24202	macu|GSMUA_Achr1P19250_001	spol|Spipo2G0125200
atha|AT5G20660.1	spol|Spipo1G0002700	osat|LOC_Os04g43916.1	macu|GSMUA_Achr5P14650_001	nnuc|Nelumbonucifera.6115	pdact|PDK_30s676851g002	slyc|Solyc04g025260.2.1
atha|ATCG00140.1	osat|LOC_Os10g21230.2	spol|Spipo0G0144500	slyc|Solyc09g059660.1.1	pdact|PDK_30s808371g002	nnuc|Nelumbonucifera.18801	osat|LOC_Os10g38274.1
atha|AT3G54920.1	nnuc|Nelumbonucifera.17453	slyc|Solyc11g008140.1.1	spol|Spipo1G0018200	osat|LOC_Os10g31910.1
atha|AT1G52590.1	slyc|Solyc03g116570.2.1	macu|GSMUA_Achr5P06010_001	osat|LOC_Os01g07800.2	nnuc|Nelumbonucifera.16678	spol|Spipo0G0079400	pdact|PDK_30s769081g003
atha|AT4G26670.1	pdact|PDK_30s872251g001	slyc|Solyc07g065200.2.1	osat|LOC_Os12g33020.1	nnuc|Nelumbonucifera.25915
atha|AT3G29255.1	spol|Spipo10G0001000	macu|GSMUA_Achr7P15790_001	slyc|Solyc12g006530.1.1	nnuc|Nelumbonucifera.2560	osat|LOC_Os02g04710.1
atha|AT4G14000.1	macu|GSMUA_Achr3P26470_001	slyc|Solyc12g098530.1.1	spol|Spipo6G0023800	osat|LOC_Os09g19570.1	nnuc|Nelumbonucifera.22346	pdact|PDK_30s1212481g006
atha|AT1G67540.2	slyc|Solyc04g045390.1.1	osat|LOC_Os04g42590.1	nnuc|Nelumbonucifera.3455
atha|AT1G14200.1	osat|LOC_Os07g43740.1
atha|AT2G35890.1	pdact|PDK_30s881271g002	osat|LOC_Os07g06740.2	macu|GSMUA_AchrUn_randomP20970_001	spol|Spipo2G0002300	slyc|Solyc01g006840.2.1	nnuc|Nelumbonucifera.21471	osat|LOC_Os12g30150.1
atha|AT2G25740.1	macu|GSMUA_AchrUn_randomP19360_001	spol|Spipo21G0035100	nnuc|Nelumbonucifera.20866	slyc|Solyc12g095840.1.1	pdact|PDK_30s805361g001	osat|LOC_Os05g44590.2
atha|AT5G12370.1	spol|Spipo0G0039500	pdact|PDK_30s1176651g001	macu|GSMUA_Achr9P07810_001	osat|LOC_Os12g13590.1	slyc|Solyc03g095410.2.1	nnuc|Nelumbonucifera.7570
atha|AT1G18450.1	slyc|Solyc12g037980.1.1	pdact|PDK_30s1154301g002	osat|LOC_Os08g04280.1	spol|Spipo11G0050200	macu|GSMUA_Achr8P16860_001
atha|AT2G20940.1	nnuc|Nelumbonucifera.22496	osat|LOC_Os09g36982.1	pdact|PDK_30s783041g042	spol|Spipo11G0041500	slyc|Solyc01g111670.2.1
atha|AT4G12690.1	macu|GSMUA_AchrUn_randomP18910_001	pdact|PDK_30s743881g002
atha|AT1G61255.1	osat|LOC_Os07g03180.1	macu|GSMUA_Achr4P32330_001	spol|Spipo0G0190800	slyc|Solyc10g009190.1.1
atha|AT3G51240.1	nnuc|Nelumbonucifera.6820	slyc|Solyc02g083860.2.1	macu|GSMUA_Achr2P02770_001	macu|GSMUA_Achr7P16780_001	osat|LOC_Os04g56700.1	pdact|PDK_30s686621g001	spol|Spipo1G0061600
atha|AT5G03640.1	nnuc|Nelumbonucifera.3031	slyc|Solyc09g009380.2.1	slyc|Solyc10g083500.1.1	osat|LOC_Os12g29580.1	pdact|PDK_30s1114361g001	spol|Spipo0G0007600
atha|AT1G34300.1	spol|Spipo4G0113600	nnuc|Nelumbonucifera.16454	osat|LOC_Os03g62180.2	slyc|Solyc11g013880.1.1	macu|GSMUA_Achr10P10480_001	pdact|PDK_30s6550952g009
atha|AT2G23080.1	slyc|Solyc02g092640.2.1	pdact|PDK_30s925381g003	macu|GSMUA_Achr6P16850_001	nnuc|Nelumbonucifera.6298	macu|GSMUA_Achr5P01690_001	macu|GSMUA_Achr10P11440_001	spol|Spipo2G0096500	slyc|Solyc03g044140.2.1	spol|Spipo28G0000100	osat|LOC_Os07g02350.1
atha|AT4G10720.1	macu|GSMUA_Achr11P04220_001	slyc|Solyc06g074280.2.1
atha|AT5G46030.1	pdact|PDK_30s681351g002	slyc|Solyc02g077440.2.1	spol|Spipo14G0029600	macu|GSMUA_Achr4P31010_001	nnuc|Nelumbonucifera.5208	osat|LOC_Os02g04160.1
atha|AT5G49510.1	osat|LOC_Os12g37590.1	pdact|PDK_30s995501g002	nnuc|Nelumbonucifera.9955	spol|Spipo27G0009800	slyc|Solyc05g053390.2.1	macu|GSMUA_Achr2P02060_001
atha|AT2G31160.1	pdact|PDK_30s1055621g001	macu|GSMUA_Achr5P18640_001
atha|AT5G19430.1	slyc|Solyc11g064830.1.1	osat|LOC_Os01g72480.1	spol|Spipo3G0061700	macu|GSMUA_Achr5P08250_001
atha|AT5G24310.1	macu|GSMUA_Achr1P28080_001	nnuc|Nelumbonucifera.25191	slyc|Solyc03g083030.2.1	spol|Spipo8G0050000
atha|AT5G01620.3	spol|Spipo23G0041200	macu|GSMUA_Achr3P10020_001	slyc|Solyc10g085320.1.1	nnuc|Nelumbonucifera.8996	pdact|PDK_30s1022981g003
atha|AT5G55220.1	osat|LOC_Os06g20320.1	macu|GSMUA_Achr10P03550_001	nnuc|Nelumbonucifera.498	spol|Spipo12G0028800	pdact|PDK_30s665282g002	slyc|Solyc07g064950.2.1
atha|AT3G15534.1	spol|Spipo8G0015500	nnuc|Nelumbonucifera.2832
atha|AT3G51950.1	macu|GSMUA_Achr11P25030_001	spol|Spipo0G0144400	osat|LOC_Os03g21140.1	pdact|PDK_30s942051g001	slyc|Solyc01g088100.2.1
atha|AT4G19985.1	osat|LOC_Os05g44020.4	nnuc|Nelumbonucifera.7681	macu|GSMUA_Achr5P29730_001	slyc|Solyc05g052170.2.1	spol|Spipo3G0009000
atha|AT1G74460.1	pdact|PDK_30s1110641g008	macu|GSMUA_Achr6P02610_001	nnuc|Nelumbonucifera.12366	spol|Spipo2G0037200	osat|LOC_Os06g12410.1	slyc|Solyc03g115960.2.1
atha|AT5G60570.1	nnuc|Nelumbonucifera.26054	slyc|Solyc11g069320.1.1	spol|Spipo8G0025000	macu|GSMUA_Achr3P23350_001	pdact|PDK_30s1101131g003	osat|LOC_Os04g52830.1
atha|AT5G50330.1	osat|LOC_Os01g67720.1	spol|Spipo20G0004200	slyc|Solyc03g110940.2.1	nnuc|Nelumbonucifera.7116
atha|AT1G49770.1	spol|Spipo4G0113200	slyc|Solyc01g107960.2.1	nnuc|Nelumbonucifera.16234	pdact|PDK_30s737611g001	osat|LOC_Os04g35010.1	macu|GSMUA_Achr9P08780_001
atha|AT3G54180.1	nnuc|Nelumbonucifera.6176	spol|Spipo22G0022600	osat|LOC_Os01g67160.1	slyc|Solyc10g074720.1.1	macu|GSMUA_Achr11P10510_001
atha|AT5G33320.1	spol|Spipo14G0035200	pdact|PDK_30s673241g001	slyc|Solyc03g112870.2.1	osat|LOC_Os09g12600.1	nnuc|Nelumbonucifera.5059	macu|GSMUA_Achr8P31900_001
atha|AT4G22285.1	pdact|PDK_30s1057891g002	osat|LOC_Os09g24250.1	spol|Spipo5G0017600	nnuc|Nelumbonucifera.13371	macu|GSMUA_Achr11P07040_001	macu|GSMUA_Achr2P03210_001	slyc|Solyc02g068480.2.1
atha|AT1G12420.1	spol|Spipo1G0094300	nnuc|Nelumbonucifera.11974	macu|GSMUA_Achr2P03160_001	slyc|Solyc08g079650.2.1	macu|GSMUA_Achr3P11310_001	macu|GSMUA_Achr1P08280_001	nnuc|Nelumbonucifera.17043
atha|AT3G15020.1	nnuc|Nelumbonucifera.15705	spol|Spipo14G0023600	slyc|Solyc12g014180.1.1	macu|GSMUA_Achr4P08580_001	nnuc|Nelumbonucifera.25901	macu|GSMUA_AchrUn_randomP11210_001	slyc|Solyc07g062650.2.1	osat|LOC_Os01g46070.1
atha|AT4G18470.1	nnuc|Nelumbonucifera.6454	macu|GSMUA_Achr10P26100_001	slyc|Solyc02g077320.2.1	spol|Spipo20G0037800	pdact|PDK_30s1125831g001	osat|LOC_Os02g20870.1
atha|AT2G37370.1	macu|GSMUA_Achr8P02130_001	slyc|Solyc04g010220.2.1
atha|AT1G07290.1	pdact|PDK_30s65509650g008	osat|LOC_Os03g61100.1	slyc|Solyc06g076830.1.1	nnuc|Nelumbonucifera.18479	spol|Spipo23G0003700
atha|AT5G52860.1	nnuc|Nelumbonucifera.3935	spol|Spipo26G0008300	slyc|Solyc03g007690.1.1	osat|LOC_Os06g30730.1	macu|GSMUA_Achr6P05760_001	pdact|PDK_30s1207131g001
atha|AT3G46820.1	macu|GSMUA_Achr1P01390_001	slyc|Solyc06g005800.2.1	pdact|PDK_30s673871g002	nnuc|Nelumbonucifera.14664	slyc|Solyc06g076430.2.1	macu|GSMUA_Achr4P25210_001	spol|Spipo1G0023000	pdact|PDK_30s1042241g003	macu|GSMUA_Achr11P02070_001	macu|GSMUA_Achr4P29300_001	spol|Spipo23G0011200	osat|LOC_Os03g16110.2	pdact|PDK_30s890901g011
atha|AT1G31740.1	pdact|PDK_30s700291g001	osat|LOC_Os10g18400.1	macu|GSMUA_Achr2P21790_001	pdact|PDK_30s1080391g001	nnuc|Nelumbonucifera.18717	macu|GSMUA_Achr5P11870_001	slyc|Solyc07g042220.1.1	spol|Spipo16G0056700	pdact|PDK_30s1199891g005	osat|LOC_Os01g34920.1
atha|AT1G09020.1	macu|GSMUA_Achr2P01600_001	nnuc|Nelumbonucifera.20052	slyc|Solyc01g099280.2.1	pdact|PDK_30s813012g003	osat|LOC_Os03g63940.1	spol|Spipo6G0000500
atha|AT5G47230.1	nnuc|Nelumbonucifera.11263	pdact|PDK_30s1148281g014	osat|LOC_Os04g46240.1	osat|LOC_Os02g43820.1	slyc|Solyc08g078190.1.1
atha|AT3G06270.1	macu|GSMUA_Achr10P12490_001	slyc|Solyc01g080400.2.1	nnuc|Nelumbonucifera.20188	spol|Spipo22G0008200	pdact|PDK_30s722471g006
atha|AT1G77850.1	spol|Spipo9G0041600	macu|GSMUA_Achr9P29480_001	nnuc|Nelumbonucifera.11199
atha|AT5G64420.1	osat|LOC_Os02g04270.1	slyc|Solyc01g106220.2.1	macu|GSMUA_Achr2P07110_001	nnuc|Nelumbonucifera.24668	slyc|Solyc01g106240.2.1	pdact|PDK_30s952741g010	spol|Spipo2G0051100
atha|AT3G63340.2	slyc|Solyc09g065650.2.1	macu|GSMUA_Achr2P08890_001	spol|Spipo2G0018000	osat|LOC_Os11g37540.1
atha|AT4G18450.1	slyc|Solyc02g077360.1.1	nnuc|Nelumbonucifera.26463	pdact|PDK_30s832971g002
atha|AT5G47660.1	slyc|Solyc11g012720.1.1
atha|AT3G09990.1	slyc|Solyc02g014430.2.1	macu|GSMUA_Achr9P12140_001	spol|Spipo0G0104300	nnuc|Nelumbonucifera.22022
atha|AT5G27380.1	spol|Spipo6G0035900	slyc|Solyc01g098610.2.1	nnuc|Nelumbonucifera.493	osat|LOC_Os11g42350.1	macu|GSMUA_Achr11P19030_001	pdact|PDK_30s870941g001
atha|AT3G62000.2	macu|GSMUA_Achr2P17870_001	spol|Spipo17G0012000	slyc|Solyc08g006830.2.1
atha|AT2G35736.1	pdact|PDK_30s999681g002	spol|Spipo17G0022000	slyc|Solyc08g078790.1.1	osat|LOC_Os07g13534.1	macu|GSMUA_Achr10P03790_001
atha|AT3G59540.1	osat|LOC_Os11g24610.1	slyc|Solyc11g008510.1.1	spol|Spipo4G0086900	pdact|PDK_30s733751g001	macu|GSMUA_Achr11P26520_001	nnuc|Nelumbonucifera.10668
atha|AT5G45590.1	osat|LOC_Os10g42860.1	slyc|Solyc06g066190.2.1	macu|GSMUA_Achr4P27440_001	nnuc|Nelumbonucifera.24113	spol|Spipo5G0071100
atha|AT5G48800.1	slyc|Solyc09g061250.2.1	macu|GSMUA_Achr6P27970_001	nnuc|Nelumbonucifera.19132	pdact|PDK_30s860931g002
atha|AT4G16566.1	slyc|Solyc08g007380.2.1	macu|GSMUA_Achr5P20890_001	nnuc|Nelumbonucifera.14044	spol|Spipo1G0081600	osat|LOC_Os04g45280.1
atha|AT4G22740.1	spol|Spipo1G0090200	macu|GSMUA_Achr1P08240_001	nnuc|Nelumbonucifera.1734	pdact|PDK_30s1011171g003	osat|LOC_Os06g04390.1	slyc|Solyc08g079500.2.1
atha|AT3G63120.1	nnuc|Nelumbonucifera.19408	slyc|Solyc09g065200.2.1
atha|AT4G31670.1	slyc|Solyc08g069050.2.1	macu|GSMUA_Achr7P05090_001	osat|LOC_Os06g44380.1	macu|GSMUA_Achr1P10260_001
atha|AT5G52880.1	osat|LOC_Os05g45040.1	nnuc|Nelumbonucifera.7829	pdact|PDK_30s763281g002	macu|GSMUA_Achr1P05030_001	slyc|Solyc03g007750.2.1	spol|Spipo14G0019800
atha|AT4G23790.1	osat|LOC_Os06g33330.1
atha|AT3G21540.1	pdact|PDK_30s1164671g002	macu|GSMUA_Achr11P02020_001	slyc|Solyc10g039190.1.1	nnuc|Nelumbonucifera.3271	osat|LOC_Os03g05720.1	spol|Spipo1G0061200
atha|AT2G42040.1	nnuc|Nelumbonucifera.1208	pdact|PDK_30s755181g001	osat|LOC_Os02g53360.1	spol|Spipo15G0042500	macu|GSMUA_Achr7P18600_001	slyc|Solyc10g080530.1.1
atha|AT3G18890.1	spol|Spipo2G0115100	nnuc|Nelumbonucifera.16569	pdact|PDK_30s1107441g004	macu|GSMUA_Achr8P04880_001	osat|LOC_Os10g01044.1	slyc|Solyc10g051110.1.1
atha|AT2G23360.1	osat|LOC_Os04g55570.1	slyc|Solyc02g093160.2.1	pdact|PDK_30s1152061g002	macu|GSMUA_Achr9P11320_001	spol|Spipo5G0030600	nnuc|Nelumbonucifera.18872
atha|AT5G07475.1	slyc|Solyc05g054900.2.1	macu|GSMUA_AchrUn_randomP06070_001	osat|LOC_Os04g46120.1	nnuc|Nelumbonucifera.14147
atha|AT5G64380.1	nnuc|Nelumbonucifera.9457	spol|Spipo0G0024700	slyc|Solyc01g106010.2.1	osat|LOC_Os06g45370.1	pdact|PDK_30s725001g004	macu|GSMUA_Achr11P18240_001
atha|AT3G61800.1	spol|Spipo26G0027500	nnuc|Nelumbonucifera.5314	nnuc|Nelumbonucifera.5261	macu|GSMUA_Achr8P15990_001	osat|LOC_Os02g19170.1	slyc|Solyc01g096030.2.1	pdact|PDK_30s1152251g001
atha|AT1G49330.1	macu|GSMUA_Achr7P00840_001	spol|Spipo2G0102900	slyc|Solyc08g081600.1.1	osat|LOC_Os05g47580.1	nnuc|Nelumbonucifera.1826
atha|AT4G13850.1	macu|GSMUA_Achr4P16080_001	nnuc|Nelumbonucifera.9759	pdact|PDK_30s770261g001
atha|AT1G29280.1	spol|Spipo0G0155800	osat|LOC_Os01g54600.1	nnuc|Nelumbonucifera.21543
atha|AT5G63490.1	pdact|PDK_30s873671g003	spol|Spipo4G0055600	osat|LOC_Os01g69900.1	nnuc|Nelumbonucifera.18441	slyc|Solyc03g019680.2.1	slyc|Solyc06g072050.2.1	macu|GSMUA_Achr7P22980_001
atha|AT4G16050.1	macu|GSMUA_Achr8P09470_001	nnuc|Nelumbonucifera.2596
atha|AT5G20935.1	macu|GSMUA_Achr8P03050_001	osat|LOC_Os07g06990.1	spol|Spipo3G0086600	nnuc|Nelumbonucifera.20243
atha|AT3G02610.1	slyc|Solyc11g008680.1.1	osat|LOC_Os04g31070.1	osat|LOC_Os01g69080.1	pdact|PDK_30s680581g006	nnuc|Nelumbonucifera.17196	slyc|Solyc03g063110.2.1	spol|Spipo0G0009200	spol|Spipo9G0033500	nnuc|Nelumbonucifera.22223	pdact|PDK_30s872101g002	slyc|Solyc06g053480.2.1
atha|AT2G26870.1	osat|LOC_Os01g72520.1	nnuc|Nelumbonucifera.13907	macu|GSMUA_Achr8P14750_001	slyc|Solyc01g008790.2.1	spol|Spipo3G0061500	pdact|PDK_30s993851g001	macu|GSMUA_Achr2P18170_001
atha|AT2G23340.1	osat|LOC_Os04g55520.1	macu|GSMUA_AchrUn_randomP26940_001
atha|AT5G15450.1	slyc|Solyc02g088610.2.1	nnuc|Nelumbonucifera.3179	spol|Spipo2G0089200	osat|LOC_Os03g31300.1	pdact|PDK_30s694891g004	macu|GSMUA_Achr6P16670_001
atha|AT5G24390.1	macu|GSMUA_Achr11P09770_001	spol|Spipo1G0103200	slyc|Solyc03g082590.2.1	pdact|PDK_30s1064311g002
atha|AT4G37750.1	osat|LOC_Os03g56050.1	nnuc|Nelumbonucifera.22088	macu|GSMUA_Achr7P27500_001	slyc|Solyc02g092050.2.1	pdact|PDK_30s849011g001
atha|AT3G19990.1	osat|LOC_Os02g58150.1	macu|GSMUA_Achr1P15200_001	pdact|PDK_30s1002811g012	nnuc|Nelumbonucifera.5840	slyc|Solyc11g006360.1.1	spol|Spipo11G0051500
atha|AT5G48490.1	nnuc|Nelumbonucifera.14372	osat|LOC_Os07g18750.1	slyc|Solyc03g121900.1.1	macu|GSMUA_Achr4P16130_001	pdact|PDK_30s784401g001
atha|AT1G45248.5	nnuc|Nelumbonucifera.640	osat|LOC_Os09g02690.1
atha|AT5G13910.1	osat|LOC_Os04g32790.1	spol|Spipo7G0068000	slyc|Solyc11g045680.1.1	macu|GSMUA_Achr3P02360_001	nnuc|Nelumbonucifera.2445
atha|AT1G14590.1	osat|LOC_Os04g49590.1	spol|Spipo17G0035200	pdact|PDK_30s1154221g001	slyc|Solyc02g021230.2.1	nnuc|Nelumbonucifera.20105	macu|GSMUA_AchrUn_randomP20700_001
atha|AT1G09450.1	macu|GSMUA_Achr11P04780_001	pdact|PDK_30s1207681g001	osat|LOC_Os07g44360.1	slyc|Solyc01g101110.2.1	spol|Spipo3G0070800	nnuc|Nelumbonucifera.18092
atha|AT2G18245.1	macu|GSMUA_Achr1P20540_001	nnuc|Nelumbonucifera.8798	spol|Spipo25G0005500	slyc|Solyc02g085080.2.1
atha|AT1G80260.1	slyc|Solyc04g079390.2.1	macu|GSMUA_Achr4P19770_001	osat|LOC_Os02g32340.1	nnuc|Nelumbonucifera.11950	pdact|PDK_30s803341g004	spol|Spipo4G0031500
atha|AT5G24300.1	nnuc|Nelumbonucifera.18433	spol|Spipo26G0026900	macu|GSMUA_Achr3P03290_001	slyc|Solyc03g083090.2.1	osat|LOC_Os06g06560.1	pdact|PDK_30s1177191g001
atha|AT1G51640.1	nnuc|Nelumbonucifera.12497
atha|AT2G38960.3	slyc|Solyc07g056390.2.1	nnuc|Nelumbonucifera.20657	macu|GSMUA_Achr9P25530_001	osat|LOC_Os03g52340.1	pdact|PDK_30s698001g001	spol|Spipo24G0020500
atha|AT1G20270.1	spol|Spipo1G0070600	nnuc|Nelumbonucifera.8143	slyc|Solyc04g081930.2.1	osat|LOC_Os02g58070.1	macu|GSMUA_AchrUn_randomP06330_001	pdact|PDK_30s825381g002
atha|AT2G44420.1	slyc|Solyc01g073930.2.1	macu|GSMUA_AchrUn_randomP05800_001	spol|Spipo0G0076500	osat|LOC_Os06g41390.1	pdact|PDK_30s988291g004	nnuc|Nelumbonucifera.9558
atha|AT1G05750.1	slyc|Solyc11g071370.1.1	pdact|PDK_30s65509496g002	nnuc|Nelumbonucifera.25128	osat|LOC_Os02g53050.1
atha|AT5G13900.1	slyc|Solyc01g103060.2.1	spol|Spipo1G0111700	nnuc|Nelumbonucifera.20524
atha|AT1G09430.1	macu|GSMUA_Achr8P06210_001	pdact|PDK_30s906831g002	macu|GSMUA_Achr1P15970_001	slyc|Solyc01g101040.2.1	macu|GSMUA_Achr11P25260_001	nnuc|Nelumbonucifera.22319	spol|Spipo6G0019800	osat|LOC_Os12g37870.1	osat|LOC_Os11g47330.1
atha|AT4G26620.1	nnuc|Nelumbonucifera.24429	osat|LOC_Os02g49320.1	slyc|Solyc07g065690.2.1	macu|GSMUA_Achr2P05410_001	pdact|PDK_30s948701g006	spol|Spipo10G0035000
atha|AT1G54580.1	pdact|PDK_30s1197791g009	osat|LOC_Os08g43580.1
atha|AT1G27980.1	slyc|Solyc05g015860.2.1	nnuc|Nelumbonucifera.18688	osat|LOC_Os01g01080.1	macu|GSMUA_Achr6P06370_001	pdact|PDK_30s802231g002	spol|Spipo4G0054300
atha|AT4G19540.1	macu|GSMUA_AchrUn_randomP16760_001	osat|LOC_Os03g42880.1	spol|Spipo3G0092500	nnuc|Nelumbonucifera.20891	slyc|Solyc06g083990.2.1
atha|AT4G01290.1	osat|LOC_Os06g01680.1	pdact|PDK_30s6550994g003	nnuc|Nelumbonucifera.19139	slyc|Solyc10g012030.2.1	macu|GSMUA_Achr1P06470_001	spol|Spipo21G0039800
atha|AT3G23070.1	slyc|Solyc09g083350.2.1	nnuc|Nelumbonucifera.3059	pdact|PDK_30s844391g001	spol|Spipo3G0093300	osat|LOC_Os11g37990.1	macu|GSMUA_Achr3P29330_001
atha|AT5G63180.1	spol|Spipo4G0036100	macu|GSMUA_Achr6P28260_001	nnuc|Nelumbonucifera.16319	slyc|Solyc05g014000.2.1	osat|LOC_Os04g05050.1	slyc|Solyc03g111690.2.1	nnuc|Nelumbonucifera.17648
atha|AT3G22890.1	macu|GSMUA_Achr8P26890_001	slyc|Solyc03g005260.2.1	osat|LOC_Os03g53230.1	pdact|PDK_30s986061g002	slyc|Solyc09g082860.2.1	macu|GSMUA_Achr1P14080_001	spol|Spipo2G0019200	nnuc|Nelumbonucifera.22542
atha|AT2G28605.1	spol|Spipo4G0098600	osat|LOC_Os04g35530.1	macu|GSMUA_Achr11P11820_001	nnuc|Nelumbonucifera.16488	slyc|Solyc04g009420.2.1
atha|AT5G40840.2	slyc|Solyc02g093930.2.1	nnuc|Nelumbonucifera.22901
atha|AT4G10760.1	nnuc|Nelumbonucifera.23958	osat|LOC_Os02g45110.1	slyc|Solyc08g066730.2.1	macu|GSMUA_Achr8P11830_001	pdact|PDK_30s740551g017	spol|Spipo16G0009100
atha|AT5G20110.1	nnuc|Nelumbonucifera.1221	osat|LOC_Os01g37490.1	slyc|Solyc12g006630.1.1	pdact|PDK_30s1039221g002
atha|AT5G16710.1	pdact|PDK_30s750001g001	spol|Spipo4G0007500	slyc|Solyc11g011250.1.1	osat|LOC_Os06g12630.1	nnuc|Nelumbonucifera.10014	macu|GSMUA_Achr7P18780_001
atha|AT2G28710.1	pdact|PDK_30s699271g015	slyc|Solyc05g054650.1.1	osat|LOC_Os01g62130.1	macu|GSMUA_Achr10P03700_001
atha|AT2G20510.1	slyc|Solyc01g098230.2.1	nnuc|Nelumbonucifera.20428
atha|AT4G24390.2	nnuc|Nelumbonucifera.18326	slyc|Solyc04g074980.2.1	osat|LOC_Os02g52230.1	pdact|PDK_30s889331g003	spol|Spipo13G0022900	macu|GSMUA_Achr3P06710_001	macu|GSMUA_Achr7P11780_001
atha|AT4G02290.1	slyc|Solyc09g075360.2.1	spol|Spipo3G0031200	pdact|PDK_30s1036381g001	osat|LOC_Os01g21070.1	macu|GSMUA_Achr11P05440_001	nnuc|Nelumbonucifera.16526	nnuc|Nelumbonucifera.12714
atha|AT2G16250.1	pdact|PDK_30s1024211g002	macu|GSMUA_Achr3P26150_001	slyc|Solyc01g109650.2.1	nnuc|Nelumbonucifera.18139	spol|Spipo2G0105800	osat|LOC_Os03g51440.1
atha|AT2G16390.1	slyc|Solyc01g109970.2.1	nnuc|Nelumbonucifera.11466	macu|GSMUA_Achr6P04530_001	osat|LOC_Os08g19260.1	spol|Spipo9G0003300	pdact|PDK_30s1207651g002
atha|AT1G21630.2	pdact|PDK_30s1043421g013	nnuc|Nelumbonucifera.7350	osat|LOC_Os06g51250.1	macu|GSMUA_Achr4P11750_001	slyc|Solyc02g082540.2.1
atha|AT2G15890.1	macu|GSMUA_Achr4P32450_001	nnuc|Nelumbonucifera.13818	slyc|Solyc01g108910.2.1	osat|LOC_Os03g55670.1	spol|Spipo3G0112100	pdact|PDK_30s687171g004
atha|AT2G44130.1	nnuc|Nelumbonucifera.463	osat|LOC_Os11g14140.1	macu|GSMUA_Achr6P06940_001
atha|AT1G01080.2	spol|Spipo17G0032600	macu|GSMUA_Achr11P06640_001	nnuc|Nelumbonucifera.15303	pdact|PDK_30s732321g001	osat|LOC_Os08g02390.1
atha|AT1G45207.2	nnuc|Nelumbonucifera.8089	pdact|PDK_30s693171g002	macu|GSMUA_Achr3P07010_001	spol|Spipo15G0020800	osat|LOC_Os02g52810.1	slyc|Solyc04g078810.2.1
atha|AT1G55205.2	osat|LOC_Os06g22654.1	nnuc|Nelumbonucifera.4382	spol|Spipo8G0042600	macu|GSMUA_Achr7P14410_001
atha|AT5G20500.1	slyc|Solyc11g069860.1.1	spol|Spipo28G0020800	osat|LOC_Os06g44910.1	macu|GSMUA_Achr7P04990_001	pdact|PDK_30s1133891g001	nnuc|Nelumbonucifera.21309
atha|AT1G13750.1	spol|Spipo3G0107100	osat|LOC_Os12g38750.2	osat|LOC_Os12g38760.2	macu|GSMUA_Achr3P15950_001	nnuc|Nelumbonucifera.7381	slyc|Solyc05g012260.2.1	pdact|PDK_30s827621g001	osat|LOC_Os03g11530.1	macu|GSMUA_Achr11P19570_001
atha|AT3G17710.1	nnuc|Nelumbonucifera.14016
atha|AT5G35960.1	slyc|Solyc09g074250.2.1
atha|AT4G33920.1	pdact|PDK_30s731481g013	nnuc|Nelumbonucifera.4938	slyc|Solyc10g049630.1.1	spol|Spipo3G0105600	osat|LOC_Os12g39120.1	nnuc|Nelumbonucifera.551	macu|GSMUA_Achr6P11170_001
atha|AT2G40570.1	macu|GSMUA_Achr10P27650_001	slyc|Solyc12g008450.1.1	osat|LOC_Os06g36170.1	spol|Spipo21G0034700	pdact|PDK_30s663691g004	nnuc|Nelumbonucifera.175
atha|AT5G36100.1	osat|LOC_Os12g32200.1	spol|Spipo7G0058200	pdact|PDK_30s860891g003	macu|GSMUA_Achr10P28890_001	nnuc|Nelumbonucifera.12296
atha|AT5G40150.1	slyc|Solyc02g087190.1.1	spol|Spipo10G0044700
atha|AT4G30850.1	slyc|Solyc12g010480.1.1	macu|GSMUA_Achr1P24690_001	nnuc|Nelumbonucifera.6625
atha|AT2G26000.2	nnuc|Nelumbonucifera.26048	osat|LOC_Os02g09060.1	slyc|Solyc03g120000.2.1	spol|Spipo5G0013400	macu|GSMUA_Achr3P13360_001	pdact|PDK_30s766901g002
atha|AT1G04310.1	nnuc|Nelumbonucifera.5466
atha|AT3G16490.1	nnuc|Nelumbonucifera.5137	pdact|PDK_30s745071g011	slyc|Solyc06g066430.2.1	macu|GSMUA_Achr6P14870_001	osat|LOC_Os05g09520.1	spol|Spipo21G0033900
atha|AT2G30650.1	slyc|Solyc01g080930.2.1
atha|AT1G17750.1	macu|GSMUA_Achr11P09810_001	osat|LOC_Os08g34640.1	pdact|PDK_30s1043421g003	spol|Spipo28G0017600	slyc|Solyc03g123860.2.1	nnuc|Nelumbonucifera.5691
atha|AT5G24550.1	osat|LOC_Os06g21570.1	nnuc|Nelumbonucifera.9560	macu|GSMUA_Achr8P24350_001
atha|AT2G17980.1	macu|GSMUA_Achr3P26940_001	spol|Spipo17G0024200	slyc|Solyc01g112150.2.1	osat|LOC_Os03g42320.1	nnuc|Nelumbonucifera.830	pdact|PDK_30s679251g001
atha|AT5G51570.1	nnuc|Nelumbonucifera.20640	spol|Spipo1G0090500	macu|GSMUA_Achr1P16680_001	osat|LOC_Os06g04460.1	slyc|Solyc03g007190.2.1	pdact|PDK_30s911911g003
atha|AT2G22650.1	pdact|PDK_30s802761g001	nnuc|Nelumbonucifera.3503	macu|GSMUA_Achr9P13180_001	spol|Spipo12G0043600	osat|LOC_Os06g08300.2	slyc|Solyc07g005240.2.1
atha|AT3G51520.1	osat|LOC_Os06g22080.1	pdact|PDK_30s855921g004	spol|Spipo28G0006400	macu|GSMUA_Achr5P23780_001	slyc|Solyc02g068240.2.1	nnuc|Nelumbonucifera.22236
atha|AT1G75800.1	spol|Spipo1G0065500	slyc|Solyc04g081550.2.1
atha|AT5G53010.1	spol|Spipo12G0059300	macu|GSMUA_Achr1P23580_001	slyc|Solyc07g008320.2.1	nnuc|Nelumbonucifera.16468	osat|LOC_Os04g51610.1
atha|AT4G11740.1	osat|LOC_Os08g43300.1	spol|Spipo1G0098500	macu|GSMUA_Achr10P07660_001	pdact|PDK_30s1139221g002	slyc|Solyc08g080410.2.1	nnuc|Nelumbonucifera.19171
atha|AT3G60550.1	spol|Spipo11G0034500	slyc|Solyc01g090800.2.1	pdact|PDK_30s763151g003	nnuc|Nelumbonucifera.23767
atha|AT2G44670.1	slyc|Solyc01g088660.2.1
atha|AT1G53345.1	slyc|Solyc03g098180.2.1	nnuc|Nelumbonucifera.22922	spol|Spipo16G0026800	macu|GSMUA_Achr5P11000_001	osat|LOC_Os02g45950.1	pdact|PDK_30s1035451g001
atha|AT4G38210.1	spol|Spipo12G0039500	osat|LOC_Os06g41700.1	macu|GSMUA_Achr1P19730_001	nnuc|Nelumbonucifera.16558	pdact|PDK_30s1010761g002
atha|AT3G04380.1	slyc|Solyc09g090630.1.1	spol|Spipo16G0046800	pdact|PDK_30s861571g001
atha|AT1G17730.1	osat|LOC_Os06g43590.2	macu|GSMUA_Achr1P09860_001	spol|Spipo17G0033300	pdact|PDK_30s657811g002	slyc|Solyc03g121360.1.1	nnuc|Nelumbonucifera.18775
atha|AT2G01820.1	osat|LOC_Os03g50810.1	pdact|PDK_30s767921g005	nnuc|Nelumbonucifera.21336	spol|Spipo0G0152700	slyc|Solyc01g108840.2.1	macu|GSMUA_Achr10P17890_001
atha|AT3G56430.1	macu|GSMUA_Achr8P21420_001	osat|LOC_Os01g07382.1
atha|AT2G28330.1	slyc|Solyc09g031900.2.1	spol|Spipo29G0011100
atha|AT2G22640.1	spol|Spipo5G0065900	nnuc|Nelumbonucifera.12602	pdact|PDK_30s707281g001	macu|GSMUA_Achr4P11860_001	slyc|Solyc03g043720.2.1
atha|AT4G34555.1	macu|GSMUA_AchrUn_randomP12390_001
atha|AT4G11570.1	osat|LOC_Os09g39560.1	slyc|Solyc08g081030.1.1	pdact|PDK_30s784681g011	macu|GSMUA_Achr3P14430_001	spol|Spipo1G0031200	nnuc|Nelumbonucifera.5522
atha|AT1G43800.1	slyc|Solyc11g008680.1.1	osat|LOC_Os01g65830.1	spol|Spipo4G0091300	slyc|Solyc03g063110.2.1	slyc|Solyc06g053480.2.1	nnuc|Nelumbonucifera.9719
atha|AT1G73380.1	osat|LOC_Os10g34810.1	nnuc|Nelumbonucifera.2022	spol|Spipo1G0041800	macu|GSMUA_Achr5P19440_001	slyc|Solyc03g019930.2.1
atha|AT3G13175.1	nnuc|Nelumbonucifera.26470
atha|AT5G57900.1	macu|GSMUA_Achr4P20480_001	osat|LOC_Os08g16840.1	spol|Spipo10G0013900	slyc|Solyc07g005750.2.1	nnuc|Nelumbonucifera.6926
atha|AT5G18950.1	slyc|Solyc01g080310.2.1	spol|Spipo9G0037900	nnuc|Nelumbonucifera.10229	osat|LOC_Os03g24880.1	pdact|PDK_30s1182331g003
atha|AT1G11720.2	spol|Spipo14G0048800	osat|LOC_Os04g53310.1	pdact|PDK_30s1192821g001	nnuc|Nelumbonucifera.8058	macu|GSMUA_Achr5P00700_001	slyc|Solyc02g080570.2.1
atha|AT2G02120.1	osat|LOC_Os02g41904.1
atha|AT4G22120.1	macu|GSMUA_Achr4P00680_001	pdact|PDK_30s680171g001	osat|LOC_Os01g35050.3	nnuc|Nelumbonucifera.14934	slyc|Solyc07g048110.2.1	macu|GSMUA_Achr9P21900_001	spol|Spipo25G0002300
atha|AT3G05020.1	slyc|Solyc06g054510.2.1
atha|AT1G77740.1	spol|Spipo15G0025200	nnuc|Nelumbonucifera.26101	pdact|PDK_30s876611g002	macu|GSMUA_Achr6P09940_001	nnuc|Nelumbonucifera.23304	slyc|Solyc11g013180.1.1	macu|GSMUA_Achr2P14650_001	osat|LOC_Os03g49800.1
atha|AT4G30200.2	slyc|Solyc07g018270.2.1	nnuc|Nelumbonucifera.17250	macu|GSMUA_Achr3P05080_001	pdact|PDK_30s972081g001	spol|Spipo0G0066400	osat|LOC_Os02g05840.1
atha|AT5G23850.1	spol|Spipo1G0033200	nnuc|Nelumbonucifera.18635	osat|LOC_Os02g42920.1	slyc|Solyc03g025760.2.1	macu|GSMUA_Achr5P12260_001	pdact|PDK_30s822061g001
atha|AT5G65030.1	slyc|Solyc03g078620.1.1	osat|LOC_Os07g43130.1
atha|AT5G55570.1	nnuc|Nelumbonucifera.3089	spol|Spipo2G0076400	osat|LOC_Os01g55670.1	slyc|Solyc12g015630.1.1	macu|GSMUA_Achr11P06800_001
atha|AT1G22700.1	osat|LOC_Os10g32300.1	slyc|Solyc11g017200.1.1	spol|Spipo3G0007000	pdact|PDK_30s876481g002	nnuc|Nelumbonucifera.17229	macu|GSMUA_Achr8P21860_001
atha|AT3G49890.1	macu|GSMUA_Achr4P03450_001	pdact|PDK_30s1154141g001	nnuc|Nelumbonucifera.26261	spol|Spipo2G0099000	slyc|Solyc02g092390.2.1	osat|LOC_Os03g10410.1
atha|AT1G08380.1	osat|LOC_Os04g33830.1	spol|Spipo9G0036800	pdact|PDK_30s931481g020	nnuc|Nelumbonucifera.20381	macu|GSMUA_Achr6P07010_001	slyc|Solyc06g074200.2.1
atha|AT3G21510.1	nnuc|Nelumbonucifera.24670	macu|GSMUA_Achr11P25200_001	slyc|Solyc01g080540.2.1	spol|Spipo6G0042700
atha|AT1G21480.1	slyc|Solyc04g064680.2.1	spol|Spipo13G0013200	macu|GSMUA_Achr7P23380_001	nnuc|Nelumbonucifera.7300
atha|AT2G39830.1	slyc|Solyc05g052910.2.1	spol|Spipo23G0011100	pdact|PDK_30s1069811g009	osat|LOC_Os03g16090.1	macu|GSMUA_Achr5P07030_001	nnuc|Nelumbonucifera.12165
atha|AT5G04830.1	macu|GSMUA_Achr5P17410_001	slyc|Solyc11g006510.1.1	nnuc|Nelumbonucifera.4130	osat|LOC_Os01g73500.1	pdact|PDK_30s747641g001	spol|Spipo0G0143500
atha|AT4G02710.1	pdact|PDK_30s1073231g001
atha|AT4G01900.1	slyc|Solyc06g009400.2.1	osat|LOC_Os05g04220.1	macu|GSMUA_AchrUn_randomP18290_001	nnuc|Nelumbonucifera.11253	spol|Spipo6G0029500	pdact|PDK_30s866591g001
atha|AT5G12890.1	macu|GSMUA_Achr11P02340_001	nnuc|Nelumbonucifera.1495	spol|Spipo16G0044000	osat|LOC_Os04g42690.1	pdact|PDK_30s739091g002	slyc|Solyc11g061980.1.1
atha|AT5G64300.1	pdact|PDK_30s873351g002	nnuc|Nelumbonucifera.1851	spol|Spipo31G0003100	macu|GSMUA_Achr10P24850_001	slyc|Solyc01g105560.2.1	osat|LOC_Os08g37605.1	macu|GSMUA_Achr6P30480_001
atha|AT3G17880.1	macu|GSMUA_Achr7P02450_001	slyc|Solyc03g118550.2.1	nnuc|Nelumbonucifera.18199	osat|LOC_Os09g23650.1	pdact|PDK_30s1060231g013	spol|Spipo4G0005800
atha|AT3G13180.1	nnuc|Nelumbonucifera.741	spol|Spipo12G0017300	macu|GSMUA_Achr3P10750_001	slyc|Solyc12g015710.1.1	pdact|PDK_30s1120391g002	osat|LOC_Os09g30100.1
atha|AT1G04590.2	nnuc|Nelumbonucifera.2148	pdact|PDK_30s821861g001	macu|GSMUA_Achr9P18610_001	slyc|Solyc04g056370.2.1	spol|Spipo29G0010200	osat|LOC_Os12g02950.1
atha|AT1G51390.1	nnuc|Nelumbonucifera.21302
atha|AT4G23180.1	osat|LOC_Os07g35290.1	osat|LOC_Os07g43560.1	spol|Spipo1G0123200	nnuc|Nelumbonucifera.1778	spol|Spipo7G0012400	nnuc|Nelumbonucifera.276	slyc|Solyc02g080070.2.1	nnuc|Nelumbonucifera.22353	nnuc|Nelumbonucifera.17324	macu|GSMUA_Achr6P22020_001
atha|AT1G78995.1	macu|GSMUA_Achr7P15700_001	osat|LOC_Os06g49070.1	pdact|PDK_30s771491g006	slyc|Solyc10g086470.1.1	spol|Spipo28G0026500	nnuc|Nelumbonucifera.14616
atha|AT3G11280.1	slyc|Solyc03g096350.2.1
atha|AT5G02770.1	slyc|Solyc09g007090.2.1	pdact|PDK_30s683221g003	osat|LOC_Os03g17490.1	macu|GSMUA_Achr8P21010_001	nnuc|Nelumbonucifera.26060	spol|Spipo23G0029700
atha|AT5G07610.1	osat|LOC_Os02g41910.1	pdact|PDK_30s858391g002	slyc|Solyc04g071270.1.1
atha|AT3G23740.1	nnuc|Nelumbonucifera.9987	slyc|Solyc09g092510.2.1	macu|GSMUA_Achr3P17320_001	pdact|PDK_30s1200541g001	osat|LOC_Os01g01170.1
atha|AT5G51470.1	pdact|PDK_30s1066871g013	nnuc|Nelumbonucifera.6070	osat|LOC_Os07g47490.1	macu|GSMUA_Achr10P18640_001
atha|AT3G07720.1	slyc|Solyc05g024410.2.1	pdact|PDK_30s1171041g006	spol|Spipo10G0036800	osat|LOC_Os09g07460.1	nnuc|Nelumbonucifera.12057
atha|AT3G63240.1	spol|Spipo3G0091200	osat|LOC_Os10g28660.1	slyc|Solyc09g065480.1.1	osat|LOC_Os07g07950.2	nnuc|Nelumbonucifera.22207	macu|GSMUA_Achr3P14960_001	macu|GSMUA_Achr7P01420_001	pdact|PDK_30s904531g001
atha|AT5G12400.1	slyc|Solyc11g065160.1.1	spol|Spipo22G0005800	pdact|PDK_30s796501g002	macu|GSMUA_Achr8P09740_001	osat|LOC_Os07g46690.1
atha|AT5G43420.1	pdact|PDK_30s724261g003	nnuc|Nelumbonucifera.3366	spol|Spipo0G0155200	macu|GSMUA_Achr5P19600_001
atha|AT3G06210.1	nnuc|Nelumbonucifera.13608	osat|LOC_Os03g24730.1	osat|LOC_Os12g34360.1	slyc|Solyc01g080260.2.1	pdact|PDK_30s714431g001	macu|GSMUA_Achr5P26250_001	spol|Spipo7G0056600	nnuc|Nelumbonucifera.20907
atha|AT5G65060.1	slyc|Solyc12g087830.1.1
atha|AT5G56210.1	slyc|Solyc07g066170.2.1
atha|AT5G65290.1	slyc|Solyc05g051490.2.1	pdact|PDK_30s1158611g001	macu|GSMUA_Achr5P05440_001	spol|Spipo2G0044800	osat|LOC_Os02g52160.1	nnuc|Nelumbonucifera.17553
atha|AT4G24680.1	macu|GSMUA_Achr1P18410_001	pdact|PDK_30s795501g001	spol|Spipo8G0014900	osat|LOC_Os12g37860.1	slyc|Solyc03g112660.2.1	nnuc|Nelumbonucifera.19229
atha|AT4G03150.1	nnuc|Nelumbonucifera.14948	macu|GSMUA_Achr2P02390_001	spol|Spipo3G0042700	osat|LOC_Os12g34880.1	slyc|Solyc06g084470.2.1
atha|AT1G80160.1	osat|LOC_Os05g07940.1	macu|GSMUA_Achr5P24790_001	slyc|Solyc03g116530.2.1
atha|AT5G23120.1	nnuc|Nelumbonucifera.13193	spol|Spipo11G0049900	slyc|Solyc02g014150.2.1	macu|GSMUA_Achr9P23780_001
atha|AT3G09970.1	spol|Spipo7G0033400	slyc|Solyc09g009170.2.1	osat|LOC_Os04g33470.1	nnuc|Nelumbonucifera.5161	macu|GSMUA_Achr6P35480_001	pdact|PDK_30s757841g002
atha|AT4G32175.1	spol|Spipo19G0028400	slyc|Solyc06g071460.2.1	pdact|PDK_30s806321g004	nnuc|Nelumbonucifera.9211
atha|AT5G14150.1	nnuc|Nelumbonucifera.12895
atha|AT1G52570.1	spol|Spipo0G0089800	nnuc|Nelumbonucifera.9000	slyc|Solyc06g068090.2.1	macu|GSMUA_Achr7P23470_001	osat|LOC_Os01g07760.2	pdact|PDK_30s953841g003
atha|AT5G11280.1	slyc|Solyc03g116470.1.1	pdact|PDK_30s797341g001	spol|Spipo27G0020000	osat|LOC_Os01g37480.1	nnuc|Nelumbonucifera.1670	macu|GSMUA_Achr3P13660_001
atha|AT5G22800.1	spol|Spipo12G0008500	nnuc|Nelumbonucifera.11407	macu|GSMUA_Achr7P12180_001	pdact|PDK_30s732061g002	slyc|Solyc01g111990.2.1	osat|LOC_Os06g13660.1
atha|AT4G33940.1	slyc|Solyc01g103980.2.1
atha|AT5G02400.1	spol|Spipo23G0018100	slyc|Solyc06g076100.2.1	macu|GSMUA_Achr10P03630_001	osat|LOC_Os03g60650.1
atha|AT1G29720.1	slyc|Solyc02g071880.2.1	nnuc|Nelumbonucifera.25821	osat|LOC_Os09g17630.1	macu|GSMUA_Achr6P25940_001	pdact|PDK_30s757821g001	spol|Spipo19G0002300
atha|AT5G36160.1	nnuc|Nelumbonucifera.10231	nnuc|Nelumbonucifera.5472	macu|GSMUA_Achr9P28980_001	spol|Spipo18G0015300	slyc|Solyc07g053720.2.1	osat|LOC_Os02g19970.1
atha|AT1G34550.1	spol|Spipo5G0054500	nnuc|Nelumbonucifera.1987	pdact|PDK_30s1041811g009	slyc|Solyc11g017420.1.1	osat|LOC_Os11g09170.1	macu|GSMUA_Achr6P25810_001
atha|AT1G13950.1	pdact|PDK_30s770711g001	macu|GSMUA_Achr11P09550_001	osat|LOC_Os12g32240.1	spol|Spipo9G0018700	nnuc|Nelumbonucifera.8710	slyc|Solyc01g011000.2.1
atha|AT5G63080.1	osat|LOC_Os01g36630.1	macu|GSMUA_Achr9P22230_001	slyc|Solyc03g112600.2.1	nnuc|Nelumbonucifera.7388	spol|Spipo18G0021300
atha|AT5G07470.1	macu|GSMUA_Achr5P18310_001
atha|AT4G28350.1	nnuc|Nelumbonucifera.1788	slyc|Solyc02g078170.1.1	spol|Spipo6G0065300
atha|AT2G47440.1	nnuc|Nelumbonucifera.16914	slyc|Solyc01g079580.2.1	nnuc|Nelumbonucifera.10491	spol|Spipo3G0026200
atha|AT5G67385.1	slyc|Solyc02g092560.2.1	spol|Spipo9G0019500	pdact|PDK_30s696361g005	osat|LOC_Os03g10880.1	macu|GSMUA_Achr7P26300_001
atha|AT1G32470.1	slyc|Solyc06g061070.2.1	pdact|PDK_30s718481g004	nnuc|Nelumbonucifera.13103	spol|Spipo17G0001600	osat|LOC_Os10g37180.1	macu|GSMUA_Achr1P06310_001
atha|AT1G23110.1	macu|GSMUA_Achr9P15500_001	nnuc|Nelumbonucifera.23710	osat|LOC_Os08g33640.1
atha|AT1G68290.1	nnuc|Nelumbonucifera.1689	macu|GSMUA_Achr10P25450_001	slyc|Solyc05g009430.2.1	osat|LOC_Os01g03740.1	pdact|PDK_30s759521g002
atha|AT2G26790.1	slyc|Solyc05g012920.1.1	pdact|PDK_30s904561g005	nnuc|Nelumbonucifera.22466	spol|Spipo16G0026400	osat|LOC_Os11g43800.1	macu|GSMUA_Achr3P13900_001
atha|AT2G38570.1	pdact|PDK_30s693101g003	slyc|Solyc10g085690.1.1	spol|Spipo22G0023900	osat|LOC_Os03g21630.1	macu|GSMUA_Achr8P21400_001
atha|AT4G28650.1	nnuc|Nelumbonucifera.17002	macu|GSMUA_Achr1P06510_001	slyc|Solyc09g064520.2.1	nnuc|Nelumbonucifera.2858	pdact|PDK_30s739091g003	spol|Spipo1G0083600	osat|LOC_Os03g05140.1
atha|AT4G18300.1	pdact|PDK_30s1030471g001	osat|LOC_Os02g56740.1	spol|Spipo1G0095000	slyc|Solyc01g098180.2.1	macu|GSMUA_Achr3P06310_001
atha|AT1G61360.1	nnuc|Nelumbonucifera.5992	pdact|PDK_30s922291g002	slyc|Solyc02g079530.2.1	nnuc|Nelumbonucifera.12033	spol|Spipo14G0055100	slyc|Solyc03g006730.1.1	slyc|Solyc03g006720.1.1	pdact|PDK_30s844921g001	osat|LOC_Os07g36590.1
atha|AT5G05550.2	nnuc|Nelumbonucifera.10848	slyc|Solyc06g051120.2.1
atha|AT5G10120.1	slyc|Solyc04g054840.1.1
atha|AT3G11920.1	macu|GSMUA_Achr8P13690_001	nnuc|Nelumbonucifera.5839	spol|Spipo17G0037100	slyc|Solyc01g008130.2.1	pdact|PDK_30s771071g001	osat|LOC_Os10g34170.1
atha|AT4G36290.1	slyc|Solyc02g084700.2.1	osat|LOC_Os10g10190.1
atha|AT5G24540.1	nnuc|Nelumbonucifera.9560
atha|AT3G53510.1	nnuc|Nelumbonucifera.4310	slyc|Solyc09g005970.1.1	spol|Spipo6G0068700	osat|LOC_Os03g17350.1	pdact|PDK_30s972901g001	slyc|Solyc05g054890.2.1	macu|GSMUA_Achr6P33280_001
atha|AT3G12380.2	nnuc|Nelumbonucifera.9796	spol|Spipo6G0072700	slyc|Solyc06g043170.2.1	pdact|PDK_30s692531g002	macu|GSMUA_Achr5P17000_001
atha|AT1G29700.1	macu|GSMUA_Achr9P00490_001	slyc|Solyc03g111700.2.1	osat|LOC_Os12g44370.1	spol|Spipo19G0031000
atha|AT3G21420.1	macu|GSMUA_Achr11P05740_001	nnuc|Nelumbonucifera.5134	nnuc|Nelumbonucifera.11002	spol|Spipo3G0039500	pdact|PDK_30s661361g009	slyc|Solyc01g067620.2.1	osat|LOC_Os01g70930.1	nnuc|Nelumbonucifera.15211
atha|AT2G15450.1	osat|LOC_Os06g35370.1	osat|LOC_Os06g35320.1
atha|AT1G73400.1	spol|Spipo14G0004900	macu|GSMUA_Achr4P25370_001	osat|LOC_Os02g52220.1	slyc|Solyc04g079150.1.1	nnuc|Nelumbonucifera.1974	pdact|PDK_30s1032301g002
atha|AT5G18640.1	osat|LOC_Os05g30900.1	nnuc|Nelumbonucifera.11696	macu|GSMUA_Achr11P11800_001	spol|Spipo3G0040800	pdact|PDK_30s892171g001	slyc|Solyc06g054550.2.1
atha|AT1G59600.1	macu|GSMUA_Achr2P06660_001	spol|Spipo9G0020800	nnuc|Nelumbonucifera.13933	slyc|Solyc04g077820.2.1	osat|LOC_Os07g39730.2
atha|AT1G31240.1	slyc|Solyc02g069170.1.1
atha|AT1G22840.1	macu|GSMUA_Achr7P23550_001
atha|AT3G44510.2	slyc|Solyc06g074330.2.1
atha|AT5G42620.2	spol|Spipo3G0111300	macu|GSMUA_Achr8P26530_001	osat|LOC_Os03g52150.1	slyc|Solyc04g079900.2.1	nnuc|Nelumbonucifera.13419	pdact|PDK_30s1122021g001
atha|AT3G14310.1	slyc|Solyc03g123630.2.1	pdact|PDK_30s991681g006	spol|Spipo20G0006800	osat|LOC_Os07g47830.1	nnuc|Nelumbonucifera.11381
atha|AT4G00830.1	nnuc|Nelumbonucifera.20652	macu|GSMUA_Achr10P07450_001	slyc|Solyc10g009220.2.1	osat|LOC_Os11g14430.2
atha|AT1G11740.1	slyc|Solyc02g080610.2.1	nnuc|Nelumbonucifera.12260
atha|AT1G10370.1	osat|LOC_Os10g38340.1	pdact|PDK_30s916591g001	spol|Spipo2G0060600	nnuc|Nelumbonucifera.14178	slyc|Solyc05g006730.2.1
atha|AT5G03140.1	nnuc|Nelumbonucifera.10350	slyc|Solyc10g084250.1.1	pdact|PDK_30s923651g001	nnuc|Nelumbonucifera.15078	spol|Spipo23G0033600
atha|AT1G70210.1	slyc|Solyc05g006050.2.1	pdact|PDK_30s1074311g001	spol|Spipo10G0042800	nnuc|Nelumbonucifera.18194	osat|LOC_Os08g32540.1
atha|AT1G50440.1	osat|LOC_Os02g03950.3	pdact|PDK_30s712151g002	macu|GSMUA_Achr4P09590_001	slyc|Solyc03g123950.2.1	spol|Spipo5G0002000	nnuc|Nelumbonucifera.8043
atha|AT1G30810.1	nnuc|Nelumbonucifera.1582	macu|GSMUA_Achr9P30480_001	osat|LOC_Os05g23670.1	osat|LOC_Os05g10770.1	slyc|Solyc02g069740.2.1	spol|Spipo32G0006700	spol|Spipo1G0003900	pdact|PDK_30s1172091g001
atha|AT3G52440.1	nnuc|Nelumbonucifera.15411	osat|LOC_Os01g64590.1	macu|GSMUA_Achr5P01010_001	slyc|Solyc04g070960.1.1	pdact|PDK_30s1048631g001
atha|AT5G51545.1	pdact|PDK_30s65509595g001	osat|LOC_Os02g03250.1	macu|GSMUA_Achr1P08220_001	slyc|Solyc03g083570.2.1	spol|Spipo16G0002300	nnuc|Nelumbonucifera.21726
atha|AT3G23590.1	pdact|PDK_30s671401g003	slyc|Solyc01g080200.2.1	nnuc|Nelumbonucifera.22584	macu|GSMUA_Achr6P30630_001	osat|LOC_Os07g11000.1	spol|Spipo3G0052300
atha|AT1G01980.1	slyc|Solyc02g022850.1.1
atha|ATCG00420.1	osat|LOC_Os10g38212.1	osat|LOC_Os01g58024.1	slyc|Solyc01g007290.1.1	spol|Spipo11G0005400
atha|AT5G42230.1	slyc|Solyc04g064760.2.1	pdact|PDK_30s803031g002	nnuc|Nelumbonucifera.25476	osat|LOC_Os11g10750.1	spol|Spipo4G0091100	macu|GSMUA_Achr6P29260_001
atha|AT2G19460.1	slyc|Solyc08g062810.1.1
atha|AT3G43700.1	pdact|PDK_30s897881g005	osat|LOC_Os07g07270.1	spol|Spipo3G0085200	macu|GSMUA_Achr7P27230_001	macu|GSMUA_Achr5P08970_001	slyc|Solyc01g009060.2.1	slyc|Solyc11g072070.1.1	macu|GSMUA_Achr4P14800_001	osat|LOC_Os03g57854.1
atha|AT5G65710.1	nnuc|Nelumbonucifera.17000	macu|GSMUA_Achr7P14740_001	pdact|PDK_30s831221g004	osat|LOC_Os01g13800.1	slyc|Solyc02g091860.2.1	spol|Spipo26G0023700
atha|AT2G37025.1	slyc|Solyc09g007990.2.1
atha|AT5G08690.1	spol|Spipo18G0029400	spol|Spipo8G0060300	macu|GSMUA_Achr3P20950_001	spol|Spipo19G0025000	pdact|PDK_30s884401g004	slyc|Solyc05g008460.2.1	osat|LOC_Os01g49190.1	slyc|Solyc04g007550.2.1	macu|GSMUA_Achr9P21710_001	nnuc|Nelumbonucifera.25545	osat|LOC_Os05g47980.1
atha|AT2G20690.1	spol|Spipo14G0025700	osat|LOC_Os12g35580.1	slyc|Solyc07g054190.2.1	pdact|PDK_30s703111g002	macu|GSMUA_Achr4P08590_001	nnuc|Nelumbonucifera.9365
atha|AT5G14105.1	macu|GSMUA_Achr4P32340_001	osat|LOC_Os05g44160.1	spol|Spipo3G0085700	slyc|Solyc02g094250.2.1
atha|AT2G44660.1	pdact|PDK_30s1196971g002	spol|Spipo11G0015700	slyc|Solyc01g088650.2.1	osat|LOC_Os02g46320.1	macu|GSMUA_Achr5P12650_001	nnuc|Nelumbonucifera.11264
atha|AT3G45970.1	macu|GSMUA_Achr5P19030_001	slyc|Solyc01g112000.2.1	spol|Spipo1G0075200	pdact|PDK_30s774661g002	osat|LOC_Os10g39640.1
atha|AT4G24120.1	macu|GSMUA_Achr4P24800_001	nnuc|Nelumbonucifera.24263	spol|Spipo16G0009700	pdact|PDK_30s853981g001	slyc|Solyc08g083060.2.1
atha|AT1G66840.1	pdact|PDK_30s1101671g001	slyc|Solyc02g086350.2.1	macu|GSMUA_Achr1P23190_001	spol|Spipo18G0037000	nnuc|Nelumbonucifera.21846	osat|LOC_Os01g49740.1
atha|AT3G01790.1	spol|Spipo24G0022900	osat|LOC_Os08g06474.1	macu|GSMUA_Achr10P07730_001	pdact|PDK_30s667501g002	slyc|Solyc09g092090.2.1	nnuc|Nelumbonucifera.17156
atha|AT2G35140.1	osat|LOC_Os09g39020.1	pdact|PDK_30s1185661g002	nnuc|Nelumbonucifera.3647	spol|Spipo1G0028300	slyc|Solyc02g068780.2.1
atha|AT5G42210.1	spol|Spipo16G0016900	osat|LOC_Os02g44730.1
atha|AT3G12740.1	macu|GSMUA_Achr6P20180_001	nnuc|Nelumbonucifera.270	spol|Spipo13G0057700	pdact|PDK_30s1141531g005	slyc|Solyc05g054800.1.1
atha|AT5G41840.1	osat|LOC_Os04g19920.1
atha|AT3G09690.1	macu|GSMUA_Achr6P33050_001	slyc|Solyc09g007380.2.1	osat|LOC_Os03g17900.1	nnuc|Nelumbonucifera.4051	spol|Spipo23G0033000
atha|AT4G29210.1	slyc|Solyc12g008640.1.1	pdact|PDK_30s735001g001	macu|GSMUA_Achr6P23540_001	nnuc|Nelumbonucifera.21915	osat|LOC_Os01g05810.1
atha|AT4G30930.1	pdact|PDK_30s1090851g001	nnuc|Nelumbonucifera.24641	macu|GSMUA_Achr9P06220_001	spol|Spipo14G0028500	slyc|Solyc02g078200.2.1	osat|LOC_Os05g48410.1
atha|AT2G33385.2	macu|GSMUA_Achr1P00910_001	slyc|Solyc09g090550.2.1	osat|LOC_Os04g43290.1	nnuc|Nelumbonucifera.10988
atha|AT1G80410.2	macu|GSMUA_Achr9P02970_001	spol|Spipo21G0011900	slyc|Solyc06g066790.2.1	osat|LOC_Os01g43030.1	pdact|PDK_30s742991g005	nnuc|Nelumbonucifera.11163	slyc|Solyc03g120350.2.1
atha|AT3G12870.1	slyc|Solyc07g066540.1.1	osat|LOC_Os03g56700.1	pdact|PDK_30s669731g001	nnuc|Nelumbonucifera.22850	spol|Spipo32G0000200
atha|AT2G45550.1	spol|Spipo2G0064500	slyc|Solyc02g065230.2.1	nnuc|Nelumbonucifera.512	osat|LOC_Os10g08474.1
atha|AT5G10290.1	slyc|Solyc11g008960.1.1	slyc|Solyc03g078520.2.1	nnuc|Nelumbonucifera.1611	osat|LOC_Os02g18320.1	osat|LOC_Os03g49620.3	macu|GSMUA_Achr8P23480_001	pdact|PDK_30s972401g001	spol|Spipo8G0034100
atha|AT5G44150.1	slyc|Solyc07g053560.2.1	osat|LOC_Os05g48940.1	pdact|PDK_30s827051g001	macu|GSMUA_Achr9P06640_001	nnuc|Nelumbonucifera.4471	spol|Spipo26G0022900
atha|AT5G40570.2	pdact|PDK_30s1125361g002	osat|LOC_Os04g40430.1	spol|Spipo13G0039100	macu|GSMUA_Achr2P21040_001	nnuc|Nelumbonucifera.3710
atha|AT5G61480.1	osat|LOC_Os08g05290.1	nnuc|Nelumbonucifera.25701	macu|GSMUA_Achr1P06510_001	pdact|PDK_30s739091g003	spol|Spipo1G0083600	slyc|Solyc03g093330.2.1	slyc|Solyc05g051640.2.1
atha|AT4G00955.1	osat|LOC_Os12g41570.1
atha|ATCG00830.1	spol|Spipo0G0108700	slyc|Solyc01g007630.2.1	pdact|PDK_30s6550952g012
atha|AT1G31040.1	osat|LOC_Os06g45540.1	macu|GSMUA_AchrUn_randomP23740_001	nnuc|Nelumbonucifera.7605	slyc|Solyc02g068510.1.1
atha|AT5G18050.1	spol|Spipo11G0044000
atha|AT4G24620.1	nnuc|Nelumbonucifera.2064	spol|Spipo4G0014300	slyc|Solyc04g076090.2.1	macu|GSMUA_Achr10P25060_001	pdact|PDK_30s780281g001	osat|LOC_Os09g29070.1
atha|AT1G67110.1	osat|LOC_Os08g33300.1	macu|GSMUA_Achr7P18700_001	nnuc|Nelumbonucifera.6067	slyc|Solyc02g085880.1.1	osat|LOC_Os09g23820.1	pdact|PDK_30s1013941g001	slyc|Solyc02g094860.1.1	nnuc|Nelumbonucifera.26028
atha|AT4G27260.1	nnuc|Nelumbonucifera.13860	spol|Spipo7G0009300	pdact|PDK_30s906941g001	osat|LOC_Os01g57610.1	macu|GSMUA_Achr4P07220_001	nnuc|Nelumbonucifera.23311	macu|GSMUA_Achr4P03370_001	slyc|Solyc07g063850.2.1
atha|AT4G16450.1	macu|GSMUA_Achr5P24540_001	slyc|Solyc07g065280.2.1	pdact|PDK_30s762841g007	spol|Spipo4G0051600	osat|LOC_Os08g33460.1
atha|AT5G11790.1	pdact|PDK_30s709961g001	macu|GSMUA_Achr7P09300_001	osat|LOC_Os01g09670.1	pdact|PDK_30s693201g001	macu|GSMUA_Achr10P27960_001	slyc|Solyc08g065430.2.1	macu|GSMUA_Achr6P00970_001
atha|AT1G12880.1	nnuc|Nelumbonucifera.20787	spol|Spipo7G0067900	osat|LOC_Os02g32060.2
atha|AT5G53070.1	spol|Spipo28G0012100	macu|GSMUA_Achr1P06010_001	slyc|Solyc05g032880.2.1	pdact|PDK_30s873481g001	osat|LOC_Os05g45270.1
atha|AT5G24670.2	slyc|Solyc03g026100.1.1	macu|GSMUA_Achr11P08250_001	pdact|PDK_30s776781g004	nnuc|Nelumbonucifera.9589	osat|LOC_Os09g04210.3	spol|Spipo28G0014800
atha|AT3G62580.1	spol|Spipo29G0002600	nnuc|Nelumbonucifera.25691	pdact|PDK_30s741781g002	macu|GSMUA_Achr3P24270_001	slyc|Solyc01g079590.2.1	osat|LOC_Os11g44940.1
atha|AT5G17590.1	spol|Spipo9G0044800	slyc|Solyc10g024480.1.1
atha|AT4G30993.2	pdact|PDK_30s680681g001	slyc|Solyc12g010230.1.1	nnuc|Nelumbonucifera.4303	osat|LOC_Os06g08470.1	spol|Spipo10G0015400	macu|GSMUA_Achr3P04590_001
atha|AT4G38270.1	spol|Spipo1G0056300	pdact|PDK_30s1207801g001	osat|LOC_Os09g36190.1	slyc|Solyc01g112210.2.1	osat|LOC_Os10g21890.2	macu|GSMUA_Achr11P07300_001	nnuc|Nelumbonucifera.2370	nnuc|Nelumbonucifera.16401
atha|AT5G12430.1	slyc|Solyc11g065260.1.1	pdact|PDK_30s65509185g001	nnuc|Nelumbonucifera.19828	spol|Spipo6G0034300	osat|LOC_Os05g31062.1	macu|GSMUA_Achr5P17530_001
atha|AT2G47630.1	macu|GSMUA_Achr8P30050_001	nnuc|Nelumbonucifera.14681	osat|LOC_Os05g29974.1
atha|AT4G25830.1	nnuc|Nelumbonucifera.3228
atha|AT2G19120.1	pdact|PDK_30s739441g001	macu|GSMUA_Achr7P27310_001	nnuc|Nelumbonucifera.22872	nnuc|Nelumbonucifera.12032	spol|Spipo0G0042200	slyc|Solyc04g072830.2.1
atha|AT2G21590.1	pdact|PDK_30s1028091g001	macu|GSMUA_Achr6P27190_001	osat|LOC_Os05g50380.1	spol|Spipo18G0038500	nnuc|Nelumbonucifera.24701	slyc|Solyc01g109790.2.1	macu|GSMUA_Achr9P06920_001
atha|AT1G11170.1	nnuc|Nelumbonucifera.6467	osat|LOC_Os07g37760.1
atha|AT4G12140.1	osat|LOC_Os01g35120.1
atha|AT3G15930.1	osat|LOC_Os01g08120.1	slyc|Solyc03g116840.1.1	spol|Spipo14G0001900	pdact|PDK_30s889901g013
atha|AT4G39235.1	spol|Spipo3G0108000	slyc|Solyc01g109680.2.1	pdact|PDK_30s707891g002	nnuc|Nelumbonucifera.287	macu|GSMUA_Achr1P27110_001
atha|AT5G09580.1	osat|LOC_Os11g06670.1	macu|GSMUA_Achr9P08890_001	slyc|Solyc01g106190.2.1	nnuc|Nelumbonucifera.3778	pdact|PDK_30s763631g010	spol|Spipo9G0031500
atha|AT2G30710.1	nnuc|Nelumbonucifera.19561	osat|LOC_Os09g34040.1	spol|Spipo9G0046800	slyc|Solyc11g005010.1.1	macu|GSMUA_AchrUn_randomP00700_001	macu|GSMUA_Achr11P15000_001	pdact|PDK_30s1192821g004
atha|ATMG00990.1	macu|GSMUA_AchrUn_randomP03090_001	slyc|Solyc11g056370.1.1	osat|LOC_Os12g33922.1	osat|LOC_Os12g34058.1
atha|AT2G25870.1	macu|GSMUA_Achr3P31690_001	spol|Spipo18G0032300	osat|LOC_Os01g53720.2	nnuc|Nelumbonucifera.26117	pdact|PDK_30s829871g003	slyc|Solyc08g066180.2.1
atha|AT4G31985.1	spol|Spipo10G0015900	osat|LOC_Os02g55370.1	macu|GSMUA_Achr7P19310_001	slyc|Solyc12g010350.1.1	nnuc|Nelumbonucifera.22706	macu|GSMUA_Achr3P13390_001
atha|AT3G53570.1	spol|Spipo0G0134000	nnuc|Nelumbonucifera.19005	macu|GSMUA_Achr9P03190_001	osat|LOC_Os01g62080.2	pdact|PDK_30s1070141g013	macu|GSMUA_Achr5P29170_001	slyc|Solyc05g013770.2.1
atha|AT2G34920.1	macu|GSMUA_Achr7P00390_001
atha|AT3G53850.1	osat|LOC_Os09g07480.1	slyc|Solyc09g011230.2.1	nnuc|Nelumbonucifera.10610	macu|GSMUA_Achr7P26870_001	spol|Spipo6G0074400	pdact|PDK_30s902351g002
atha|AT4G33840.1	slyc|Solyc01g106990.1.1	macu|GSMUA_Achr1P12500_001	osat|LOC_Os03g10478.1	slyc|Solyc01g106980.1.1	nnuc|Nelumbonucifera.4237	osat|LOC_Os03g10440.1
atha|AT2G39780.1	osat|LOC_Os01g67180.1	slyc|Solyc09g020110.2.1	macu|GSMUA_Achr7P23750_001	spol|Spipo4G0085500
atha|AT3G59970.3	spol|Spipo22G0022200	macu|GSMUA_Achr7P21790_001	slyc|Solyc11g008870.1.1	pdact|PDK_30s841711g002	pdact|PDK_30s821861g005	osat|LOC_Os03g60090.1	nnuc|Nelumbonucifera.16015
atha|AT4G23100.1	macu|GSMUA_Achr5P28230_001	spol|Spipo1G0032000	osat|LOC_Os07g27790.1	nnuc|Nelumbonucifera.3404	slyc|Solyc08g081010.2.1	pdact|PDK_30s778441g002	osat|LOC_Os05g03820.2
atha|AT3G13640.1	osat|LOC_Os11g34350.1	pdact|PDK_30s950161g003	macu|GSMUA_Achr10P22260_001	macu|GSMUA_Achr7P14490_001	spol|Spipo14G0028600	slyc|Solyc08g075360.1.1	macu|GSMUA_Achr7P14480_001	nnuc|Nelumbonucifera.23369
atha|AT1G60230.1	macu|GSMUA_Achr8P04360_001	pdact|PDK_30s836851g003	spol|Spipo14G0036400	osat|LOC_Os01g45370.1	slyc|Solyc05g005590.2.1	nnuc|Nelumbonucifera.20772
atha|AT3G04910.1	pdact|PDK_30s1111011g001	spol|Spipo2G0066800	nnuc|Nelumbonucifera.1485	macu|GSMUA_Achr9P11110_001	nnuc|Nelumbonucifera.17823	slyc|Solyc01g097840.2.1	osat|LOC_Os07g38530.1
atha|AT2G27450.2	spol|Spipo0G0005000	osat|LOC_Os02g33080.1	macu|GSMUA_Achr6P19390_001	nnuc|Nelumbonucifera.11990	slyc|Solyc11g068540.1.1	pdact|PDK_30s65509358g002
atha|AT2G20330.1	spol|Spipo11G0060500	nnuc|Nelumbonucifera.11488	macu|GSMUA_Achr5P20500_001	pdact|PDK_30s1084501g004	osat|LOC_Os10g32710.1	slyc|Solyc06g008110.2.1
atha|AT3G57300.2	macu|GSMUA_Achr8P00120_001	pdact|PDK_30s1073201g001	slyc|Solyc04g016370.2.1	spol|Spipo6G0011700	nnuc|Nelumbonucifera.19778
atha|AT4G27540.1	macu|GSMUA_Achr1P15940_001	slyc|Solyc12g013910.1.1	osat|LOC_Os09g04880.1	spol|Spipo5G0027000	nnuc|Nelumbonucifera.14652
atha|AT1G06515.1	osat|LOC_Os07g26550.1	macu|GSMUA_Achr4P18200_001	nnuc|Nelumbonucifera.4147
atha|AT2G44940.1	osat|LOC_Os02g43970.1	osat|LOC_Os10g41130.1	nnuc|Nelumbonucifera.10500	slyc|Solyc01g090560.2.1	macu|GSMUA_Achr5P15330_001
atha|AT1G12380.1	spol|Spipo1G0090900	osat|LOC_Os04g19140.1	slyc|Solyc08g079550.1.1	macu|GSMUA_Achr2P12300_001	nnuc|Nelumbonucifera.22603	nnuc|Nelumbonucifera.19070
atha|AT3G54060.1	spol|Spipo23G0008700
atha|AT2G44065.1	slyc|Solyc08g075410.2.1	spol|Spipo2G0105400
atha|AT3G13400.1	spol|Spipo23G0016800	pdact|PDK_30s695061g001	nnuc|Nelumbonucifera.13888	slyc|Solyc01g056310.2.1	spol|Spipo6G0071800	osat|LOC_Os05g40740.3	slyc|Solyc03g063150.2.1	nnuc|Nelumbonucifera.3093	macu|GSMUA_Achr11P25020_001	macu|GSMUA_Achr5P27810_001
atha|AT1G09060.3	slyc|Solyc02g078790.2.1	macu|GSMUA_Achr3P08160_001	pdact|PDK_30s1041941g002	nnuc|Nelumbonucifera.7944	osat|LOC_Os03g22540.1	spol|Spipo3G0038600
atha|AT1G79590.1	osat|LOC_Os08g17600.1	spol|Spipo13G0028500	macu|GSMUA_Achr9P03240_001	pdact|PDK_30s843311g001
atha|AT5G20320.1	slyc|Solyc07g005030.2.1	macu|GSMUA_Achr9P22460_001	spol|Spipo28G0010100	nnuc|Nelumbonucifera.11913	pdact|PDK_30s712781g003
atha|AT1G19680.1	macu|GSMUA_Achr6P08950_001
atha|AT4G09010.1	pdact|PDK_30s856381g005	spol|Spipo11G0007500	osat|LOC_Os04g51300.1	slyc|Solyc04g074640.2.1	macu|GSMUA_Achr7P07270_001	nnuc|Nelumbonucifera.15601
atha|AT1G04090.1	osat|LOC_Os03g04930.1	macu|GSMUA_Achr4P26630_001	spol|Spipo1G0012800	nnuc|Nelumbonucifera.8874	pdact|PDK_30s929681g007	slyc|Solyc09g064540.2.1
atha|AT3G01270.1	spol|Spipo0G0046700	macu|GSMUA_Achr6P00830_001	nnuc|Nelumbonucifera.22667
atha|AT3G60380.1	macu|GSMUA_Achr11P20940_001	nnuc|Nelumbonucifera.11941	spol|Spipo1G0105800	osat|LOC_Os04g46330.1
atha|AT1G50650.1	slyc|Solyc03g116450.1.1	nnuc|Nelumbonucifera.9435	spol|Spipo4G0078400
atha|AT1G16280.1	spol|Spipo7G0028300	slyc|Solyc10g005520.2.1	nnuc|Nelumbonucifera.6511	macu|GSMUA_Achr5P09910_001
atha|AT5G42940.1	nnuc|Nelumbonucifera.16030	pdact|PDK_30s671191g003
atha|AT1G04750.1	spol|Spipo18G0034800
atha|AT3G27050.1	macu|GSMUA_Achr3P19560_001	nnuc|Nelumbonucifera.15293	pdact|PDK_30s752241g003	spol|Spipo7G0047100	osat|LOC_Os11g29700.1
atha|AT2G46200.1	slyc|Solyc01g095230.2.1	macu|GSMUA_Achr9P28920_001	spol|Spipo26G0009200	osat|LOC_Os01g12670.1
atha|AT5G49270.1	spol|Spipo3G0028300	macu|GSMUA_Achr11P15850_001	osat|LOC_Os06g47110.1	slyc|Solyc01g065530.2.1	osat|LOC_Os03g18910.1	macu|GSMUA_Achr4P33540_001	nnuc|Nelumbonucifera.4484	pdact|PDK_30s1192821g007
atha|AT4G12980.1	macu|GSMUA_Achr8P00970_001
atha|AT1G78190.1	spol|Spipo2G0042900	pdact|PDK_30s1210051g003	nnuc|Nelumbonucifera.6586	macu|GSMUA_Achr10P19110_001	nnuc|Nelumbonucifera.9737	osat|LOC_Os07g43020.1	slyc|Solyc04g074150.1.1
atha|AT3G29765.1	osat|LOC_Os01g08610.1
atha|AT1G70090.1	osat|LOC_Os02g50600.1	slyc|Solyc05g006510.1.1	nnuc|Nelumbonucifera.11302
atha|AT5G65790.1	nnuc|Nelumbonucifera.24454	macu|GSMUA_Achr5P01930_001
atha|AT2G39190.2	osat|LOC_Os02g56200.1	pdact|PDK_30s1093231g002	macu|GSMUA_Achr1P08930_001	slyc|Solyc04g049380.2.1	spol|Spipo23G0001200	nnuc|Nelumbonucifera.7436
atha|AT4G28130.1	macu|GSMUA_Achr5P26320_001	spol|Spipo7G0003000	pdact|PDK_30s786161g002	slyc|Solyc10g008640.2.1	nnuc|Nelumbonucifera.8604	macu|GSMUA_Achr11P25960_001	osat|LOC_Os04g54200.1
atha|AT2G17210.1	slyc|Solyc01g112200.2.1	pdact|PDK_30s741891g012	nnuc|Nelumbonucifera.19673	spol|Spipo1G0056400
atha|AT3G04720.1	pdact|PDK_30s844041g001	macu|GSMUA_Achr1P23250_001	slyc|Solyc01g097280.2.1	nnuc|Nelumbonucifera.14897	osat|LOC_Os11g37950.1
atha|AT3G07350.1	nnuc|Nelumbonucifera.14445	spol|Spipo13G0030500	slyc|Solyc06g007580.1.1	macu|GSMUA_Achr6P21070_001	osat|LOC_Os11g25040.1
atha|AT1G33770.1	macu|GSMUA_Achr6P28920_001	nnuc|Nelumbonucifera.5751	osat|LOC_Os08g02050.1	slyc|Solyc11g045610.1.1	macu|GSMUA_Achr5P16890_001	pdact|PDK_30s680061g018	spol|Spipo6G0003400
atha|AT1G71200.1	nnuc|Nelumbonucifera.2658
atha|AT5G57800.1	pdact|PDK_30s1116341g003	nnuc|Nelumbonucifera.19750	slyc|Solyc07g006300.2.1	spol|Spipo5G0009000	macu|GSMUA_Achr1P15890_001	osat|LOC_Os09g25850.1
atha|AT2G35110.1	osat|LOC_Os08g43130.1	pdact|PDK_30s744901g009	slyc|Solyc02g068720.2.1	macu|GSMUA_Achr10P09050_001	spol|Spipo8G0019700	nnuc|Nelumbonucifera.17317
atha|AT2G26570.1	slyc|Solyc07g022910.2.1	pdact|PDK_30s1186581g005	nnuc|Nelumbonucifera.24221	macu|GSMUA_Achr6P10120_001	osat|LOC_Os07g42700.1	spol|Spipo4G0009500
atha|AT5G42540.2	macu|GSMUA_Achr8P07320_001	nnuc|Nelumbonucifera.6643	pdact|PDK_30s736491g008	slyc|Solyc04g081280.2.1	spol|Spipo5G0069200	osat|LOC_Os01g65220.1
atha|AT5G47060.1	osat|LOC_Os04g49620.1	spol|Spipo30G0002200	pdact|PDK_30s776751g001	macu|GSMUA_Achr11P23130_001
atha|AT1G72760.1	nnuc|Nelumbonucifera.9613	osat|LOC_Os02g12660.1	slyc|Solyc06g043250.2.1	nnuc|Nelumbonucifera.5415
atha|AT1G08760.1	nnuc|Nelumbonucifera.30	macu|GSMUA_Achr5P25710_001	osat|LOC_Os08g42870.1	pdact|PDK_30s846891g003	slyc|Solyc06g073110.2.1	spol|Spipo7G0039300
atha|AT4G02570.1	nnuc|Nelumbonucifera.1702	slyc|Solyc01g067100.2.1	pdact|PDK_30s1021181g004	macu|GSMUA_Achr7P03700_001	spol|Spipo6G0045800	osat|LOC_Os01g27150.1	pdact|PDK_30s1020141g004
atha|AT2G32230.1	slyc|Solyc06g065500.2.1	osat|LOC_Os04g59600.1	spol|Spipo14G0018400	pdact|PDK_30s791131g002	nnuc|Nelumbonucifera.787	nnuc|Nelumbonucifera.22619	macu|GSMUA_Achr3P22120_001
atha|AT5G24290.1	spol|Spipo21G0041700
atha|AT2G25220.2	spol|Spipo12G0043400
atha|AT1G76280.3	macu|GSMUA_Achr9P28100_001	slyc|Solyc04g082320.2.1	nnuc|Nelumbonucifera.8674	spol|Spipo12G0061400	osat|LOC_Os09g29790.1
atha|AT2G16190.1	slyc|Solyc09g090450.1.1	nnuc|Nelumbonucifera.22686
atha|AT3G59420.1	spol|Spipo4G0070900	nnuc|Nelumbonucifera.3007	osat|LOC_Os03g43670.1	pdact|PDK_30s745201g009	macu|GSMUA_Achr8P28880_001	slyc|Solyc11g044940.1.1
atha|AT1G68490.1	osat|LOC_Os12g40840.3	slyc|Solyc05g009360.2.1	osat|LOC_Os05g01210.1	pdact|PDK_30s934151g001	nnuc|Nelumbonucifera.18186
atha|AT5G13170.1	macu|GSMUA_AchrUn_randomP01040_001	pdact|PDK_30s724061g001
atha|AT1G04625.1	nnuc|Nelumbonucifera.23844	osat|LOC_Os06g46960.1
atha|AT5G45130.1	slyc|Solyc02g069370.2.1
atha|AT1G74580.1	spol|Spipo20G0035500	macu|GSMUA_Achr10P29760_001	slyc|Solyc12g035170.1.1	nnuc|Nelumbonucifera.4293	osat|LOC_Os07g01130.1
atha|AT2G27810.1	nnuc|Nelumbonucifera.18299	spol|Spipo9G0033300	pdact|PDK_30s767491g007	nnuc|Nelumbonucifera.3540	slyc|Solyc11g066900.1.1	macu|GSMUA_Achr10P10180_001	osat|LOC_Os07g30810.1	macu|GSMUA_Achr3P22820_001
atha|AT2G24720.1	spol|Spipo7G0047500	osat|LOC_Os09g25990.1	nnuc|Nelumbonucifera.441	slyc|Solyc08g006500.2.1	spol|Spipo8G0005400	osat|LOC_Os09g25960.1	macu|GSMUA_Achr3P04970_001	osat|LOC_Os09g26000.1
atha|AT1G59540.1	nnuc|Nelumbonucifera.2137	spol|Spipo24G0001800	osat|LOC_Os11g35090.1	slyc|Solyc04g077540.2.1	macu|GSMUA_Achr7P27470_001	pdact|PDK_30s1008861g002
atha|AT5G17165.1	spol|Spipo0G0115200	slyc|Solyc03g096840.2.1	nnuc|Nelumbonucifera.3087
atha|AT1G79010.1	osat|LOC_Os03g56300.1	slyc|Solyc01g109620.2.1	macu|GSMUA_Achr2P13190_001	pdact|PDK_30s720941g001
atha|AT5G25070.1	nnuc|Nelumbonucifera.17067	macu|GSMUA_Achr1P27870_001	pdact|PDK_30s830651g001	osat|LOC_Os08g40450.1	spol|Spipo31G0012600
atha|AT2G26550.1	spol|Spipo15G0018700	osat|LOC_Os03g27770.1	nnuc|Nelumbonucifera.5287	slyc|Solyc04g079290.2.1
atha|AT5G62420.1	slyc|Solyc03g093280.1.1	nnuc|Nelumbonucifera.20992
atha|AT4G21710.1	pdact|PDK_30s716321g002	spol|Spipo13G0009700	osat|LOC_Os03g44484.1	slyc|Solyc02g078260.2.1	nnuc|Nelumbonucifera.16730	macu|GSMUA_Achr1P05760_001
atha|AT1G10310.1	nnuc|Nelumbonucifera.16068	macu|GSMUA_Achr8P29250_001	osat|LOC_Os02g35170.1	pdact|PDK_30s800151g003	spol|Spipo13G0018400	slyc|Solyc01g103100.2.1
atha|AT1G08780.1	nnuc|Nelumbonucifera.12797	pdact|PDK_30s65509724g011	spol|Spipo9G0001400	slyc|Solyc01g097300.2.1	macu|GSMUA_Achr4P17760_001	osat|LOC_Os03g43020.1
atha|AT4G01310.1	macu|GSMUA_Achr5P20260_001	pdact|PDK_30s859911g001	nnuc|Nelumbonucifera.24423	slyc|Solyc09g007560.2.1	osat|LOC_Os03g03360.1	spol|Spipo11G0021100
atha|AT1G73700.1	osat|LOC_Os06g29844.1	macu|GSMUA_Achr11P13300_001	slyc|Solyc03g118970.2.1	pdact|PDK_30s808641g001	nnuc|Nelumbonucifera.9505
atha|AT1G13030.1	pdact|PDK_30s977811g005	spol|Spipo4G0039700	macu|GSMUA_Achr9P01970_001	nnuc|Nelumbonucifera.4274	osat|LOC_Os12g19040.1	slyc|Solyc05g013740.2.1
atha|AT5G20850.1	nnuc|Nelumbonucifera.12973	pdact|PDK_30s850581g006	macu|GSMUA_Achr8P16810_001	pdact|PDK_30s800681g003	spol|Spipo0G0055500	osat|LOC_Os11g40150.1	slyc|Solyc07g017540.2.1
atha|AT4G13640.2	nnuc|Nelumbonucifera.747
atha|AT1G54780.1	macu|GSMUA_Achr3P09130_001	pdact|PDK_30s6550966g002	osat|LOC_Os05g33280.1	slyc|Solyc01g098640.2.1	nnuc|Nelumbonucifera.23015	spol|Spipo6G0036100
atha|AT4G16144.1	osat|LOC_Os01g31470.1	pdact|PDK_30s933801g001	macu|GSMUA_Achr3P24260_001	nnuc|Nelumbonucifera.7587	slyc|Solyc01g060280.2.1	spol|Spipo3G0026700
atha|AT2G46670.1	slyc|Solyc03g081270.1.1
atha|AT3G51800.2	pdact|PDK_30s754221g005	nnuc|Nelumbonucifera.24529	macu|GSMUA_Achr11P23820_001	pdact|PDK_30s683351g021	osat|LOC_Os05g28280.1	spol|Spipo29G0017300	slyc|Solyc06g082090.2.1	nnuc|Nelumbonucifera.16624	macu|GSMUA_Achr5P29380_001
atha|AT4G30010.1	slyc|Solyc06g063310.1.1	macu|GSMUA_AchrUn_randomP05060_001	nnuc|Nelumbonucifera.22254	spol|Spipo12G0060500	pdact|PDK_30s662071g001	osat|LOC_Os02g07910.2
atha|AT3G06370.1	macu|GSMUA_Achr11P20360_001	pdact|PDK_30s849041g001	spol|Spipo6G0003900	macu|GSMUA_Achr8P21980_001	macu|GSMUA_Achr3P23840_001	osat|LOC_Os07g47100.2	nnuc|Nelumbonucifera.3096	slyc|Solyc01g067710.2.1	nnuc|Nelumbonucifera.15915
atha|AT5G45920.1	slyc|Solyc02g077220.2.1	pdact|PDK_30s696051g001	osat|LOC_Os01g11570.1	nnuc|Nelumbonucifera.22786	macu|GSMUA_Achr7P14020_001	spol|Spipo26G0020500
atha|AT5G56090.1	osat|LOC_Os08g38720.1	macu|GSMUA_Achr3P04190_001	spol|Spipo28G0001300	slyc|Solyc11g007000.1.1	pdact|PDK_30s774111g003	nnuc|Nelumbonucifera.20412
atha|AT1G30600.1	slyc|Solyc02g069630.2.1	osat|LOC_Os01g56320.1	spol|Spipo32G0006200	nnuc|Nelumbonucifera.1256	macu|GSMUA_Achr9P26160_001	macu|GSMUA_Achr6P04590_001
atha|AT5G65640.1	spol|Spipo2G0126200	slyc|Solyc00g050430.2.1	osat|LOC_Os03g04310.1	macu|GSMUA_Achr8P34120_001	pdact|PDK_30s783041g012	nnuc|Nelumbonucifera.13586
atha|AT1G34150.1	nnuc|Nelumbonucifera.1600	spol|Spipo4G0018800	macu|GSMUA_Achr2P14890_001	osat|LOC_Os03g26440.1	pdact|PDK_30s65509682g005	slyc|Solyc04g072140.2.1
atha|AT5G01020.1	pdact|PDK_30s1063041g004	macu|GSMUA_Achr7P21830_001	spol|Spipo3G0010700	macu|GSMUA_Achr11P10540_001	slyc|Solyc10g074710.1.1	pdact|PDK_30s774101g005
atha|AT5G08415.1	pdact|PDK_30s744901g004	macu|GSMUA_Achr6P31420_001	slyc|Solyc12g099700.1.1	nnuc|Nelumbonucifera.23203	spol|Spipo32G0005700	osat|LOC_Os05g43576.1
atha|AT3G57380.1	slyc|Solyc04g016180.2.1	nnuc|Nelumbonucifera.25118	slyc|Solyc10g080010.1.1
atha|AT2G04230.1	osat|LOC_Os01g39670.1
atha|AT3G48550.1	osat|LOC_Os02g30380.1	spol|Spipo4G0053800	pdact|PDK_30s944941g002	slyc|Solyc03g112920.1.1	macu|GSMUA_Achr6P20920_001	nnuc|Nelumbonucifera.2434
atha|AT1G78100.1	slyc|Solyc04g072930.1.1
atha|AT5G13410.1	slyc|Solyc00g006810.2.1	nnuc|Nelumbonucifera.16593	pdact|PDK_30s679072g001	osat|LOC_Os07g04160.2	macu|GSMUA_Achr6P23790_001	spol|Spipo7G0051000
atha|AT2G45750.1	osat|LOC_Os02g45310.1	spol|Spipo1G0098400	pdact|PDK_30s990341g006	slyc|Solyc01g091690.2.1	macu|GSMUA_Achr5P13670_001	nnuc|Nelumbonucifera.6135	osat|LOC_Os04g48230.1
atha|AT3G53740.2	nnuc|Nelumbonucifera.19024	osat|LOC_Os05g38520.1	slyc|Solyc06g036050.2.1	pdact|PDK_30s1004841g002	macu|GSMUA_Achr8P02590_001
atha|AT2G46930.1	macu|GSMUA_Achr5P18410_001	macu|GSMUA_Achr6P20540_001	slyc|Solyc10g038130.1.1	nnuc|Nelumbonucifera.14508	osat|LOC_Os07g44070.1	macu|GSMUA_Achr2P18450_001
atha|AT3G26790.1	osat|LOC_Os01g51610.1	pdact|PDK_30s679651g002	nnuc|Nelumbonucifera.3702	slyc|Solyc02g094460.1.1	macu|GSMUA_Achr3P32440_001	spol|Spipo7G0049400
atha|AT3G10650.1	spol|Spipo24G0031200	macu|GSMUA_Achr3P25650_001	pdact|PDK_30s1106891g001	nnuc|Nelumbonucifera.9858	osat|LOC_Os12g27090.1	slyc|Solyc11g006390.1.1
atha|AT3G03490.1	nnuc|Nelumbonucifera.1217	spol|Spipo16G0012400	pdact|PDK_30s900211g010	osat|LOC_Os02g44220.1	slyc|Solyc06g060720.2.1
atha|AT1G73650.3	osat|LOC_Os03g50070.1	macu|GSMUA_Achr7P11890_001	pdact|PDK_30s992571g004	spol|Spipo20G0017800
atha|AT1G78130.1	osat|LOC_Os09g20480.1	osat|LOC_Os08g31670.1	nnuc|Nelumbonucifera.12593	pdact|PDK_30s862171g004	slyc|Solyc04g055080.2.1	slyc|Solyc12g057010.1.1	macu|GSMUA_AchrUn_randomP15570_001	nnuc|Nelumbonucifera.16993	spol|Spipo15G0010800
atha|AT5G61540.1	nnuc|Nelumbonucifera.4372	pdact|PDK_30s1072871g002	macu|GSMUA_Achr11P04630_001	spol|Spipo16G0001100	osat|LOC_Os04g46370.1	slyc|Solyc03g093440.2.1
atha|AT2G30290.2	osat|LOC_Os11g02464.1	pdact|PDK_30s879361g003	macu|GSMUA_Achr11P19850_001	nnuc|Nelumbonucifera.25616	spol|Spipo6G0058500	osat|LOC_Os12g02390.1	slyc|Solyc10g074980.1.1
atha|AT3G45680.1	slyc|Solyc06g075480.2.1	slyc|Solyc06g075500.2.1	nnuc|Nelumbonucifera.13712	slyc|Solyc06g075490.1.1	osat|LOC_Os05g27304.1
atha|AT1G60995.1	pdact|PDK_30s873521g001	macu|GSMUA_AchrUn_randomP22380_001	nnuc|Nelumbonucifera.1578	slyc|Solyc04g026280.2.1	osat|LOC_Os03g45770.1	spol|Spipo8G0022000
atha|AT1G77210.1	spol|Spipo26G0000700	pdact|PDK_30s65509162g004	macu|GSMUA_Achr6P22680_001	osat|LOC_Os09g24924.1	nnuc|Nelumbonucifera.18563	slyc|Solyc12g008320.1.1
atha|AT1G75660.1	macu|GSMUA_Achr8P07320_001	pdact|PDK_30s736491g008	slyc|Solyc04g081280.2.1	spol|Spipo5G0069200	nnuc|Nelumbonucifera.11707	osat|LOC_Os01g65220.1
atha|AT5G47870.1	osat|LOC_Os03g63450.1	macu|GSMUA_AchrUn_randomP05950_001	spol|Spipo13G0041800	nnuc|Nelumbonucifera.8961	slyc|Solyc11g040110.1.1
atha|AT3G06190.1	pdact|PDK_30s1074341g003	spol|Spipo6G0038500	osat|LOC_Os07g46160.1	nnuc|Nelumbonucifera.2283	macu|GSMUA_Achr6P16160_001	slyc|Solyc09g072980.2.1	macu|GSMUA_Achr6P23740_001	nnuc|Nelumbonucifera.3627
atha|AT5G55120.1	spol|Spipo9G0046100	pdact|PDK_30s1210541g004	slyc|Solyc06g073320.2.1	macu|GSMUA_Achr10P10830_001	nnuc|Nelumbonucifera.11248	macu|GSMUA_Achr6P12830_001	osat|LOC_Os12g08810.1	spol|Spipo4G0093700
atha|AT5G61700.1	spol|Spipo0G0046800	nnuc|Nelumbonucifera.23153	slyc|Solyc03g113040.2.1	macu|GSMUA_Achr7P23890_001	osat|LOC_Os08g30770.1	pdact|PDK_30s1168921g002
atha|AT2G37990.1	slyc|Solyc12g006550.1.1	spol|Spipo4G0029400	nnuc|Nelumbonucifera.20067	osat|LOC_Os04g58830.1	macu|GSMUA_Achr7P10010_001	pdact|PDK_30s1187421g004
atha|AT5G46410.2	slyc|Solyc02g071250.2.1	pdact|PDK_30s808931g002	osat|LOC_Os01g43870.1	nnuc|Nelumbonucifera.23615	macu|GSMUA_Achr3P31200_001
atha|AT3G30340.1	spol|Spipo11G0022000	osat|LOC_Os06g01966.1	nnuc|Nelumbonucifera.21087	slyc|Solyc04g007590.1.1	macu|GSMUA_Achr1P06340_001
atha|AT5G25510.1	nnuc|Nelumbonucifera.10081	pdact|PDK_30s6550987g002	slyc|Solyc06g065690.2.1	nnuc|Nelumbonucifera.12465	spol|Spipo14G0005300	macu|GSMUA_Achr2P08330_001	spol|Spipo21G0009100
atha|AT1G78110.1	osat|LOC_Os02g51720.1	pdact|PDK_30s709951g004	nnuc|Nelumbonucifera.21305	spol|Spipo2G0042000	slyc|Solyc04g072940.2.1	macu|GSMUA_Achr10P24520_001
atha|AT5G61560.1	macu|GSMUA_Achr11P20980_001	slyc|Solyc03g093450.2.1	spol|Spipo16G0001900	nnuc|Nelumbonucifera.22328	pdact|PDK_30s850911g001	macu|GSMUA_Achr5P21060_001	osat|LOC_Os06g04880.1
atha|AT4G16370.1	slyc|Solyc11g012700.1.1	pdact|PDK_30s857841g002	macu|GSMUA_Achr4P32990_001	spol|Spipo2G0079300	nnuc|Nelumbonucifera.26187	osat|LOC_Os03g54000.1
atha|AT1G51800.1	slyc|Solyc03g121230.2.1	macu|GSMUA_Achr2P09320_001	nnuc|Nelumbonucifera.4336	nnuc|Nelumbonucifera.12115	osat|LOC_Os05g44970.1	spol|Spipo18G0013000	pdact|PDK_30s691101g001	osat|LOC_Os05g44930.1	slyc|Solyc03g093380.1.1
atha|AT1G11290.1	slyc|Solyc02g079380.1.1	osat|LOC_Os06g02200.1	nnuc|Nelumbonucifera.721	pdact|PDK_30s1050141g001	spol|Spipo5G0067000
atha|AT5G52200.2	osat|LOC_Os05g23610.1	macu|GSMUA_Achr9P05730_001	slyc|Solyc03g025980.2.1	nnuc|Nelumbonucifera.17434	spol|Spipo21G0017300
atha|AT5G17070.1	slyc|Solyc03g062680.2.1	osat|LOC_Os06g19650.1	spol|Spipo3G0039100	nnuc|Nelumbonucifera.23864	macu|GSMUA_Achr8P10030_001
atha|AT1G75640.1	macu|GSMUA_Achr11P03020_001	nnuc|Nelumbonucifera.4227	osat|LOC_Os04g48760.1	slyc|Solyc04g081080.1.1	spol|Spipo1G0059700
atha|AT1G43980.1	pdact|PDK_30s1041811g003	slyc|Solyc04g063340.1.1	osat|LOC_Os03g32090.1	nnuc|Nelumbonucifera.20752	spol|Spipo8G0039500
atha|AT2G17240.1	nnuc|Nelumbonucifera.19274	spol|Spipo25G0010800	macu|GSMUA_Achr9P25220_001	pdact|PDK_30s903251g001
atha|AT1G16905.1	osat|LOC_Os01g72810.1
atha|AT4G35320.1	macu|GSMUA_Achr4P18190_001	nnuc|Nelumbonucifera.9992	spol|Spipo12G0039000	slyc|Solyc01g112260.2.1	osat|LOC_Os08g40060.1	pdact|PDK_30s878881g001
atha|AT5G23550.1	pdact|PDK_30s812931g003	macu|GSMUA_Achr6P12660_001	osat|LOC_Os02g35640.1	spol|Spipo4G0080600	nnuc|Nelumbonucifera.9329
atha|AT4G32440.2	pdact|PDK_30s656781g009	slyc|Solyc11g007340.1.1	macu|GSMUA_Achr10P28470_001	osat|LOC_Os02g11000.2	nnuc|Nelumbonucifera.4042	spol|Spipo21G0005500
atha|AT1G06950.1	macu|GSMUA_Achr11P01840_001	spol|Spipo4G0114800	nnuc|Nelumbonucifera.11965	osat|LOC_Os10g35010.1	nnuc|Nelumbonucifera.9380	slyc|Solyc09g031780.2.1
atha|AT5G52210.1	nnuc|Nelumbonucifera.1573	osat|LOC_Os03g27450.1	slyc|Solyc10g074630.1.1	macu|GSMUA_Achr11P18140_001	spol|Spipo13G0051900
atha|AT2G01340.1	pdact|PDK_30s892811g001	slyc|Solyc05g008210.2.1	macu|GSMUA_AchrUn_randomP22830_001	spol|Spipo15G0032000
atha|AT3G57980.1	spol|Spipo0G0079200	macu|GSMUA_Achr8P25530_001	nnuc|Nelumbonucifera.14340
atha|AT1G53190.1	slyc|Solyc12g014070.1.1	osat|LOC_Os01g47740.1	nnuc|Nelumbonucifera.18342
atha|AT4G32600.1	macu|GSMUA_Achr10P27250_001	osat|LOC_Os02g54624.1	slyc|Solyc08g067770.2.1
atha|AT3G09100.2	macu|GSMUA_Achr7P17850_001	osat|LOC_Os12g09120.1	slyc|Solyc09g011930.2.1	pdact|PDK_30s997301g001	spol|Spipo6G0048800	nnuc|Nelumbonucifera.20554
atha|AT2G22300.1	osat|LOC_Os10g22950.1	pdact|PDK_30s1210051g004	nnuc|Nelumbonucifera.5037	spol|Spipo15G0012100	macu|GSMUA_Achr6P10390_001	slyc|Solyc01g105230.2.1
atha|AT2G28940.2	slyc|Solyc06g005520.2.1	pdact|PDK_30s1074861g024	nnuc|Nelumbonucifera.3223
atha|AT1G24280.1	macu|GSMUA_Achr10P11770_001	osat|LOC_Os07g22350.1	slyc|Solyc05g015950.2.1	pdact|PDK_30s1080821g001	nnuc|Nelumbonucifera.12905	spol|Spipo4G0056800
atha|AT2G37520.1	spol|Spipo16G0041300	macu|GSMUA_AchrUn_randomP08820_001	nnuc|Nelumbonucifera.10355	slyc|Solyc10g084650.1.1
atha|AT1G70480.2	slyc|Solyc01g008010.2.1	pdact|PDK_30s764381g003	osat|LOC_Os09g15835.1	spol|Spipo19G0014200	macu|GSMUA_Achr3P31050_001	nnuc|Nelumbonucifera.3191
atha|AT4G35300.1	macu|GSMUA_Achr5P15870_001	osat|LOC_Os02g13560.4	pdact|PDK_30s842981g002	spol|Spipo11G0047400	slyc|Solyc04g082700.2.1	nnuc|Nelumbonucifera.10785
atha|AT5G40380.1	nnuc|Nelumbonucifera.8721	macu|GSMUA_Achr3P13620_001	spol|Spipo19G0017100	slyc|Solyc02g086590.2.1
atha|AT2G27550.1	osat|LOC_Os11g05470.1	pdact|PDK_30s893371g009	pdact|PDK_30s893371g008	macu|GSMUA_Achr8P07730_001	spol|Spipo9G0034500	slyc|Solyc06g074350.2.1
atha|AT1G28680.1	macu|GSMUA_Achr7P14000_001	spol|Spipo26G0021000	nnuc|Nelumbonucifera.7274	slyc|Solyc04g079720.2.1	osat|LOC_Os06g06180.1
atha|AT1G50310.1	spol|Spipo7G0002800	slyc|Solyc01g008240.2.1	osat|LOC_Os07g01560.1	macu|GSMUA_Achr9P24550_001	nnuc|Nelumbonucifera.4797	pdact|PDK_30s1044071g001	pdact|PDK_30s708451g002	macu|GSMUA_Achr2P14120_001
atha|AT3G20280.1	macu|GSMUA_Achr5P04130_001
atha|AT3G01050.1	slyc|Solyc02g088620.2.1
atha|AT5G66090.1	macu|GSMUA_Achr4P05080_001	pdact|PDK_30s1098181g004	slyc|Solyc02g083500.2.1	osat|LOC_Os09g36990.1	nnuc|Nelumbonucifera.3831
atha|AT5G48570.1	pdact|PDK_30s1001321g001	slyc|Solyc09g057660.2.1	spol|Spipo13G0030000	slyc|Solyc06g083190.2.1	macu|GSMUA_Achr7P22780_001	osat|LOC_Os08g41390.1	macu|GSMUA_AchrUn_randomP02470_001	macu|GSMUA_Achr6P27770_001	nnuc|Nelumbonucifera.17234
atha|AT2G34440.1	pdact|PDK_30s729041g004	pdact|PDK_30s983711g006
atha|AT4G29400.1	osat|LOC_Os01g37820.1	macu|GSMUA_Achr8P24980_001	spol|Spipo5G0072800	slyc|Solyc10g045310.1.1
atha|AT3G57400.1	slyc|Solyc10g079390.1.1	nnuc|Nelumbonucifera.429
atha|AT5G67620.1	nnuc|Nelumbonucifera.16297	pdact|PDK_30s777361g003	macu|GSMUA_Achr7P26120_001	osat|LOC_Os03g10320.1	slyc|Solyc02g092240.2.1
atha|AT4G01410.1	pdact|PDK_30s710481g001	slyc|Solyc10g005040.2.1	spol|Spipo17G0023900	osat|LOC_Os05g30490.1	macu|GSMUA_AchrUn_randomP07400_001
atha|AT5G42900.1	macu|GSMUA_Achr2P22400_001	osat|LOC_Os03g08580.1	slyc|Solyc04g078880.2.1	nnuc|Nelumbonucifera.21595
atha|AT5G01560.1	nnuc|Nelumbonucifera.22153	osat|LOC_Os10g38960.1	slyc|Solyc09g005000.1.1
atha|AT1G76720.1	macu|GSMUA_Achr5P09710_001	slyc|Solyc06g054400.2.1	pdact|PDK_30s705791g006	slyc|Solyc03g058350.2.1	spol|Spipo21G0022000	osat|LOC_Os01g40150.1	nnuc|Nelumbonucifera.10474
atha|AT5G13470.1	osat|LOC_Os01g71262.1	slyc|Solyc01g088140.2.1	nnuc|Nelumbonucifera.19578	macu|GSMUA_Achr3P08770_001
atha|AT3G17340.2	osat|LOC_Os11g47320.1	pdact|PDK_30s65509261g002	spol|Spipo3G0073800	slyc|Solyc01g057520.2.1	macu|GSMUA_Achr3P24510_001	nnuc|Nelumbonucifera.18093
atha|AT2G36670.1	spol|Spipo24G0021100	nnuc|Nelumbonucifera.2523	slyc|Solyc09g008600.2.1	osat|LOC_Os01g56930.1
atha|AT2G23440.1	slyc|Solyc03g044580.1.1
atha|AT3G19190.1	osat|LOC_Os06g15700.1	slyc|Solyc01g108160.2.1	spol|Spipo1G0109900	pdact|PDK_30s787831g003	macu|GSMUA_Achr10P09920_001	nnuc|Nelumbonucifera.25492
atha|AT5G10540.1	slyc|Solyc02g091580.2.1	spol|Spipo2G0125400	pdact|PDK_30s724031g004	nnuc|Nelumbonucifera.17616	osat|LOC_Os02g58340.1	macu|GSMUA_Achr1P17790_001
atha|AT5G46080.1	pdact|PDK_30s765911g007	slyc|Solyc10g008960.1.1	nnuc|Nelumbonucifera.16508
atha|AT5G35080.1	macu|GSMUA_Achr4P12790_001	pdact|PDK_30s961221g003	slyc|Solyc07g007380.2.1	spol|Spipo31G0008900	nnuc|Nelumbonucifera.173	osat|LOC_Os06g43710.1
atha|AT3G56930.1	slyc|Solyc10g077050.1.1	macu|GSMUA_Achr6P08540_001	nnuc|Nelumbonucifera.7343	osat|LOC_Os11g03910.1	spol|Spipo3G0020500	pdact|PDK_30s799081g001
atha|AT1G61667.1	slyc|Solyc02g079790.2.1	pdact|PDK_30s728241g002	macu|GSMUA_Achr9P12080_001	osat|LOC_Os07g36410.1	spol|Spipo7G0009200
atha|AT5G43760.1	spol|Spipo14G0001700	osat|LOC_Os05g49900.1	nnuc|Nelumbonucifera.413	slyc|Solyc09g083050.2.1	pdact|PDK_30s779901g001	osat|LOC_Os06g39750.1	spol|Spipo2G0058800	macu|GSMUA_Achr3P15310_001
atha|AT2G36750.1	nnuc|Nelumbonucifera.4295	slyc|Solyc12g042600.1.1	slyc|Solyc10g085870.1.1
atha|AT5G62740.1	osat|LOC_Os05g51420.1	spol|Spipo0G0046400	slyc|Solyc03g113220.2.1	pdact|PDK_30s1138271g003	macu|GSMUA_Achr6P35920_001	macu|GSMUA_Achr7P23910_001	macu|GSMUA_Achr6P35910_001	pdact|PDK_30s747141g009	nnuc|Nelumbonucifera.22638	slyc|Solyc06g071050.2.1	spol|Spipo0G0046600
atha|ATMG00180.1	slyc|Solyc00g052430.2.1	macu|GSMUA_AchrUn_randomP03330_001
atha|AT5G56980.1	osat|LOC_Os05g46340.1
atha|AT5G66880.1	macu|GSMUA_Achr4P28190_001	pdact|PDK_30s677021g002	pdact|PDK_30s1069501g007	slyc|Solyc01g108280.2.1	spol|Spipo3G0113400	osat|LOC_Os03g41460.1
atha|AT3G17660.1	slyc|Solyc03g098500.2.1
atha|AT1G08220.1	osat|LOC_Os05g08410.1	slyc|Solyc11g066610.1.1	nnuc|Nelumbonucifera.1704	pdact|PDK_30s656781g002	spol|Spipo2G0050300	macu|GSMUA_Achr5P06110_001
atha|AT5G02390.1	slyc|Solyc10g084750.1.1	spol|Spipo23G0017900	nnuc|Nelumbonucifera.21659	pdact|PDK_30s863811g003
atha|AT4G17190.1	spol|Spipo5G0021100	nnuc|Nelumbonucifera.2090	slyc|Solyc12g015860.1.1	macu|GSMUA_Achr3P28530_001	osat|LOC_Os01g50760.1	macu|GSMUA_Achr9P22220_001
atha|AT5G19520.1	macu|GSMUA_Achr7P12150_001	osat|LOC_Os06g10410.1	pdact|PDK_30s908731g003	spol|Spipo4G0001400	nnuc|Nelumbonucifera.11139
atha|AT1G64640.1	nnuc|Nelumbonucifera.1400	slyc|Solyc08g066740.2.1	osat|LOC_Os03g02400.1	macu|GSMUA_Achr5P19970_001	pdact|PDK_30s740551g016	spol|Spipo17G0015600
atha|AT3G56910.1	nnuc|Nelumbonucifera.10517	slyc|Solyc10g081100.1.1
atha|AT1G15190.1	pdact|PDK_30s748361g001	slyc|Solyc11g005490.1.1	nnuc|Nelumbonucifera.21308
atha|AT1G76700.1	pdact|PDK_30s969931g010	macu|GSMUA_Achr8P25400_001	slyc|Solyc12g095800.1.1
atha|AT1G29240.1	osat|LOC_Os01g55410.1
atha|AT1G09700.1	spol|Spipo0G0158300	osat|LOC_Os12g01916.1	macu|GSMUA_Achr11P11440_001	slyc|Solyc04g076420.2.1	nnuc|Nelumbonucifera.6539	pdact|PDK_30s877461g001
atha|AT2G36740.1	pdact|PDK_30s1102381g002	spol|Spipo13G0004300	osat|LOC_Os08g09320.1	slyc|Solyc04g009830.2.1	macu|GSMUA_AchrUn_randomP11560_001	nnuc|Nelumbonucifera.13271
atha|AT4G37280.1	pdact|PDK_30s854381g001	spol|Spipo12G0004200	slyc|Solyc02g092910.2.1	macu|GSMUA_Achr4P12960_001	osat|LOC_Os11g34300.2	nnuc|Nelumbonucifera.21594
atha|AT2G22810.1	osat|LOC_Os03g51740.1	nnuc|Nelumbonucifera.22992	macu|GSMUA_Achr2P08600_001	slyc|Solyc02g091990.2.1	slyc|Solyc03g043890.2.1	pdact|PDK_30s655701g003	nnuc|Nelumbonucifera.14459	macu|GSMUA_Achr3P25830_001	spol|Spipo24G0002100
atha|AT1G54310.2	pdact|PDK_30s788981g005	osat|LOC_Os02g07740.1	spol|Spipo13G0057800	nnuc|Nelumbonucifera.2894	macu|GSMUA_Achr11P18230_001
atha|AT3G62310.1	slyc|Solyc01g079250.2.1	pdact|PDK_30s922111g001	nnuc|Nelumbonucifera.13256	spol|Spipo6G0028100	macu|GSMUA_Achr3P12710_001
atha|AT5G27140.1	nnuc|Nelumbonucifera.5423	slyc|Solyc05g055880.2.1
atha|AT4G11080.1	pdact|PDK_30s1169121g004	osat|LOC_Os02g15810.1	macu|GSMUA_Achr6P14260_001	nnuc|Nelumbonucifera.15287	slyc|Solyc08g082070.2.1
atha|AT5G43180.1	macu|GSMUA_Achr11P13650_001	slyc|Solyc10g074950.1.1	nnuc|Nelumbonucifera.5931
atha|AT1G66370.1	spol|Spipo17G0004400	nnuc|Nelumbonucifera.14236	slyc|Solyc10g086270.1.1
atha|AT5G63320.1	slyc|Solyc03g111090.2.1
atha|AT1G23450.1	spol|Spipo18G0023000	slyc|Solyc04g025430.1.1	osat|LOC_Os06g49185.1	nnuc|Nelumbonucifera.4003
atha|AT2G37090.1	nnuc|Nelumbonucifera.12173	slyc|Solyc09g007420.2.1	spol|Spipo29G0019200	macu|GSMUA_Achr8P21050_001	osat|LOC_Os03g17850.1
atha|AT3G59920.1	pdact|PDK_30s1048841g009	spol|Spipo3G0113700	pdact|PDK_30s1179061g005	nnuc|Nelumbonucifera.18121	osat|LOC_Os05g34540.1	macu|GSMUA_Achr7P23620_001	pdact|PDK_30s1143911g001	slyc|Solyc12g017570.1.1	osat|LOC_Os05g23860.1
atha|AT2G22870.1	nnuc|Nelumbonucifera.6284	macu|GSMUA_Achr3P30710_001	osat|LOC_Os03g13000.1	spol|Spipo9G0025400	slyc|Solyc09g008730.2.1
atha|AT2G36830.1	slyc|Solyc10g083880.1.1	macu|GSMUA_Achr8P12920_001	pdact|PDK_30s790611g011	osat|LOC_Os03g05290.1	nnuc|Nelumbonucifera.7730
atha|AT1G80660.1	pdact|PDK_30s760161g003	spol|Spipo10G0009400	osat|LOC_Os04g56160.1	slyc|Solyc07g017780.2.1	pdact|PDK_30s722021g003	nnuc|Nelumbonucifera.7993	macu|GSMUA_Achr9P13200_001	macu|GSMUA_Achr3P04540_001
atha|AT3G43110.1	macu|GSMUA_Achr3P10220_001	osat|LOC_Os09g26670.1
atha|AT2G15090.1	pdact|PDK_30s844271g007	spol|Spipo8G0072000	spol|Spipo25G0006100	nnuc|Nelumbonucifera.2916	nnuc|Nelumbonucifera.18974	osat|LOC_Os05g49290.1	macu|GSMUA_Achr2P08980_001	pdact|PDK_30s889901g010	slyc|Solyc04g080450.1.1
atha|AT1G04030.1	nnuc|Nelumbonucifera.2854	macu|GSMUA_AchrUn_randomP25030_001	slyc|Solyc09g072800.2.1	spol|Spipo1G0008700
atha|AT4G11120.1	macu|GSMUA_Achr4P09320_001	osat|LOC_Os08g25290.1	spol|Spipo0G0003200	pdact|PDK_30s714681g005	slyc|Solyc12g011270.1.1
atha|AT5G27150.1	pdact|PDK_30s849041g001	spol|Spipo6G0003900	slyc|Solyc01g098190.2.1	macu|GSMUA_Achr11P20360_001	macu|GSMUA_Achr8P06790_001	macu|GSMUA_Achr8P21980_001	osat|LOC_Os07g47100.2	nnuc|Nelumbonucifera.3096	nnuc|Nelumbonucifera.15915
atha|AT2G31690.1	slyc|Solyc12g098730.1.1	pdact|PDK_30s764021g001
atha|AT1G01880.1	slyc|Solyc01g091820.2.1	nnuc|Nelumbonucifera.8237	macu|GSMUA_Achr4P19650_001	osat|LOC_Os09g35000.1	spol|Spipo17G0017800	pdact|PDK_30s1053341g002
atha|AT4G31180.1	nnuc|Nelumbonucifera.24989	pdact|PDK_30s6550950g017	slyc|Solyc05g056250.2.1	macu|GSMUA_Achr3P05380_001	osat|LOC_Os02g46130.1	spol|Spipo28G0025700
atha|AT1G69400.1	slyc|Solyc05g012720.2.1	macu|GSMUA_Achr9P09460_001	nnuc|Nelumbonucifera.12122
atha|AT5G45760.1	macu|GSMUA_Achr7P09410_001	osat|LOC_Os01g10790.1	spol|Spipo19G0005800	pdact|PDK_30s766411g001	slyc|Solyc02g072230.2.1	nnuc|Nelumbonucifera.4479
atha|AT4G10660.1	pdact|PDK_30s1160621g003
atha|AT2G47930.1	slyc|Solyc09g074450.1.1
atha|AT3G29400.1	nnuc|Nelumbonucifera.25022	osat|LOC_Os01g55799.2	slyc|Solyc02g088800.1.1	macu|GSMUA_Achr7P00520_001	spol|Spipo2G0085500	nnuc|Nelumbonucifera.21342	pdact|PDK_30s729941g002
atha|AT4G01880.1	pdact|PDK_30s795501g004	slyc|Solyc01g068050.2.1	spol|Spipo6G0019600	macu|GSMUA_Achr5P00060_001	osat|LOC_Os03g61750.1	nnuc|Nelumbonucifera.1175
atha|AT3G54250.1	pdact|PDK_30s669531g001	slyc|Solyc11g007020.1.1	nnuc|Nelumbonucifera.25609	osat|LOC_Os02g01920.1	macu|GSMUA_Achr6P16180_001	slyc|Solyc04g009650.2.1	spol|Spipo12G0061900
atha|AT3G03341.1	spol|Spipo30G0012600	slyc|Solyc02g091390.2.1	nnuc|Nelumbonucifera.9193
atha|AT1G52680.1	pdact|PDK_30s847451g005	spol|Spipo8G0030900	macu|GSMUA_Achr4P10490_001
atha|AT1G32090.1	pdact|PDK_30s680531g007	slyc|Solyc08g076310.2.1	spol|Spipo5G0070700	macu|GSMUA_Achr7P16560_001	osat|LOC_Os10g42820.1	nnuc|Nelumbonucifera.14934
atha|AT2G21140.1	osat|LOC_Os03g14130.1	macu|GSMUA_Achr5P11390_001	nnuc|Nelumbonucifera.20758
atha|AT1G69420.2	pdact|PDK_30s1141221g003	nnuc|Nelumbonucifera.8446	macu|GSMUA_Achr6P07830_001	spol|Spipo3G0105800	osat|LOC_Os03g11110.1	slyc|Solyc05g012790.2.1
atha|AT5G01420.1	slyc|Solyc11g006430.1.1	nnuc|Nelumbonucifera.3035	osat|LOC_Os03g44650.1
atha|AT3G03860.1	slyc|Solyc01g005600.2.1	spol|Spipo3G0096000	macu|GSMUA_Achr4P17390_001
atha|AT1G55890.1	macu|GSMUA_Achr10P09300_001	osat|LOC_Os01g57630.2	slyc|Solyc03g031460.1.1
atha|AT1G13450.1	nnuc|Nelumbonucifera.19717	spol|Spipo0G0086100	slyc|Solyc12g077540.1.1	pdact|PDK_30s677311g007	osat|LOC_Os04g40930.1	macu|GSMUA_Achr3P19370_001
atha|AT5G25400.1	pdact|PDK_30s677941g004	slyc|Solyc12g006500.1.1	macu|GSMUA_Achr7P21260_001	spol|Spipo8G0029400	nnuc|Nelumbonucifera.8754	osat|LOC_Os01g58870.1	pdact|PDK_30s1014961g002	osat|LOC_Os05g41480.1
atha|AT1G04550.2	macu|GSMUA_Achr11P02310_001	nnuc|Nelumbonucifera.14404
atha|AT1G51350.1	osat|LOC_Os11g41990.1	macu|GSMUA_AchrUn_randomP09510_001	spol|Spipo2G0070000	nnuc|Nelumbonucifera.19527	pdact|PDK_30s1050041g002	slyc|Solyc11g065750.1.1
atha|AT1G42540.1	slyc|Solyc04g082610.2.1	macu|GSMUA_Achr9P23900_001	nnuc|Nelumbonucifera.6046	pdact|PDK_30s896621g020	spol|Spipo17G0033500	osat|LOC_Os04g49570.2
atha|AT2G47270.1	slyc|Solyc06g009510.1.1	nnuc|Nelumbonucifera.8781
atha|AT1G20780.1	slyc|Solyc04g082570.2.1	nnuc|Nelumbonucifera.19451	nnuc|Nelumbonucifera.8537	pdact|PDK_30s786001g001	macu|GSMUA_Achr2P11370_001	osat|LOC_Os12g17900.1	spol|Spipo2G0018400
atha|AT3G45300.1	osat|LOC_Os05g03480.2	macu|GSMUA_Achr6P08800_001	nnuc|Nelumbonucifera.23215	slyc|Solyc11g069180.1.1	pdact|PDK_30s656971g006	spol|Spipo29G0018500	slyc|Solyc06g073560.2.1
atha|AT5G54540.1	osat|LOC_Os08g08190.1	pdact|PDK_30s677011g001	macu|GSMUA_Achr11P25850_001	spol|Spipo7G0008800	slyc|Solyc07g063870.2.1	nnuc|Nelumbonucifera.1539
atha|AT2G36130.1	slyc|Solyc09g010190.2.1	osat|LOC_Os08g44520.1	spol|Spipo0G0001800	macu|GSMUA_Achr8P32900_001	nnuc|Nelumbonucifera.7749
atha|AT3G29000.1	macu|GSMUA_Achr2P14950_001	slyc|Solyc02g088090.1.1	pdact|PDK_30s927771g009	spol|Spipo4G0023900
atha|AT5G61210.1	pdact|PDK_30s1141221g019	osat|LOC_Os02g24080.4	nnuc|Nelumbonucifera.7109	macu|GSMUA_Achr6P24620_001	spol|Spipo2G0088700	slyc|Solyc06g069570.2.1
atha|AT5G57450.1	macu|GSMUA_Achr9P13630_001	nnuc|Nelumbonucifera.23727	slyc|Solyc07g055170.1.1	spol|Spipo5G0005900	osat|LOC_Os02g35450.1
atha|AT2G23980.1	pdact|PDK_30s790351g010	nnuc|Nelumbonucifera.21247	slyc|Solyc07g005590.2.1	osat|LOC_Os04g55080.1	macu|GSMUA_Achr4P28380_001	spol|Spipo13G0042200
atha|AT5G51710.1	nnuc|Nelumbonucifera.4615	slyc|Solyc03g007040.2.1	macu|GSMUA_Achr3P18130_001	osat|LOC_Os06g36590.1	pdact|PDK_30s815761g007	spol|Spipo16G0005400
atha|AT2G30690.1	slyc|Solyc09g066140.2.1
atha|AT4G27020.1	macu|GSMUA_Achr10P09270_001	spol|Spipo5G0026300	osat|LOC_Os01g58114.1	nnuc|Nelumbonucifera.18596	nnuc|Nelumbonucifera.14906	pdact|PDK_30s1194711g001	slyc|Solyc07g064440.2.1
atha|AT1G05860.1	nnuc|Nelumbonucifera.6949
atha|AT1G67980.1	slyc|Solyc09g082660.2.1	nnuc|Nelumbonucifera.10379
atha|AT2G18290.1	slyc|Solyc02g062680.2.1	osat|LOC_Os05g50360.1	macu|GSMUA_Achr1P03050_001	nnuc|Nelumbonucifera.21525	spol|Spipo12G0009500
atha|AT1G15410.1	spol|Spipo27G0019600	slyc|Solyc03g116460.2.1	pdact|PDK_30s797341g002	osat|LOC_Os01g37470.1	macu|GSMUA_Achr6P01600_001	nnuc|Nelumbonucifera.6109
atha|AT5G66920.1	nnuc|Nelumbonucifera.11555	pdact|PDK_30s695061g001	macu|GSMUA_Achr6P34670_001	spol|Spipo0G0075700	osat|LOC_Os07g02810.1	slyc|Solyc02g090360.2.1	slyc|Solyc02g065170.2.1	nnuc|Nelumbonucifera.15931	macu|GSMUA_Achr10P28550_001
atha|AT1G78020.1	osat|LOC_Os08g31510.1	nnuc|Nelumbonucifera.13415	spol|Spipo15G0009200	nnuc|Nelumbonucifera.7554
atha|AT2G34670.2	spol|Spipo13G0043900	osat|LOC_Os01g40330.1	nnuc|Nelumbonucifera.13707	macu|GSMUA_Achr9P30410_001
atha|AT1G42560.1	spol|Spipo16G0025800	slyc|Solyc08g067760.2.1	macu|GSMUA_Achr4P05230_001
atha|AT5G62230.1	osat|LOC_Os06g03970.1	slyc|Solyc03g007050.2.1	nnuc|Nelumbonucifera.16702	spol|Spipo15G0047400	pdact|PDK_30s890691g004	macu|GSMUA_Achr7P02290_001	spol|Spipo11G0029800	nnuc|Nelumbonucifera.24931
atha|AT1G34670.1	nnuc|Nelumbonucifera.6301	osat|LOC_Os06g11780.1	macu|GSMUA_Achr6P04130_001	slyc|Solyc04g074170.1.1	pdact|PDK_30s972402g002
atha|AT4G24840.1	nnuc|Nelumbonucifera.26292	macu|GSMUA_AchrUn_randomP00970_001	spol|Spipo5G0060500	osat|LOC_Os03g63250.1	slyc|Solyc08g006660.1.1	pdact|PDK_30s709401g002
atha|AT5G40370.2	slyc|Solyc06g005260.2.1
atha|AT5G10050.1	osat|LOC_Os04g38420.1	pdact|PDK_30s909461g010	pdact|PDK_30s909461g011
atha|AT1G05840.1	spol|Spipo13G0032200	slyc|Solyc09g098340.2.1	macu|GSMUA_Achr6P27900_001	osat|LOC_Os02g27360.1
atha|AT2G25520.1	pdact|PDK_30s677941g004	slyc|Solyc12g006500.1.1	spol|Spipo8G0029400	osat|LOC_Os01g58870.1	pdact|PDK_30s1014961g002	osat|LOC_Os05g41480.1	slyc|Solyc08g060940.1.1
atha|AT3G11490.1	macu|GSMUA_Achr11P12510_001
atha|AT1G13990.3	nnuc|Nelumbonucifera.69	osat|LOC_Os03g07190.1	spol|Spipo7G0017200	pdact|PDK_30s703271g002	slyc|Solyc05g013060.2.1	macu|GSMUA_Achr7P11490_001
atha|ATCG00020.1	osat|LOC_Os10g21192.1	macu|GSMUA_Achr10P01870_001	slyc|Solyc02g011990.1.1	pdact|PDK_30s664041g007	osat|LOC_Os04g16770.1	osat|LOC_Os08g35420.1
atha|AT4G33200.1	slyc|Solyc07g041150.2.1	osat|LOC_Os03g48140.1	nnuc|Nelumbonucifera.3532	pdact|PDK_30s1116391g003	spol|Spipo21G0021700	macu|GSMUA_Achr8P26250_001
atha|AT3G06490.1	slyc|Solyc05g053330.2.1	nnuc|Nelumbonucifera.22176
atha|ATMG01320.1	slyc|Solyc00g013130.2.1	macu|GSMUA_AchrUn_randomP03340_001
atha|AT4G08320.2	pdact|PDK_30s1013071g002	slyc|Solyc11g012900.1.1	macu|GSMUA_Achr8P08050_001	spol|Spipo9G0041200	osat|LOC_Os04g59394.1
atha|AT2G30570.1	pdact|PDK_30s1122501g007	spol|Spipo2G0058500	nnuc|Nelumbonucifera.24389	slyc|Solyc06g084050.2.1	macu|GSMUA_Achr7P07610_001	osat|LOC_Os01g56680.2
atha|AT3G09220.1	pdact|PDK_30s65509587g002	macu|GSMUA_Achr6P33870_001	macu|GSMUA_Achr6P33880_001	spol|Spipo22G0041800	osat|LOC_Os01g61160.1	slyc|Solyc07g049460.2.1	pdact|PDK_30s732171g004	spol|Spipo6G0075500	nnuc|Nelumbonucifera.4828	nnuc|Nelumbonucifera.21643
atha|AT4G22950.1	osat|LOC_Os10g39130.1	slyc|Solyc08g080100.2.1
atha|AT5G67150.1	pdact|PDK_30s668091g001	slyc|Solyc02g093180.2.1	osat|LOC_Os08g02020.1
atha|AT5G17290.1	pdact|PDK_30s904561g014	nnuc|Nelumbonucifera.2437	osat|LOC_Os02g02570.1	spol|Spipo1G0052300	macu|GSMUA_AchrUn_randomP09200_001	slyc|Solyc02g036380.2.1
atha|AT5G08380.1	macu|GSMUA_Achr8P25510_001	spol|Spipo16G0033600	pdact|PDK_30s728731g007	slyc|Solyc04g008730.2.1	nnuc|Nelumbonucifera.5627	osat|LOC_Os10g35070.1
atha|AT3G06350.1	pdact|PDK_30s682091g002	slyc|Solyc01g067750.2.1	nnuc|Nelumbonucifera.2802	osat|LOC_Os12g34874.2	spol|Spipo3G0042800	osat|LOC_Os01g27750.1	macu|GSMUA_Achr7P03660_001
atha|AT3G62410.1	pdact|PDK_30s1123491g001	macu|GSMUA_Achr11P05150_001	osat|LOC_Os03g19380.1	slyc|Solyc06g009630.1.1
atha|AT4G26510.1	osat|LOC_Os11g16370.1	nnuc|Nelumbonucifera.18182	spol|Spipo28G0000800	slyc|Solyc07g065890.2.1	pdact|PDK_30s709401g003	macu|GSMUA_Achr8P34310_001	macu|GSMUA_Achr4P15950_001
atha|AT3G24750.1	slyc|Solyc06g083560.2.1	nnuc|Nelumbonucifera.26162	slyc|Solyc09g061730.1.1
atha|AT5G59550.1	pdact|PDK_30s816891g001	slyc|Solyc04g011610.1.1	osat|LOC_Os05g01940.1
atha|AT1G51440.1	nnuc|Nelumbonucifera.20643	slyc|Solyc11g065530.1.1
atha|AT3G05290.1	macu|GSMUA_Achr8P21890_001	osat|LOC_Os05g32630.1	slyc|Solyc01g098910.2.1	nnuc|Nelumbonucifera.23340	pdact|PDK_30s782981g004
atha|AT2G43780.1	spol|Spipo7G0038900	macu|GSMUA_Achr8P28960_001	osat|LOC_Os12g41760.1
atha|AT1G68530.1	osat|LOC_Os03g12030.1	spol|Spipo0G0125400	macu|GSMUA_Achr10P18000_001	slyc|Solyc02g085870.2.1	nnuc|Nelumbonucifera.25755	pdact|PDK_30s724541g001
atha|AT3G54090.1	slyc|Solyc09g011850.2.1	macu|GSMUA_Achr10P13800_001	nnuc|Nelumbonucifera.8753	spol|Spipo6G0075900	pdact|PDK_30s789271g002	osat|LOC_Os01g63220.2
atha|AT1G35210.1	macu|GSMUA_Achr10P24780_001	nnuc|Nelumbonucifera.19116	pdact|PDK_30s884401g001	slyc|Solyc04g074680.1.1
atha|AT1G47490.1	slyc|Solyc04g079310.2.1	spol|Spipo15G0018800	nnuc|Nelumbonucifera.21837	osat|LOC_Os09g28810.1
atha|AT4G36810.1	slyc|Solyc02g085700.1.1	macu|GSMUA_Achr4P04630_001	osat|LOC_Os07g39270.1	nnuc|Nelumbonucifera.841	pdact|PDK_30s1121661g002
atha|AT4G24700.1	pdact|PDK_30s1024951g001	osat|LOC_Os02g38170.1
atha|AT2G45580.1	osat|LOC_Os10g08319.1
atha|AT1G01540.2	pdact|PDK_30s1037321g008	spol|Spipo1G0112700	nnuc|Nelumbonucifera.26200	macu|GSMUA_Achr3P19120_001	nnuc|Nelumbonucifera.17974	macu|GSMUA_Achr11P02970_001	osat|LOC_Os03g03410.1	slyc|Solyc01g094940.2.1
atha|AT3G24440.1	spol|Spipo11G0065300	pdact|PDK_30s740551g021	nnuc|Nelumbonucifera.14525	slyc|Solyc05g018390.2.1	macu|GSMUA_Achr4P01640_001	osat|LOC_Os12g34850.1
atha|AT4G25940.1	osat|LOC_Os01g50010.1	pdact|PDK_30s712151g004	slyc|Solyc02g043810.2.1	nnuc|Nelumbonucifera.2563	macu|GSMUA_Achr7P04960_001	osat|LOC_Os05g47550.1
atha|AT2G37270.1	slyc|Solyc11g042610.1.1	macu|GSMUA_Achr8P00980_001	spol|Spipo7G0056100	nnuc|Nelumbonucifera.24607	osat|LOC_Os01g01060.1	pdact|PDK_30s872581g001
atha|AT5G24450.1	slyc|Solyc12g011180.1.1	nnuc|Nelumbonucifera.22341
atha|AT1G60590.1	pdact|PDK_30s971681g003	macu|GSMUA_Achr6P22080_001	spol|Spipo19G0014800	nnuc|Nelumbonucifera.21611	osat|LOC_Os01g44970.1	macu|GSMUA_Achr5P09080_001	slyc|Solyc05g005170.2.1
atha|AT2G41460.1	osat|LOC_Os01g58680.1	nnuc|Nelumbonucifera.9434	spol|Spipo3G0063200	pdact|PDK_30s1023881g002	slyc|Solyc04g016530.2.1
atha|AT5G47540.1	slyc|Solyc11g012400.1.1	macu|GSMUA_Achr1P22810_001	nnuc|Nelumbonucifera.10721	pdact|PDK_30s1143051g002	spol|Spipo9G0014300	nnuc|Nelumbonucifera.6764	slyc|Solyc05g054130.2.1	osat|LOC_Os07g39630.1
atha|AT4G18425.1	nnuc|Nelumbonucifera.20174	slyc|Solyc10g008970.1.1	spol|Spipo26G0023600	macu|GSMUA_Achr4P10580_001
atha|AT2G07727.1	slyc|Solyc09g050020.1.1	macu|GSMUA_AchrUn_randomP10100_001
atha|AT5G03700.1	macu|GSMUA_Achr6P35490_001	osat|LOC_Os02g32620.1	slyc|Solyc09g009150.1.1	nnuc|Nelumbonucifera.22480	pdact|PDK_30s662861g011	spol|Spipo0G0009500
atha|AT2G21120.1	pdact|PDK_30s872051g003	slyc|Solyc10g054930.1.1	macu|GSMUA_Achr9P24160_001	nnuc|Nelumbonucifera.4393	osat|LOC_Os05g35570.1	spol|Spipo17G0029900
atha|AT3G07860.1	spol|Spipo8G0030300	macu|GSMUA_Achr8P13000_001	osat|LOC_Os04g56770.1	nnuc|Nelumbonucifera.12647	pdact|PDK_30s766961g003	slyc|Solyc11g008730.1.1
atha|AT1G10090.1	nnuc|Nelumbonucifera.23675	slyc|Solyc04g077400.2.1	osat|LOC_Os12g43720.1	spol|Spipo9G0024500	macu|GSMUA_Achr4P32250_001
atha|AT3G49720.1	osat|LOC_Os01g05070.1	spol|Spipo3G0109400	macu|GSMUA_Achr10P13750_001	pdact|PDK_30s739721g008
atha|AT4G28370.1	slyc|Solyc07g053850.2.1	nnuc|Nelumbonucifera.2340	pdact|PDK_30s706921g002	osat|LOC_Os07g31850.1	macu|GSMUA_Achr1P08410_001	spol|Spipo14G0048000
atha|AT5G65990.1	nnuc|Nelumbonucifera.4258
atha|AT2G19520.1	slyc|Solyc03g121580.2.1	osat|LOC_Os01g51300.1	nnuc|Nelumbonucifera.11153	macu|GSMUA_Achr4P08720_001	spol|Spipo21G0026300	pdact|PDK_30s671651g001
atha|AT2G35420.1	osat|LOC_Os10g42390.1
atha|AT2G02870.1	slyc|Solyc05g007220.2.1	nnuc|Nelumbonucifera.23152	slyc|Solyc03g113010.1.1	slyc|Solyc04g005670.1.1
atha|AT3G01516.1	macu|GSMUA_Achr6P27320_001	pdact|PDK_30s976331g002	slyc|Solyc02g086760.1.1	nnuc|Nelumbonucifera.12630	osat|LOC_Os01g45160.1
atha|AT3G15420.1	osat|LOC_Os04g44770.1	spol|Spipo5G0031300	nnuc|Nelumbonucifera.20668	macu|GSMUA_Achr11P04140_001	pdact|PDK_30s868001g003	slyc|Solyc07g063290.2.1
atha|AT3G03060.1	osat|LOC_Os02g46990.1	spol|Spipo11G0011600	slyc|Solyc03g097020.2.1	macu|GSMUA_Achr4P17050_001	nnuc|Nelumbonucifera.23519	pdact|PDK_30s868181g002
atha|AT3G09650.1	osat|LOC_Os12g01210.1	slyc|Solyc09g007320.2.1	macu|GSMUA_Achr10P05920_001	nnuc|Nelumbonucifera.337	pdact|PDK_30s912581g008	spol|Spipo23G0031700
atha|AT1G52320.2	spol|Spipo24G0008900	macu|GSMUA_Achr11P14380_001	slyc|Solyc03g120140.2.1	osat|LOC_Os01g31580.1
atha|AT1G06040.1	nnuc|Nelumbonucifera.21952	slyc|Solyc06g073180.2.1	spol|Spipo4G0071400	pdact|PDK_30s1044541g001	nnuc|Nelumbonucifera.25849	macu|GSMUA_Achr9P02360_001	osat|LOC_Os04g41560.2
atha|AT5G58020.1	pdact|PDK_30s839411g010	osat|LOC_Os06g08490.1	spol|Spipo10G0015100	nnuc|Nelumbonucifera.20854	macu|GSMUA_AchrUn_randomP18860_001	slyc|Solyc07g005340.1.1
atha|AT5G37820.1	slyc|Solyc02g091420.2.1	pdact|PDK_30s667821g002	nnuc|Nelumbonucifera.22644
atha|AT1G49890.1	slyc|Solyc01g107200.2.1	macu|GSMUA_Achr9P26590_001	spol|Spipo2G0097100	nnuc|Nelumbonucifera.22629	pdact|PDK_30s929611g001
atha|AT1G01020.1	nnuc|Nelumbonucifera.5257	slyc|Solyc11g008790.1.1	spol|Spipo16G0045500	osat|LOC_Os03g57090.1
atha|AT2G27790.1	slyc|Solyc08g067820.2.1	nnuc|Nelumbonucifera.25123	macu|GSMUA_Achr1P06490_001	pdact|PDK_30s756761g001	osat|LOC_Os02g01480.1	spol|Spipo19G0015300
atha|AT5G11650.1	macu|GSMUA_Achr7P13720_001	pdact|PDK_30s877911g003	slyc|Solyc08g066440.2.1	nnuc|Nelumbonucifera.12452	osat|LOC_Os01g10250.1	spol|Spipo21G0035700
atha|AT5G64020.1	nnuc|Nelumbonucifera.17333	osat|LOC_Os09g23360.1	spol|Spipo10G0054100	slyc|Solyc07g008820.2.1
atha|AT3G15430.1	osat|LOC_Os07g27490.1	nnuc|Nelumbonucifera.17533	macu|GSMUA_Achr1P00100_001	spol|Spipo1G0038100	slyc|Solyc07g063300.2.1	pdact|PDK_30s868001g005	nnuc|Nelumbonucifera.9364
atha|AT3G09630.1	nnuc|Nelumbonucifera.5858	macu|GSMUA_Achr5P03060_001	nnuc|Nelumbonucifera.4052	slyc|Solyc09g007250.2.1	spol|Spipo3G0089500	pdact|PDK_30s943301g009	spol|Spipo3G0089600	macu|GSMUA_Achr4P21120_001	osat|LOC_Os07g08330.1	slyc|Solyc10g086010.1.1
atha|AT3G07800.1	macu|GSMUA_Achr3P29840_001	spol|Spipo2G0075300	pdact|PDK_30s873221g001	osat|LOC_Os03g02200.1	slyc|Solyc11g065760.1.1
atha|AT1G78230.1	slyc|Solyc04g074270.2.1	osat|LOC_Os03g09070.1	nnuc|Nelumbonucifera.475	pdact|PDK_30s658971g002	spol|Spipo2G0043400	macu|GSMUA_Achr7P11720_001
atha|AT5G10030.1	spol|Spipo20G0029600	osat|LOC_Os04g54474.1
atha|AT3G11090.1	slyc|Solyc03g095940.1.1	nnuc|Nelumbonucifera.7950
atha|ATCG00700.1	spol|Spipo0G0186400	slyc|Solyc01g007510.1.1
atha|AT1G21230.1	slyc|Solyc09g015240.1.1	spol|Spipo23G0019600	pdact|PDK_30s749151g027	spol|Spipo23G0019400	osat|LOC_Os02g02120.1	macu|GSMUA_Achr6P15250_001	nnuc|Nelumbonucifera.13394
atha|AT1G66670.1	slyc|Solyc02g091280.2.1	macu|GSMUA_Achr4P13550_001	spol|Spipo19G0029100	osat|LOC_Os01g32350.1	nnuc|Nelumbonucifera.8737	pdact|PDK_30s885581g001
atha|AT5G50180.1	macu|GSMUA_Achr6P06670_001	macu|GSMUA_Achr9P01860_001	osat|LOC_Os02g38080.1	spol|Spipo7G0062000	slyc|Solyc02g093410.2.1
atha|AT3G49080.1	macu|GSMUA_Achr11P24390_001	pdact|PDK_30s889891g008	osat|LOC_Os07g46440.1	spol|Spipo19G0030300	nnuc|Nelumbonucifera.14903	slyc|Solyc10g080160.1.1
atha|AT4G26160.1	macu|GSMUA_Achr7P13460_001	pdact|PDK_30s980721g001	nnuc|Nelumbonucifera.9846	spol|Spipo14G0011200	slyc|Solyc00g005840.2.1	osat|LOC_Os05g11090.1
atha|AT5G19060.1	macu|GSMUA_Achr9P18640_001	osat|LOC_Os05g32960.1	spol|Spipo3G0050900	slyc|Solyc01g080130.2.1	nnuc|Nelumbonucifera.17824
atha|AT2G45140.1	nnuc|Nelumbonucifera.4619	spol|Spipo1G0081100	macu|GSMUA_Achr5P20880_001	slyc|Solyc10g018350.1.1	osat|LOC_Os08g06020.1
atha|AT1G31600.1	osat|LOC_Os04g51360.1	pdact|PDK_30s873531g010	slyc|Solyc12g096230.1.1	nnuc|Nelumbonucifera.21230	spol|Spipo5G0078100	macu|GSMUA_Achr7P07210_001
atha|AT3G26890.1	macu|GSMUA_Achr4P00110_001	spol|Spipo9G0058900	osat|LOC_Os09g33520.1	pdact|PDK_30s1177401g002
atha|AT3G27640.1	pdact|PDK_30s65509191g002	nnuc|Nelumbonucifera.13174	osat|LOC_Os03g49200.1	macu|GSMUA_Achr4P06950_001	slyc|Solyc02g086470.2.1
atha|AT3G48590.1	slyc|Solyc06g072040.1.1	macu|GSMUA_Achr10P11750_001	nnuc|Nelumbonucifera.3198
atha|AT2G25580.1	nnuc|Nelumbonucifera.19061	slyc|Solyc05g007740.1.1	spol|Spipo13G0000600
atha|AT1G61760.1	nnuc|Nelumbonucifera.4171	spol|Spipo8G0010100
atha|AT3G13000.2	osat|LOC_Os06g49060.1	pdact|PDK_30s778631g002	macu|GSMUA_Achr7P15710_001	nnuc|Nelumbonucifera.7784	spol|Spipo0G0036700
atha|AT3G47760.1	spol|Spipo0G0046800	nnuc|Nelumbonucifera.23153	slyc|Solyc03g113040.2.1	macu|GSMUA_Achr7P23890_001	osat|LOC_Os08g30770.1	pdact|PDK_30s1168921g002
atha|AT1G05180.1	osat|LOC_Os03g60550.1	slyc|Solyc11g072460.1.1	pdact|PDK_30s891781g003	macu|GSMUA_Achr5P02360_001	spol|Spipo14G0049000
atha|AT2G21550.1	nnuc|Nelumbonucifera.12600	osat|LOC_Os11g29390.1	slyc|Solyc01g109830.2.1	pdact|PDK_30s800461g002	spol|Spipo19G0010200
atha|AT4G14500.1	slyc|Solyc06g053790.2.1	pdact|PDK_30s800461g007	osat|LOC_Os07g08760.1	macu|GSMUA_Achr7P01570_001	spol|Spipo9G0000500	macu|GSMUA_Achr7P12090_001	nnuc|Nelumbonucifera.4678
atha|AT1G67785.1	osat|LOC_Os01g68030.1	slyc|Solyc05g013910.2.1	macu|GSMUA_Achr2P05980_001	spol|Spipo4G0036700
atha|AT3G44010.1	macu|GSMUA_Achr6P16870_001	osat|LOC_Os03g56241.1	nnuc|Nelumbonucifera.756	osat|LOC_Os11g41610.1	slyc|Solyc11g020890.1.1	macu|GSMUA_Achr10P11400_001	macu|GSMUA_Achr3P18850_001	spol|Spipo3G0105200	pdact|PDK_30s719591g002	macu|GSMUA_AchrUn_randomP10000_001	slyc|Solyc06g073430.2.1
atha|AT5G20240.1	pdact|PDK_30s943011g002	slyc|Solyc06g059970.2.1	macu|GSMUA_Achr5P01230_001	spol|Spipo4G0113500	nnuc|Nelumbonucifera.9394	osat|LOC_Os01g66030.1
atha|AT5G03070.1	macu|GSMUA_Achr10P13130_001	osat|LOC_Os01g06470.1	spol|Spipo23G0033900	slyc|Solyc10g084270.1.1
atha|AT5G14490.1	pdact|PDK_30s916951g001	macu|GSMUA_AchrUn_randomP17050_001
atha|AT3G49060.1	nnuc|Nelumbonucifera.15088	slyc|Solyc03g025450.2.1
atha|AT3G29810.1	nnuc|Nelumbonucifera.24733	osat|LOC_Os07g41310.1	nnuc|Nelumbonucifera.19710	slyc|Solyc02g089120.2.1	macu|GSMUA_Achr1P24500_001	macu|GSMUA_Achr2P06240_001	macu|GSMUA_Achr4P01440_001	slyc|Solyc02g065770.2.1	spol|Spipo2G0083000
atha|AT4G15420.1	slyc|Solyc07g048120.2.1	osat|LOC_Os01g35040.1	nnuc|Nelumbonucifera.14138	spol|Spipo25G0002400	macu|GSMUA_Achr7P17680_001	nnuc|Nelumbonucifera.25131
atha|AT2G34680.1	nnuc|Nelumbonucifera.12404	pdact|PDK_30s1164261g004	spol|Spipo32G0010300	osat|LOC_Os07g05470.1	macu|GSMUA_Achr9P26120_001	slyc|Solyc02g070260.2.1
atha|AT1G31230.1	pdact|PDK_30s1092181g005	osat|LOC_Os09g12290.1	osat|LOC_Os08g25390.1	spol|Spipo26G0008900	macu|GSMUA_Achr4P28160_001	nnuc|Nelumbonucifera.12412	slyc|Solyc06g064550.2.1
atha|AT4G26000.1	slyc|Solyc07g008490.2.1	macu|GSMUA_Achr8P14980_001	spol|Spipo5G0052100	osat|LOC_Os10g41440.1
atha|AT3G23440.1	slyc|Solyc09g090380.1.1	osat|LOC_Os10g33360.1	macu|GSMUA_Achr1P00890_001
atha|ATCG00050.1	spol|Spipo0G0166500	osat|LOC_Os10g21196.1
atha|AT1G53540.1	nnuc|Nelumbonucifera.5375	pdact|PDK_30s987521g002	osat|LOC_Os03g16040.1	spol|Spipo29G0027400	macu|GSMUA_Achr9P03540_001
atha|AT2G21530.1	osat|LOC_Os11g03390.1	slyc|Solyc01g009080.2.1	macu|GSMUA_AchrUn_randomP12210_001	spol|Spipo0G0100100
atha|AT1G13480.1	pdact|PDK_30s1011411g001	spol|Spipo5G0023400	osat|LOC_Os08g31880.1
atha|AT2G43000.1	macu|GSMUA_Achr4P32010_001	slyc|Solyc07g045030.2.1	osat|LOC_Os03g56580.1	nnuc|Nelumbonucifera.21569	pdact|PDK_30s1016151g001
atha|AT3G57650.1	nnuc|Nelumbonucifera.8784	slyc|Solyc03g063880.2.1	pdact|PDK_30s775731g001	spol|Spipo4G0068200	osat|LOC_Os11g41900.1	macu|GSMUA_Achr8P31310_001
atha|AT1G18500.1	slyc|Solyc06g053400.2.1	osat|LOC_Os12g04440.1	pdact|PDK_30s893111g001	slyc|Solyc08g014130.2.1	spol|Spipo4G0069500	macu|GSMUA_Achr8P09490_001	osat|LOC_Os11g04670.1
atha|AT3G50360.1	macu|GSMUA_Achr6P10140_001	pdact|PDK_30s1104591g001	nnuc|Nelumbonucifera.3163	spol|Spipo2G0046500	slyc|Solyc02g090810.2.1	osat|LOC_Os10g25010.1
atha|AT4G03080.1	pdact|PDK_30s790351g004	spol|Spipo6G0007500	osat|LOC_Os05g05240.1	slyc|Solyc09g074320.2.1	macu|GSMUA_Achr11P25570_001	macu|GSMUA_Achr9P25950_001	nnuc|Nelumbonucifera.4648
atha|AT3G48080.1	nnuc|Nelumbonucifera.2425	pdact|PDK_30s748841g001
atha|AT4G38030.1	pdact|PDK_30s741891g008	spol|Spipo9G0030300	slyc|Solyc04g076640.1.1	macu|GSMUA_Achr1P18050_001	nnuc|Nelumbonucifera.9455	macu|GSMUA_Achr1P18060_001	osat|LOC_Os08g44020.2	slyc|Solyc04g076660.2.1	slyc|Solyc04g076650.1.1
atha|AT5G16600.1	osat|LOC_Os08g33150.1	nnuc|Nelumbonucifera.6064	macu|GSMUA_Achr10P29970_001	spol|Spipo0G0184600	pdact|PDK_30s1060231g010	slyc|Solyc11g011050.1.1
atha|AT2G42120.1	osat|LOC_Os03g03650.1	nnuc|Nelumbonucifera.20273	pdact|PDK_30s1020111g002	slyc|Solyc03g063340.2.1	macu|GSMUA_Achr11P22370_001	spol|Spipo5G0072400
atha|AT4G33280.1	pdact|PDK_30s705821g005	nnuc|Nelumbonucifera.17071	osat|LOC_Os03g42430.1	slyc|Solyc02g090170.2.1	macu|GSMUA_Achr2P09390_001
atha|AT1G52690.1	osat|LOC_Os05g46480.1	macu|GSMUA_Achr5P16860_001	nnuc|Nelumbonucifera.5151	spol|Spipo14G0001200
atha|AT5G16880.1	slyc|Solyc03g097070.2.1	nnuc|Nelumbonucifera.9964	pdact|PDK_30s1050141g002	macu|GSMUA_Achr2P18050_001	spol|Spipo5G0066900	osat|LOC_Os02g46962.1
atha|AT2G01440.1	spol|Spipo14G0037400	macu|GSMUA_Achr6P09400_001	nnuc|Nelumbonucifera.11301	pdact|PDK_30s1109561g002	slyc|Solyc05g008040.2.1
atha|AT2G31820.1	macu|GSMUA_Achr11P19300_001	nnuc|Nelumbonucifera.9638	slyc|Solyc12g096670.1.1	pdact|PDK_30s883821g040	spol|Spipo23G0027400	osat|LOC_Os08g42960.1	macu|GSMUA_Achr11P11220_001	slyc|Solyc12g019060.1.1
atha|AT3G60810.1	macu|GSMUA_Achr5P04030_001	spol|Spipo11G0029000	nnuc|Nelumbonucifera.25959	pdact|PDK_30s1051491g001	osat|LOC_Os03g64140.1	slyc|Solyc01g091360.2.1
atha|AT3G26340.1	slyc|Solyc05g056160.2.1	osat|LOC_Os06g06030.1	macu|GSMUA_Achr9P07850_001	nnuc|Nelumbonucifera.23175	spol|Spipo9G0055000	pdact|PDK_30s683731g004
atha|AT1G18740.1	nnuc|Nelumbonucifera.13139	pdact|PDK_30s1139331g004	osat|LOC_Os12g06780.1	spol|Spipo13G0007900	macu|GSMUA_Achr6P18100_001	slyc|Solyc04g071480.1.1
atha|AT3G48100.1	nnuc|Nelumbonucifera.10143
atha|ATCG01090.1	macu|GSMUA_AchrUn_randomP29040_001	nnuc|Nelumbonucifera.13680	osat|LOC_Os10g21398.1	slyc|Solyc11g021220.1.1
atha|AT4G26220.1	slyc|Solyc03g032220.2.1
atha|AT5G48330.1	spol|Spipo12G0024800	osat|LOC_Os02g10380.1	nnuc|Nelumbonucifera.9508	macu|GSMUA_Achr1P19460_001	pdact|PDK_30s1037591g006	slyc|Solyc10g007680.2.1
atha|AT2G28990.1	spol|Spipo0G0028700	macu|GSMUA_Achr2P09320_001	nnuc|Nelumbonucifera.12115	spol|Spipo18G0013000	osat|LOC_Os05g44930.1	slyc|Solyc03g093380.1.1	spol|Spipo18G0005100
atha|AT4G34950.1	osat|LOC_Os09g36600.1	spol|Spipo17G0029700	slyc|Solyc01g111350.2.1	nnuc|Nelumbonucifera.12484	pdact|PDK_30s1183211g001	macu|GSMUA_Achr1P18540_001
atha|AT2G27210.1	osat|LOC_Os12g42310.1	macu|GSMUA_Achr8P03030_001	slyc|Solyc06g073960.2.1	macu|GSMUA_Achr9P25950_001	pdact|PDK_30s782991g001	spol|Spipo24G0032300	osat|LOC_Os03g44500.1	nnuc|Nelumbonucifera.11169
atha|AT2G07560.1	pdact|PDK_30s760161g003	spol|Spipo10G0009400	osat|LOC_Os04g56160.1	slyc|Solyc07g017780.2.1	nnuc|Nelumbonucifera.7993	macu|GSMUA_Achr9P13200_001
atha|AT1G59580.1	slyc|Solyc04g080730.2.1	pdact|PDK_30s983281g001	nnuc|Nelumbonucifera.23905	spol|Spipo14G0032200	osat|LOC_Os02g05480.1	osat|LOC_Os06g48590.1
atha|AT3G47040.2	spol|Spipo2G0003900	slyc|Solyc06g076780.2.1	osat|LOC_Os05g37700.1	macu|GSMUA_Achr6P15100_001	pdact|PDK_30s6550951g008	nnuc|Nelumbonucifera.12151
atha|AT3G57670.1	macu|GSMUA_Achr3P03850_001	osat|LOC_Os06g40960.1	slyc|Solyc11g062060.1.1	spol|Spipo28G0003800	nnuc|Nelumbonucifera.2971	pdact|PDK_30s900381g003
atha|AT1G22680.1	slyc|Solyc06g065340.1.1	spol|Spipo4G0103000
atha|AT1G16300.1	macu|GSMUA_Achr8P33500_001	osat|LOC_Os06g45590.1	nnuc|Nelumbonucifera.9972	slyc|Solyc10g005510.2.1	pdact|PDK_30s657331g002	osat|LOC_Os02g07490.1	spol|Spipo13G0053800
atha|AT5G44710.1	osat|LOC_Os05g05560.1	macu|GSMUA_Achr6P20200_001	slyc|Solyc07g056070.1.1	nnuc|Nelumbonucifera.10774	spol|Spipo13G0052600
atha|AT4G38495.1	pdact|PDK_30s679611g004	slyc|Solyc06g007480.2.1	osat|LOC_Os04g20590.1	nnuc|Nelumbonucifera.24599	macu|GSMUA_Achr6P15890_001	spol|Spipo16G0045800
atha|AT2G42510.2	pdact|PDK_30s923901g004
atha|AT3G48120.1	slyc|Solyc12g027740.1.1	pdact|PDK_30s1095661g002	spol|Spipo12G0008300	osat|LOC_Os01g49340.1
atha|AT3G51640.1	osat|LOC_Os11g02190.1	slyc|Solyc09g018310.2.1	nnuc|Nelumbonucifera.9868	nnuc|Nelumbonucifera.12175
atha|AT3G59700.1	nnuc|Nelumbonucifera.8749	pdact|PDK_30s689901g001	slyc|Solyc09g011990.1.1	slyc|Solyc09g011060.2.1	pdact|PDK_30s949261g001	spol|Spipo23G0013500	nnuc|Nelumbonucifera.12575	osat|LOC_Os07g03880.1	osat|LOC_Os07g18240.1	osat|LOC_Os07g38820.1	osat|LOC_Os10g30540.1	nnuc|Nelumbonucifera.6103	osat|LOC_Os07g03810.1	nnuc|Nelumbonucifera.17144	osat|LOC_Os07g03830.1	nnuc|Nelumbonucifera.24281	osat|LOC_Os04g44910.1
atha|AT2G31840.1	pdact|PDK_30s1048841g003	spol|Spipo4G0083600	slyc|Solyc04g071420.2.1	macu|GSMUA_Achr5P25800_001	osat|LOC_Os05g34470.1	nnuc|Nelumbonucifera.10960
atha|AT3G11840.1	nnuc|Nelumbonucifera.20106
atha|AT5G54870.1	macu|GSMUA_Achr10P09270_001	spol|Spipo5G0026300	osat|LOC_Os01g58114.1	nnuc|Nelumbonucifera.14906	pdact|PDK_30s1194711g001	slyc|Solyc07g064440.2.1
atha|AT5G57625.1	slyc|Solyc07g006710.1.1
atha|AT1G12530.1	nnuc|Nelumbonucifera.20208	pdact|PDK_30s707891g003	slyc|Solyc08g007710.2.1	osat|LOC_Os03g12720.1	macu|GSMUA_Achr7P08980_001	spol|Spipo11G0043400
atha|AT3G01870.1	macu|GSMUA_Achr2P17780_001	slyc|Solyc01g081620.2.1	nnuc|Nelumbonucifera.24775	macu|GSMUA_AchrUn_randomP05110_001	macu|GSMUA_AchrUn_randomP05120_001	slyc|Solyc10g045380.1.1	pdact|PDK_30s1190081g007
atha|AT3G21430.2	macu|GSMUA_Achr6P11910_001	pdact|PDK_30s839411g032	macu|GSMUA_Achr10P17210_001	nnuc|Nelumbonucifera.12485	spol|Spipo25G0001600	slyc|Solyc01g067560.2.1	osat|LOC_Os03g43800.1
atha|AT1G07745.1	slyc|Solyc11g073220.1.1	spol|Spipo29G0020900	macu|GSMUA_Achr4P30530_001	nnuc|Nelumbonucifera.6116	osat|LOC_Os09g01680.1
atha|AT4G29910.1	osat|LOC_Os03g55200.1	nnuc|Nelumbonucifera.24551	macu|GSMUA_Achr9P09490_001	slyc|Solyc01g094760.2.1	pdact|PDK_30s770731g002	spol|Spipo3G0083000
atha|AT1G63930.1	slyc|Solyc08g081520.1.1	nnuc|Nelumbonucifera.11134	macu|GSMUA_AchrUn_randomP08570_001
atha|AT5G01180.1	osat|LOC_Os01g04950.1	nnuc|Nelumbonucifera.20003	pdact|PDK_30s971631g001	spol|Spipo22G0043000	slyc|Solyc06g076750.2.1	macu|GSMUA_Achr6P15050_001
atha|AT1G48050.1	nnuc|Nelumbonucifera.4489	spol|Spipo11G0028900	slyc|Solyc01g091350.2.1	macu|GSMUA_Achr1P16690_001	pdact|PDK_30s862811g001
atha|AT1G75210.1	macu|GSMUA_Achr7P08140_001	osat|LOC_Os03g56310.1	spol|Spipo9G0022300	nnuc|Nelumbonucifera.7026	slyc|Solyc04g080430.2.1
atha|AT3G51300.1	macu|GSMUA_Achr3P26670_001	osat|LOC_Os02g02840.1
atha|AT5G41990.1	macu|GSMUA_Achr4P29110_001	macu|GSMUA_Achr1P03970_001	slyc|Solyc08g082980.2.1	pdact|PDK_30s667121g004
atha|AT2G44290.1	osat|LOC_Os03g07100.1	slyc|Solyc01g073680.2.1	spol|Spipo2G0061600	nnuc|Nelumbonucifera.18237
atha|AT5G08300.1	macu|GSMUA_Achr8P15320_001	spol|Spipo1G0045100	osat|LOC_Os07g38970.1	slyc|Solyc01g007910.2.1	pdact|PDK_30s805141g013	slyc|Solyc02g005350.2.1
atha|AT4G25515.1	slyc|Solyc03g026190.2.1	nnuc|Nelumbonucifera.5643	pdact|PDK_30s754931g003
atha|AT1G07770.1	nnuc|Nelumbonucifera.6118	spol|Spipo3G0003700	pdact|PDK_30s867121g003	osat|LOC_Os02g27760.1	macu|GSMUA_Achr10P03680_001	pdact|PDK_30s876371g003	spol|Spipo29G0022100
atha|AT1G17540.1	osat|LOC_Os01g39970.1	macu|GSMUA_Achr8P05660_001	spol|Spipo8G0035400	osat|LOC_Os02g12660.1	nnuc|Nelumbonucifera.14040	slyc|Solyc06g043250.2.1
atha|AT2G40650.1	slyc|Solyc01g100060.2.1	spol|Spipo3G0028800	macu|GSMUA_Achr3P20140_001	pdact|PDK_30s771891g004	nnuc|Nelumbonucifera.2491
atha|AT3G54480.1	macu|GSMUA_AchrUn_randomP14870_001	slyc|Solyc11g005590.1.1	spol|Spipo3G0056400	nnuc|Nelumbonucifera.11203	pdact|PDK_30s680991g003	osat|LOC_Os07g46555.1
atha|AT2G17450.1	spol|Spipo16G0026000
atha|AT3G24760.1	slyc|Solyc06g083550.1.1	pdact|PDK_30s806242g002	nnuc|Nelumbonucifera.9119	spol|Spipo1G0015300	macu|GSMUA_Achr1P24190_001
atha|AT2G13610.1	macu|GSMUA_Achr8P32630_001	nnuc|Nelumbonucifera.9677	pdact|PDK_30s1041811g001	spol|Spipo0G0088900	slyc|Solyc05g056470.1.1	nnuc|Nelumbonucifera.18922
atha|AT2G02820.2	nnuc|Nelumbonucifera.603
atha|AT5G47460.1	nnuc|Nelumbonucifera.17303	slyc|Solyc08g078570.1.1
atha|AT2G01870.1	macu|GSMUA_Achr4P23600_001	slyc|Solyc11g065680.1.1	spol|Spipo2G0070300
atha|AT3G05340.1	osat|LOC_Os05g05490.1	pdact|PDK_30s724911g004	slyc|Solyc01g099000.1.1	macu|GSMUA_Achr9P16460_001	nnuc|Nelumbonucifera.20638	spol|Spipo3G0036200
atha|AT1G27290.1	spol|Spipo7G0047300	macu|GSMUA_Achr8P28210_001	slyc|Solyc05g015710.2.1	osat|LOC_Os09g32960.1
atha|AT1G54820.1	spol|Spipo3G0051500	slyc|Solyc01g098740.2.1	pdact|PDK_30s1035721g001	osat|LOC_Os05g33080.1	macu|GSMUA_Achr3P24820_001	nnuc|Nelumbonucifera.4899
atha|AT1G19640.1	slyc|Solyc04g080660.2.1	nnuc|Nelumbonucifera.6244
atha|AT1G72440.1	spol|Spipo12G0003000	nnuc|Nelumbonucifera.9304	macu|GSMUA_Achr2P22910_001	pdact|PDK_30s949981g005	osat|LOC_Os09g02810.1	slyc|Solyc03g123530.2.1
atha|AT4G22790.1	spol|Spipo1G0093700	nnuc|Nelumbonucifera.3118	slyc|Solyc08g079730.1.1	osat|LOC_Os03g64150.1	pdact|PDK_30s999111g002	slyc|Solyc06g060530.1.1
atha|AT5G15730.2	macu|GSMUA_Achr5P22430_001	nnuc|Nelumbonucifera.13444	osat|LOC_Os06g17285.2	spol|Spipo25G0018000	pdact|PDK_30s65509144g001	nnuc|Nelumbonucifera.11598	slyc|Solyc02g089290.2.1
atha|AT3G54880.1	macu|GSMUA_Achr9P20430_001	osat|LOC_Os07g29640.1	slyc|Solyc11g008270.1.1
atha|AT5G56940.1	pdact|PDK_30s1019541g002	slyc|Solyc07g008660.2.1	nnuc|Nelumbonucifera.11020	spol|Spipo10G0007400	osat|LOC_Os09g32274.1	macu|GSMUA_Achr10P02840_001
atha|AT1G50460.1	pdact|PDK_30s1073721g002	osat|LOC_Os01g71320.1	macu|GSMUA_Achr8P29510_001	slyc|Solyc11g065220.1.1	spol|Spipo6G0009800	macu|GSMUA_Achr1P11390_001	nnuc|Nelumbonucifera.18114
atha|AT3G52720.1	spol|Spipo7G0035900	pdact|PDK_30s1042271g011	nnuc|Nelumbonucifera.6946	slyc|Solyc09g009830.2.1	osat|LOC_Os02g33030.1	macu|GSMUA_Achr2P06840_001
atha|AT3G49000.1	osat|LOC_Os01g48720.1	nnuc|Nelumbonucifera.7664	macu|GSMUA_Achr6P26710_001	slyc|Solyc06g036000.2.1	spol|Spipo26G0028200	pdact|PDK_30s1038271g002
atha|AT5G61040.1	slyc|Solyc03g115100.2.1	osat|LOC_Os12g38730.1	spol|Spipo9G0017300	pdact|PDK_30s6550938g003	nnuc|Nelumbonucifera.10311	macu|GSMUA_Achr4P23450_001
atha|AT2G38360.1	osat|LOC_Os05g39670.1	slyc|Solyc10g076360.1.1	nnuc|Nelumbonucifera.20824	macu|GSMUA_Achr4P18690_001	spol|Spipo23G0042000
atha|AT1G62870.1	pdact|PDK_30s911911g002	spol|Spipo1G0090900	osat|LOC_Os04g19140.1	slyc|Solyc08g079550.1.1	macu|GSMUA_Achr2P12300_001	nnuc|Nelumbonucifera.22603	osat|LOC_Os02g25230.1
atha|AT3G15820.1	slyc|Solyc06g068150.2.1	osat|LOC_Os06g40500.1	spol|Spipo6G0000100	nnuc|Nelumbonucifera.22683	macu|GSMUA_Achr10P26920_001
atha|AT5G47680.1	slyc|Solyc11g012760.1.1	osat|LOC_Os02g49360.1	macu|GSMUA_Achr3P10720_001	spol|Spipo10G0036500	nnuc|Nelumbonucifera.19411
atha|AT5G09380.1	slyc|Solyc05g025650.2.1	nnuc|Nelumbonucifera.11970	osat|LOC_Os04g32350.1	macu|GSMUA_Achr11P23690_001	pdact|PDK_30s911441g001	spol|Spipo4G0019900
atha|AT1G01520.1	macu|GSMUA_Achr1P06480_001
atha|AT3G58110.1	macu|GSMUA_Achr11P12310_001	spol|Spipo26G0021500	pdact|PDK_30s689881g002	osat|LOC_Os06g34710.1	slyc|Solyc07g053440.2.1
atha|AT4G26200.1	nnuc|Nelumbonucifera.19306	slyc|Solyc12g008740.1.1	slyc|Solyc07g026900.1.1	osat|LOC_Os05g25490.1	osat|LOC_Os01g09700.1	macu|GSMUA_Achr10P27570_001	pdact|PDK_30s655701g003
atha|AT2G39540.1	osat|LOC_Os03g55290.1
atha|AT1G74730.1	osat|LOC_Os01g40310.1	spol|Spipo0G0045000	pdact|PDK_30s723051g004	slyc|Solyc03g113240.2.1	nnuc|Nelumbonucifera.9225
atha|AT3G61220.2	spol|Spipo6G0055900	osat|LOC_Os02g42790.1	slyc|Solyc01g094220.2.1	nnuc|Nelumbonucifera.20736
atha|AT4G36470.1	spol|Spipo0G0021300	macu|GSMUA_Achr1P12690_001	nnuc|Nelumbonucifera.8407	slyc|Solyc02g084950.2.1	osat|LOC_Os01g50610.1
atha|AT1G23030.1	pdact|PDK_30s996481g002	osat|LOC_Os02g49950.1	slyc|Solyc04g007640.2.1	slyc|Solyc05g008230.2.1	nnuc|Nelumbonucifera.15840
atha|AT1G08960.1	macu|GSMUA_Achr9P18590_001	spol|Spipo6G0039900	pdact|PDK_30s711741g002	slyc|Solyc01g098800.2.1	nnuc|Nelumbonucifera.15143
atha|AT5G15710.1	pdact|PDK_30s876141g001	osat|LOC_Os04g57290.1	spol|Spipo5G0021900	slyc|Solyc02g089310.1.1	nnuc|Nelumbonucifera.11597	pdact|PDK_30s760301g002	macu|GSMUA_Achr1P09520_001
atha|AT3G18410.1	pdact|PDK_30s679881g003	osat|LOC_Os10g42540.1
atha|AT1G77680.1	macu|GSMUA_Achr6P02090_001	spol|Spipo2G0042600	pdact|PDK_30s994061g001	nnuc|Nelumbonucifera.8070	osat|LOC_Os02g51780.1	nnuc|Nelumbonucifera.24558	pdact|PDK_30s1026701g007	slyc|Solyc11g013030.1.1
atha|AT3G58130.1	slyc|Solyc08g074360.2.1	macu|GSMUA_Achr10P06850_001	osat|LOC_Os04g58210.1
atha|AT5G64470.2	slyc|Solyc01g106370.2.1	pdact|PDK_30s1043421g018	nnuc|Nelumbonucifera.26259	spol|Spipo10G0014400	macu|GSMUA_Achr3P27000_001	osat|LOC_Os02g02580.1
atha|AT5G04885.1	slyc|Solyc01g097000.2.1	nnuc|Nelumbonucifera.26084	osat|LOC_Os01g56510.1	macu|GSMUA_Achr9P10450_001	osat|LOC_Os03g53800.3	pdact|PDK_30s1131561g001	spol|Spipo2G0003900
atha|AT2G14880.1	osat|LOC_Os12g32280.1	spol|Spipo3G0105700	slyc|Solyc01g107330.2.1	macu|GSMUA_Achr3P30180_001
atha|AT5G61020.1	spol|Spipo24G0027800
atha|AT1G02850.4	spol|Spipo6G0047800	slyc|Solyc09g075060.2.1	osat|LOC_Os05g30350.1	macu|GSMUA_Achr9P16420_001	nnuc|Nelumbonucifera.8375	pdact|PDK_30s702241g004
atha|AT5G62290.1	osat|LOC_Os10g08879.1	slyc|Solyc03g083540.2.1	macu|GSMUA_Achr4P21780_001	spol|Spipo16G0004800	nnuc|Nelumbonucifera.25357
atha|AT4G14910.2	pdact|PDK_30s725201g001
atha|AT1G10590.3	osat|LOC_Os05g01050.2
atha|AT4G01840.1	nnuc|Nelumbonucifera.18489	slyc|Solyc06g009330.2.1
atha|AT4G37640.1	pdact|PDK_30s1105251g001	slyc|Solyc02g064680.2.1	macu|GSMUA_Achr4P10940_001	spol|Spipo3G0104500	slyc|Solyc02g092450.2.1	macu|GSMUA_Achr3P30070_001	nnuc|Nelumbonucifera.12880	osat|LOC_Os03g10640.1
atha|AT4G28706.4	slyc|Solyc09g064240.2.1	spol|Spipo1G0011400	pdact|PDK_30s814971g007	nnuc|Nelumbonucifera.21220	osat|LOC_Os08g45180.1	macu|GSMUA_Achr1P11060_001
atha|AT4G32140.1	nnuc|Nelumbonucifera.15895	pdact|PDK_30s65509172g001	slyc|Solyc08g021960.2.1	spol|Spipo31G0007400	osat|LOC_Os04g55260.1	macu|GSMUA_Achr3P19860_001
atha|AT1G42440.1	pdact|PDK_30s1164041g003	macu|GSMUA_Achr3P29300_001	spol|Spipo1G0066100	osat|LOC_Os11g19250.1	nnuc|Nelumbonucifera.23643	slyc|Solyc04g082330.2.1
atha|AT3G48180.1	macu|GSMUA_Achr10P31190_001	osat|LOC_Os06g13190.1	slyc|Solyc03g113810.1.1	spol|Spipo12G0008700	pdact|PDK_30s788391g002
atha|AT3G11480.1	nnuc|Nelumbonucifera.21833	slyc|Solyc01g080990.2.1
atha|AT1G02870.1	spol|Spipo3G0035800	pdact|PDK_30s692011g003	nnuc|Nelumbonucifera.10746	macu|GSMUA_Achr3P08100_001	slyc|Solyc09g075030.2.1	osat|LOC_Os05g30420.1
atha|AT4G14900.1	nnuc|Nelumbonucifera.5491	slyc|Solyc09g076050.2.1
atha|AT2G44050.1	slyc|Solyc08g015660.2.1	nnuc|Nelumbonucifera.23313	spol|Spipo7G0054200	osat|LOC_Os04g42000.1	macu|GSMUA_Achr10P16360_001	pdact|PDK_30s714291g004
atha|AT1G56570.1	macu|GSMUA_Achr10P02690_001	nnuc|Nelumbonucifera.20192	spol|Spipo3G0076500	slyc|Solyc01g100800.1.1
atha|AT3G59090.2	slyc|Solyc02g070860.2.1	osat|LOC_Os01g54784.1	nnuc|Nelumbonucifera.1324	spol|Spipo19G0029700	pdact|PDK_30s715201g002	macu|GSMUA_Achr6P27080_001
atha|AT1G27660.1	pdact|PDK_30s792411g001	slyc|Solyc04g080710.2.1	nnuc|Nelumbonucifera.11046	osat|LOC_Os01g01600.1	macu|GSMUA_Achr3P14500_001	spol|Spipo19G0011600
atha|AT3G59340.1	spol|Spipo13G0020600	slyc|Solyc06g073520.2.1	nnuc|Nelumbonucifera.2787	pdact|PDK_30s1179671g004	macu|GSMUA_Achr8P09100_001	osat|LOC_Os05g23440.1
atha|AT5G09650.1	pdact|PDK_30s657001g003	osat|LOC_Os02g52940.1	spol|Spipo2G0106400	slyc|Solyc10g047950.1.1	nnuc|Nelumbonucifera.25211	macu|GSMUA_Achr6P30130_001
atha|AT2G40490.1	slyc|Solyc06g048730.2.1	macu|GSMUA_AchrUn_randomP18990_001	spol|Spipo29G0014200	pdact|PDK_30s666771g005	nnuc|Nelumbonucifera.26081	osat|LOC_Os03g21900.1
atha|AT2G27290.1	slyc|Solyc11g068790.1.1	macu|GSMUA_Achr9P02680_001	spol|Spipo13G0005500	pdact|PDK_30s673261g002	nnuc|Nelumbonucifera.23539	osat|LOC_Os04g33940.1
atha|AT4G19610.1	macu|GSMUA_Achr10P25210_001	osat|LOC_Os04g52200.1	pdact|PDK_30s1083491g002	nnuc|Nelumbonucifera.20152	spol|Spipo5G0043800	slyc|Solyc02g081940.2.1
atha|AT4G14360.1	pdact|PDK_30s683401g007	osat|LOC_Os10g33720.1	nnuc|Nelumbonucifera.13867	spol|Spipo16G0051400	macu|GSMUA_Achr1P20520_001	slyc|Solyc03g005600.2.1	macu|GSMUA_Achr6P36560_001	slyc|Solyc09g090190.2.1
atha|AT5G06110.1	pdact|PDK_30s849451g001	nnuc|Nelumbonucifera.11806	spol|Spipo21G0004800	macu|GSMUA_Achr2P05590_001	slyc|Solyc01g096700.2.1
atha|AT4G33495.1	slyc|Solyc06g063270.2.1	macu|GSMUA_Achr11P06720_001	osat|LOC_Os01g43040.1	nnuc|Nelumbonucifera.7713	spol|Spipo1G0099300
atha|AT5G45620.1	slyc|Solyc09g090720.2.1	osat|LOC_Os03g11570.1	macu|GSMUA_Achr5P03630_001	spol|Spipo5G0068700	pdact|PDK_30s1117111g001	macu|GSMUA_Achr2P09740_001	nnuc|Nelumbonucifera.25427
atha|AT5G18570.1	spol|Spipo3G0040000	slyc|Solyc01g067530.2.1	osat|LOC_Os07g47300.1	macu|GSMUA_Achr9P17660_001	nnuc|Nelumbonucifera.23349	pdact|PDK_30s705781g003
atha|AT1G80070.1	nnuc|Nelumbonucifera.13539	spol|Spipo5G0032400	slyc|Solyc07g008880.2.1	pdact|PDK_30s960551g001	macu|GSMUA_Achr2P05230_001	osat|LOC_Os05g07050.1
atha|AT3G19590.1	macu|GSMUA_Achr4P10920_001	slyc|Solyc01g107160.2.1	nnuc|Nelumbonucifera.25653	osat|LOC_Os03g33580.1	spol|Spipo3G0104900
atha|AT4G17800.1	spol|Spipo5G0061500	macu|GSMUA_Achr8P14790_001	slyc|Solyc08g077010.1.1	osat|LOC_Os04g50030.1	nnuc|Nelumbonucifera.22060
atha|AT5G62050.1	nnuc|Nelumbonucifera.15713	slyc|Solyc08g008320.2.1	osat|LOC_Os10g37690.1	pdact|PDK_30s845561g001
atha|AT3G10570.1	spol|Spipo9G0033700	osat|LOC_Os04g33370.1	nnuc|Nelumbonucifera.2553	slyc|Solyc05g055400.2.1	macu|GSMUA_Achr8P29570_001	macu|GSMUA_Achr3P17510_001
atha|AT3G21820.1	pdact|PDK_30s730441g002	slyc|Solyc07g052570.2.1	spol|Spipo7G0012700	nnuc|Nelumbonucifera.12257	osat|LOC_Os04g53700.1	macu|GSMUA_Achr5P00770_001
atha|AT4G32120.1	osat|LOC_Os06g08005.1	macu|GSMUA_Achr8P24200_001	slyc|Solyc08g029170.2.1	pdact|PDK_30s1206571g002	nnuc|Nelumbonucifera.23509
atha|AT3G06150.1	macu|GSMUA_Achr9P18640_001	spol|Spipo3G0050900	osat|LOC_Os05g32960.1	pdact|PDK_30s1050781g001	nnuc|Nelumbonucifera.17824	slyc|Solyc01g080130.2.1
atha|AT2G42240.2	spol|Spipo25G0010100	slyc|Solyc02g093120.2.1	osat|LOC_Os06g47300.1	nnuc|Nelumbonucifera.13425	macu|GSMUA_Achr9P11330_001
atha|AT1G12845.1	nnuc|Nelumbonucifera.10577
atha|AT2G45560.1	osat|LOC_Os03g14400.1
atha|AT1G08710.2	spol|Spipo3G0015800	nnuc|Nelumbonucifera.12724	slyc|Solyc10g085660.1.1	osat|LOC_Os01g59910.1	macu|GSMUA_Achr4P10260_001
atha|AT5G64840.1	nnuc|Nelumbonucifera.8405	spol|Spipo20G0033700	nnuc|Nelumbonucifera.13040	osat|LOC_Os11g39020.1	macu|GSMUA_Achr6P10590_001	pdact|PDK_30s844501g001	slyc|Solyc04g051800.2.1
atha|AT4G34131.1	slyc|Solyc01g107820.2.1	nnuc|Nelumbonucifera.24419
atha|AT2G16890.2	spol|Spipo25G0016100	nnuc|Nelumbonucifera.2427	osat|LOC_Os09g16030.1	slyc|Solyc02g067690.2.1	pdact|PDK_30s693451g002
atha|AT3G21350.2	macu|GSMUA_Achr5P23000_001	pdact|PDK_30s711021g001	spol|Spipo2G0110900	osat|LOC_Os06g11370.1	slyc|Solyc12g044640.1.1
atha|AT1G64960.1	pdact|PDK_30s658321g002	macu|GSMUA_Achr9P09620_001	osat|LOC_Os03g42040.1	slyc|Solyc03g044020.2.1	spol|Spipo9G0020100	nnuc|Nelumbonucifera.10343
atha|AT5G59510.1	slyc|Solyc06g076320.1.1
atha|AT2G22540.1	spol|Spipo20G0020600	slyc|Solyc11g010570.1.1	nnuc|Nelumbonucifera.289	macu|GSMUA_Achr9P15180_001	pdact|PDK_30s662921g001	osat|LOC_Os03g08754.1
atha|AT5G19990.1	slyc|Solyc05g018570.2.1	pdact|PDK_30s844271g004	macu|GSMUA_Achr7P09950_001	osat|LOC_Os02g11050.1	slyc|Solyc05g018590.2.1	nnuc|Nelumbonucifera.24576	spol|Spipo14G0001600	macu|GSMUA_Achr10P27140_001	nnuc|Nelumbonucifera.7958
atha|AT2G15960.1	spol|Spipo0G0148500
atha|AT3G43980.1	macu|GSMUA_Achr6P16870_001	osat|LOC_Os03g56241.1	nnuc|Nelumbonucifera.756	osat|LOC_Os11g41610.1	slyc|Solyc11g020890.1.1	macu|GSMUA_Achr10P11400_001	macu|GSMUA_Achr3P18850_001	spol|Spipo3G0105200	pdact|PDK_30s719591g002	macu|GSMUA_AchrUn_randomP10000_001	slyc|Solyc06g073430.2.1
atha|AT1G18640.2	macu|GSMUA_Achr2P06210_001	slyc|Solyc06g076510.2.1	spol|Spipo7G0052700	osat|LOC_Os11g41160.2	pdact|PDK_30s660301g001
atha|AT5G14990.1	pdact|PDK_30s929391g007	macu|GSMUA_Achr4P22010_001	slyc|Solyc04g049440.1.1	spol|Spipo2G0091800
atha|AT4G17610.1	macu|GSMUA_Achr11P00300_001	nnuc|Nelumbonucifera.18362	slyc|Solyc08g077850.1.1	spol|Spipo21G0037800	pdact|PDK_30s700961g010	osat|LOC_Os03g01110.1
atha|AT4G38050.1	pdact|PDK_30s767491g007	osat|LOC_Os07g30810.1	nnuc|Nelumbonucifera.4936	spol|Spipo3G0114000	nnuc|Nelumbonucifera.18929	macu|GSMUA_Achr5P15470_001	slyc|Solyc11g066900.1.1
atha|AT4G16570.1	pdact|PDK_30s704391g001	osat|LOC_Os06g01640.1	macu|GSMUA_AchrUn_randomP08680_001	spol|Spipo1G0081700	slyc|Solyc06g060670.2.1
atha|AT2G20515.1	pdact|PDK_30s1033241g003	nnuc|Nelumbonucifera.12822	macu|GSMUA_Achr8P18970_001	osat|LOC_Os04g43670.1	slyc|Solyc06g083880.2.1
atha|AT2G35050.1	macu|GSMUA_Achr11P01330_001	macu|GSMUA_Achr11P16790_001	osat|LOC_Os07g25680.1	spol|Spipo13G0054100
atha|AT2G22720.2	nnuc|Nelumbonucifera.22012	spol|Spipo0G0062300	osat|LOC_Os11g19130.1	slyc|Solyc03g043760.2.1
atha|AT4G32790.1	slyc|Solyc08g066680.2.1	nnuc|Nelumbonucifera.19768	pdact|PDK_30s843291g005
atha|AT3G18165.1	spol|Spipo29G0008500	slyc|Solyc03g119010.2.1	macu|GSMUA_Achr3P18370_001	pdact|PDK_30s941141g001	osat|LOC_Os01g16010.1	nnuc|Nelumbonucifera.20566
atha|AT3G54470.1	macu|GSMUA_Achr8P29590_001	pdact|PDK_30s753411g001	nnuc|Nelumbonucifera.2891	spol|Spipo22G0004800	osat|LOC_Os01g72240.1	slyc|Solyc11g068830.1.1
atha|AT5G52070.1	osat|LOC_Os05g04860.1
atha|AT2G44270.2	spol|Spipo1G0074300	osat|LOC_Os02g52470.2	pdact|PDK_30s1080961g006	slyc|Solyc08g074590.2.1	nnuc|Nelumbonucifera.6675	macu|GSMUA_Achr7P03980_001	osat|LOC_Os01g41565.1
atha|AT1G01480.1	osat|LOC_Os04g48850.1	nnuc|Nelumbonucifera.11690	slyc|Solyc01g095080.2.1	macu|GSMUA_Achr4P24930_001	pdact|PDK_30s1143321g001
atha|AT1G73010.1	nnuc|Nelumbonucifera.22202	osat|LOC_Os01g52230.1	slyc|Solyc03g121420.2.1	pdact|PDK_30s1065331g003
atha|AT4G17670.1	nnuc|Nelumbonucifera.17300	slyc|Solyc08g077480.2.1
atha|AT2G05810.1	macu|GSMUA_Achr3P12960_001	nnuc|Nelumbonucifera.6734	spol|Spipo31G0000600	osat|LOC_Os09g05030.1	slyc|Solyc07g049390.1.1
atha|AT5G51600.1	nnuc|Nelumbonucifera.20986	slyc|Solyc03g007130.2.1	spol|Spipo1G0074100	pdact|PDK_30s991421g001	macu|GSMUA_Achr5P11340_001	osat|LOC_Os01g49200.1
atha|AT1G74790.1	pdact|PDK_30s1092051g002	nnuc|Nelumbonucifera.14199	slyc|Solyc03g113490.2.1	macu|GSMUA_Achr7P12280_001	osat|LOC_Os03g48540.1	spol|Spipo2G0060700
atha|AT5G57820.1	slyc|Solyc07g005980.1.1
atha|AT3G06860.1	macu|GSMUA_Achr2P01720_001	slyc|Solyc12g099440.1.1	nnuc|Nelumbonucifera.14421	spol|Spipo3G0033000	pdact|PDK_30s816451g001	osat|LOC_Os01g24680.1
atha|AT4G29830.1	spol|Spipo27G0013900	macu|GSMUA_Achr2P01810_001	pdact|PDK_30s961831g004	nnuc|Nelumbonucifera.20058	slyc|Solyc12g009030.1.1	osat|LOC_Os11g43890.1
atha|AT5G67230.1	slyc|Solyc11g011850.1.1	osat|LOC_Os06g47340.1	spol|Spipo25G0007700	nnuc|Nelumbonucifera.1107	pdact|PDK_30s6550967g006	macu|GSMUA_Achr1P15930_001
atha|AT3G49550.1	slyc|Solyc03g079970.1.1	spol|Spipo1G0108600
atha|AT5G21940.1	macu|GSMUA_Achr3P07970_001	pdact|PDK_30s1123951g005	nnuc|Nelumbonucifera.7733	slyc|Solyc07g041830.2.1
atha|AT4G27700.1	pdact|PDK_30s718321g005	slyc|Solyc06g053140.2.1	macu|GSMUA_Achr3P12460_001	osat|LOC_Os09g36040.1	spol|Spipo1G0102500	nnuc|Nelumbonucifera.25965
atha|AT2G32590.1	osat|LOC_Os01g34870.1	nnuc|Nelumbonucifera.11725	slyc|Solyc07g049680.2.1	pdact|PDK_30s966161g001	macu|GSMUA_Achr7P17670_001	spol|Spipo8G0068900
atha|AT3G13062.2	pdact|PDK_30s6550950g016	macu|GSMUA_Achr7P19730_001	spol|Spipo12G0065400	nnuc|Nelumbonucifera.8040	osat|LOC_Os02g26860.1
atha|AT4G36020.1	nnuc|Nelumbonucifera.8080	slyc|Solyc02g083800.2.1	slyc|Solyc03g033500.2.1	osat|LOC_Os02g02870.1	spol|Spipo9G0041000
atha|AT1G71460.1	nnuc|Nelumbonucifera.1436	pdact|PDK_30s725161g003	macu|GSMUA_Achr3P16660_001	slyc|Solyc07g052590.1.1	spol|Spipo4G0077700	osat|LOC_Os12g10184.1
atha|AT5G51510.1	macu|GSMUA_Achr11P21850_001	slyc|Solyc11g006880.1.1	spol|Spipo14G0051400	pdact|PDK_30s862041g008	nnuc|Nelumbonucifera.5912	osat|LOC_Os10g36480.1
atha|AT2G38860.2	osat|LOC_Os11g37920.1	nnuc|Nelumbonucifera.8530
atha|AT5G64260.1	macu|GSMUA_Achr10P24670_001	slyc|Solyc01g105410.2.1	nnuc|Nelumbonucifera.10545	spol|Spipo15G0015700
atha|AT4G14070.1	spol|Spipo4G0047900	slyc|Solyc09g092450.2.1	osat|LOC_Os03g62850.1
atha|AT5G53980.1	nnuc|Nelumbonucifera.6756	slyc|Solyc02g077590.1.1
atha|AT3G25680.1	pdact|PDK_30s688311g002	slyc|Solyc05g009940.2.1	spol|Spipo8G0059300	osat|LOC_Os06g30390.1	nnuc|Nelumbonucifera.21050
atha|AT5G20910.1	macu|GSMUA_Achr8P24580_001	pdact|PDK_30s1075261g003	spol|Spipo2G0032000	slyc|Solyc08g067290.2.1	osat|LOC_Os09g26400.1	nnuc|Nelumbonucifera.13260
atha|AT3G63490.1	nnuc|Nelumbonucifera.8830	pdact|PDK_30s1133071g001	spol|Spipo22G0002200	osat|LOC_Os05g32220.1	macu|GSMUA_Achr11P06100_001	slyc|Solyc01g087730.2.1
atha|AT4G37670.2	spol|Spipo3G0104000	pdact|PDK_30s732371g005	nnuc|Nelumbonucifera.14183	slyc|Solyc02g092260.2.1	slyc|Solyc03g043950.2.1	macu|GSMUA_Achr6P33530_001	osat|LOC_Os07g39690.1	osat|LOC_Os03g31690.1
atha|AT5G59030.1	slyc|Solyc06g005820.2.1	spol|Spipo29G0027200	nnuc|Nelumbonucifera.25049
atha|AT2G27285.1	spol|Spipo16G0000400	slyc|Solyc11g068870.1.1	macu|GSMUA_Achr8P31670_001	osat|LOC_Os04g35910.1	nnuc|Nelumbonucifera.21437	pdact|PDK_30s684281g003
atha|AT2G42310.1	spol|Spipo5G0016400
atha|AT3G48820.1	spol|Spipo16G0023000	slyc|Solyc03g097780.2.1	pdact|PDK_30s679251g011	nnuc|Nelumbonucifera.26014	osat|LOC_Os02g02620.1	macu|GSMUA_Achr6P20720_001
atha|AT3G44590.2	spol|Spipo31G0010600	nnuc|Nelumbonucifera.7509	slyc|Solyc06g074430.2.1	spol|Spipo0G0109100	macu|GSMUA_Achr10P11120_001	osat|LOC_Os05g37330.1	pdact|PDK_30s757841g006
atha|AT1G71720.1	slyc|Solyc00g009100.2.1	osat|LOC_Os01g40640.1	pdact|PDK_30s665281g009	spol|Spipo21G0017400	macu|GSMUA_Achr3P20570_001	nnuc|Nelumbonucifera.13021
atha|AT4G04955.1	spol|Spipo17G0040400	slyc|Solyc02g078400.2.1	osat|LOC_Os04g58390.1	pdact|PDK_30s1145751g001	nnuc|Nelumbonucifera.12786	macu|GSMUA_AchrUn_randomP02590_001
atha|AT5G11700.2	pdact|PDK_30s1122441g004	slyc|Solyc08g065980.2.1	spol|Spipo21G0023400	nnuc|Nelumbonucifera.21157	macu|GSMUA_Achr2P16810_001	osat|LOC_Os01g09246.1	macu|GSMUA_Achr7P08920_001
atha|AT4G39460.1	pdact|PDK_30s888841g003	nnuc|Nelumbonucifera.22361	macu|GSMUA_Achr7P09750_001	slyc|Solyc04g051580.2.1	spol|Spipo21G0015800	osat|LOC_Os05g29860.2
atha|AT1G19110.1	macu|GSMUA_Achr8P30550_001	macu|GSMUA_Achr1P12360_001	pdact|PDK_30s747431g003	osat|LOC_Os03g29350.1	nnuc|Nelumbonucifera.21922	slyc|Solyc07g042080.2.1	spol|Spipo2G0029900	osat|LOC_Os07g42280.1
atha|AT2G35500.1	spol|Spipo11G0010900	pdact|PDK_30s804221g001	nnuc|Nelumbonucifera.10134	osat|LOC_Os10g42700.1	macu|GSMUA_Achr2P12160_001	slyc|Solyc08g076410.2.1
atha|AT5G19480.1	osat|LOC_Os12g41962.1	pdact|PDK_30s840061g006	spol|Spipo21G0012200
atha|AT2G37620.1	osat|LOC_Os03g50885.1	pdact|PDK_30s951221g005	nnuc|Nelumbonucifera.26106	macu|GSMUA_Achr4P31250_001	nnuc|Nelumbonucifera.9630	slyc|Solyc06g076090.2.1	slyc|Solyc04g011500.2.1	nnuc|Nelumbonucifera.19830	pdact|PDK_30s717671g011	spol|Spipo17G0033900	slyc|Solyc11g065990.1.1	macu|GSMUA_Achr3P02960_001	osat|LOC_Os05g01600.2	slyc|Solyc05g054480.2.1	macu|GSMUA_AchrUn_randomP01440_001	pdact|PDK_30s1070141g012	pdact|PDK_30s844721g006	osat|LOC_Os10g36650.1	osat|LOC_Os01g73310.1	osat|LOC_Os03g61970.1	slyc|Solyc11g005330.1.1	pdact|PDK_30s1206871g001	slyc|Solyc03g078400.2.1	slyc|Solyc10g080500.1.1	macu|GSMUA_Achr8P16150_001	spol|Spipo21G0004900
atha|AT2G01850.1	osat|LOC_Os03g13570.1	slyc|Solyc04g008210.1.1	pdact|PDK_30s844721g003	nnuc|Nelumbonucifera.10020
atha|AT4G27810.1	nnuc|Nelumbonucifera.16261	spol|Spipo26G0026100	slyc|Solyc01g096080.2.1
atha|AT4G00610.1	macu|GSMUA_Achr3P07110_001
atha|AT1G80940.1	macu|GSMUA_Achr3P04760_001	slyc|Solyc03g117670.2.1	pdact|PDK_30s779251g008	osat|LOC_Os02g55080.1	nnuc|Nelumbonucifera.19030	spol|Spipo28G0013100
atha|AT4G29540.2	slyc|Solyc12g008790.1.1	pdact|PDK_30s726031g001	spol|Spipo21G0031100	osat|LOC_Os01g52400.1	macu|GSMUA_Achr8P27590_001	nnuc|Nelumbonucifera.17701
atha|AT5G48120.1	pdact|PDK_30s65509551g003	osat|LOC_Os07g08050.1	macu|GSMUA_Achr9P06100_001	slyc|Solyc03g121030.1.1	nnuc|Nelumbonucifera.11390	spol|Spipo18G0006100
atha|AT5G15250.2	pdact|PDK_30s901101g001	osat|LOC_Os06g12370.1	macu|GSMUA_AchrUn_randomP03040_001	spol|Spipo11G0035500	nnuc|Nelumbonucifera.23510	spol|Spipo1G0081400	slyc|Solyc02g081550.2.1
atha|AT1G14820.3	nnuc|Nelumbonucifera.20779	slyc|Solyc01g005260.2.1
atha|AT4G02930.1	osat|LOC_Os03g63410.1	nnuc|Nelumbonucifera.19318	spol|Spipo21G0038100	slyc|Solyc09g073000.2.1	pdact|PDK_30s812681g001	macu|GSMUA_Achr3P24830_001	macu|GSMUA_Achr8P06040_001
atha|AT3G08943.1	osat|LOC_Os05g28510.4	nnuc|Nelumbonucifera.3926	macu|GSMUA_Achr10P00250_001	spol|Spipo22G0030500	macu|GSMUA_Achr5P28110_001	slyc|Solyc09g005010.2.1	pdact|PDK_30s824531g001
atha|AT5G45380.1	nnuc|Nelumbonucifera.1937	macu|GSMUA_Achr4P18500_001	nnuc|Nelumbonucifera.22586	osat|LOC_Os10g42960.1	slyc|Solyc08g075570.2.1	spol|Spipo0G0015500	pdact|PDK_30s738571g004
atha|AT3G04440.1	spol|Spipo2G0010700	macu|GSMUA_Achr4P21420_001
atha|AT1G18330.2	slyc|Solyc03g098320.2.1
atha|AT5G20480.1	slyc|Solyc06g076910.1.1	pdact|PDK_30s65509118g001	spol|Spipo1G0005200	nnuc|Nelumbonucifera.9379	osat|LOC_Os12g42520.1	slyc|Solyc03g019980.1.1
atha|AT1G71340.1	spol|Spipo4G0075100	nnuc|Nelumbonucifera.8023	pdact|PDK_30s680061g004	macu|GSMUA_Achr6P17490_001	slyc|Solyc11g045050.1.1	osat|LOC_Os11g12800.1
atha|AT4G38140.1	slyc|Solyc01g100100.2.1
atha|ATCG00220.1	slyc|Solyc09g064580.2.1
atha|AT4G29560.1	nnuc|Nelumbonucifera.8004	spol|Spipo8G0035700	slyc|Solyc07g026640.1.1	macu|GSMUA_Achr7P09610_001	osat|LOC_Os06g37570.1	pdact|PDK_30s993271g003
atha|AT1G29470.1	nnuc|Nelumbonucifera.17539	pdact|PDK_30s1042471g013	macu|GSMUA_Achr7P23260_001	pdact|PDK_30s1181731g003	spol|Spipo4G0100000	slyc|Solyc05g056580.2.1	osat|LOC_Os01g66110.1
atha|AT3G06240.1	slyc|Solyc09g091690.1.1	pdact|PDK_30s857951g001
atha|AT4G26910.1	osat|LOC_Os04g32330.1	slyc|Solyc07g064800.2.1	spol|Spipo27G0004900	macu|GSMUA_Achr9P01190_001	pdact|PDK_30s683601g004	macu|GSMUA_AchrUn_randomP19630_001	nnuc|Nelumbonucifera.14046	macu|GSMUA_Achr3P18670_001
atha|AT5G18850.1	spol|Spipo22G0008800	nnuc|Nelumbonucifera.11187	pdact|PDK_30s855531g004	slyc|Solyc01g080590.2.1
atha|AT3G05740.1	slyc|Solyc01g100280.2.1	pdact|PDK_30s844341g002	nnuc|Nelumbonucifera.21800	macu|GSMUA_AchrUn_randomP12430_001	spol|Spipo22G0016800
atha|AT3G57090.1	nnuc|Nelumbonucifera.8912	pdact|PDK_30s780401g003	osat|LOC_Os05g31770.1	spol|Spipo3G0056600	slyc|Solyc11g065100.1.1	macu|GSMUA_Achr5P08180_001
atha|AT4G18372.1	slyc|Solyc08g048540.1.1	nnuc|Nelumbonucifera.23970	macu|GSMUA_Achr1P25660_001	osat|LOC_Os06g46390.1
atha|AT4G22140.1	pdact|PDK_30s1071051g003	osat|LOC_Os09g21770.1	spol|Spipo10G0047200	slyc|Solyc07g049210.2.1	nnuc|Nelumbonucifera.15691	macu|GSMUA_Achr7P02260_001
atha|AT2G32010.1	osat|LOC_Os03g57950.1	spol|Spipo3G0091200	slyc|Solyc09g082370.2.1	nnuc|Nelumbonucifera.22207	macu|GSMUA_Achr3P14960_001	macu|GSMUA_Achr8P26780_001	pdact|PDK_30s904531g001
atha|AT2G30820.1	osat|LOC_Os03g56590.1
atha|AT3G42670.1	nnuc|Nelumbonucifera.723	macu|GSMUA_Achr8P01860_001	pdact|PDK_30s729341g003
atha|AT1G06410.1	pdact|PDK_30s816021g001	nnuc|Nelumbonucifera.12553	slyc|Solyc07g055300.2.1	slyc|Solyc02g072150.2.1	spol|Spipo8G0052400	macu|GSMUA_Achr9P05630_001	osat|LOC_Os01g53000.1	slyc|Solyc10g007950.2.1	osat|LOC_Os05g44100.1
atha|AT5G37710.1	osat|LOC_Os06g14490.1	slyc|Solyc11g011120.1.1	slyc|Solyc05g051280.2.1	macu|GSMUA_Achr5P24610_001	spol|Spipo15G0033800	macu|GSMUA_Achr7P12490_001
atha|AT1G66970.2	nnuc|Nelumbonucifera.24667	slyc|Solyc07g065120.2.1	pdact|PDK_30s863071g004	macu|GSMUA_Achr8P25690_001	spol|Spipo5G0017000	osat|LOC_Os04g39610.1
atha|AT1G55030.1	osat|LOC_Os04g19750.1
atha|AT2G41250.1	osat|LOC_Os07g46520.1	slyc|Solyc10g079620.1.1	spol|Spipo6G0037900	pdact|PDK_30s1140981g001	macu|GSMUA_Achr2P06930_001	nnuc|Nelumbonucifera.2112
atha|AT1G72180.1	macu|GSMUA_Achr3P21970_001	pdact|PDK_30s677491g001	nnuc|Nelumbonucifera.20388	spol|Spipo0G0097100	pdact|PDK_30s1012141g001	osat|LOC_Os01g65650.1	nnuc|Nelumbonucifera.21520	slyc|Solyc06g065260.2.1	nnuc|Nelumbonucifera.6522
atha|AT5G19190.1	nnuc|Nelumbonucifera.13367	slyc|Solyc01g079830.2.1	spol|Spipo22G0007300
atha|AT5G20280.1	macu|GSMUA_Achr4P06050_001	pdact|PDK_30s713301g003	macu|GSMUA_Achr9P22510_001	nnuc|Nelumbonucifera.678	osat|LOC_Os08g20660.1	slyc|Solyc07g007790.2.1	spol|Spipo10G0053200
atha|AT5G55850.2	pdact|PDK_30s780401g004
atha|AT3G10960.1	slyc|Solyc06g050250.1.1	macu|GSMUA_Achr10P12940_001	nnuc|Nelumbonucifera.15659	spol|Spipo3G0002000	pdact|PDK_30s1190361g001	nnuc|Nelumbonucifera.14267	osat|LOC_Os05g26840.1
atha|AT4G22300.1	nnuc|Nelumbonucifera.23860	spol|Spipo10G0046300	macu|GSMUA_Achr1P09700_001	pdact|PDK_30s929651g003	osat|LOC_Os04g57370.1	slyc|Solyc11g012070.1.1
atha|AT2G32030.1	spol|Spipo3G0083400	nnuc|Nelumbonucifera.16925	slyc|Solyc06g054090.1.1	osat|LOC_Os03g58010.1	macu|GSMUA_Achr7P01430_001
atha|AT5G11680.1	osat|LOC_Os09g33800.1	slyc|Solyc00g005050.2.1	spol|Spipo4G0027600	pdact|PDK_30s995981g001	macu|GSMUA_Achr9P28420_001	nnuc|Nelumbonucifera.25759
atha|AT3G62370.1	pdact|PDK_30s883321g001	nnuc|Nelumbonucifera.16916	spol|Spipo3G0069000	osat|LOC_Os03g19580.1	slyc|Solyc01g100590.2.1	macu|GSMUA_Achr8P10600_001
atha|AT3G03680.1	slyc|Solyc01g007170.2.1	macu|GSMUA_Achr1P14480_001	nnuc|Nelumbonucifera.3248	pdact|PDK_30s685231g001	spol|Spipo2G0010100	osat|LOC_Os03g44890.1
atha|AT4G15140.1	nnuc|Nelumbonucifera.7603	macu|GSMUA_Achr8P03450_001	spol|Spipo13G0057900	macu|GSMUA_Achr8P03410_001	macu|GSMUA_Achr8P03750_001	osat|LOC_Os04g42540.1	slyc|Solyc07g043070.2.1
atha|AT4G19350.1	macu|GSMUA_Achr3P27640_001	slyc|Solyc12g096170.1.1	nnuc|Nelumbonucifera.10709	spol|Spipo5G0072300	osat|LOC_Os08g06520.2	pdact|PDK_30s1176831g002
atha|AT5G08060.1	slyc|Solyc02g088930.2.1	osat|LOC_Os01g55770.1	spol|Spipo9G0016700	nnuc|Nelumbonucifera.1377	pdact|PDK_30s6550938g008
atha|AT2G29220.1	nnuc|Nelumbonucifera.2471
atha|AT5G48850.1	nnuc|Nelumbonucifera.5713	spol|Spipo16G0049100	slyc|Solyc09g061700.2.1
atha|AT4G22160.2	nnuc|Nelumbonucifera.14673
atha|AT1G03950.1	nnuc|Nelumbonucifera.15191	macu|GSMUA_Achr5P03860_001	pdact|PDK_30s707871g001	osat|LOC_Os10g33660.1	spol|Spipo17G0048900
atha|AT4G15890.1	macu|GSMUA_Achr1P26630_001	spol|Spipo6G0002100	pdact|PDK_30s764761g005	osat|LOC_Os12g36170.1	slyc|Solyc12g099510.1.1	nnuc|Nelumbonucifera.16131
atha|AT3G02555.1	macu|GSMUA_Achr3P21020_001
atha|AT2G32990.1	osat|LOC_Os02g50490.1	spol|Spipo18G0037900	pdact|PDK_30s820021g004	spol|Spipo25G0006700	slyc|Solyc07g049300.2.1	nnuc|Nelumbonucifera.18310	macu|GSMUA_Achr2P05330_001	macu|GSMUA_Achr8P25280_001
atha|AT1G13210.1	nnuc|Nelumbonucifera.7929	slyc|Solyc05g010120.2.1	pdact|PDK_30s902761g001	macu|GSMUA_Achr10P20280_001	spol|Spipo0G0070500	osat|LOC_Os06g29380.1
atha|AT5G47380.1	slyc|Solyc08g078520.2.1	osat|LOC_Os10g41040.1	nnuc|Nelumbonucifera.25092	pdact|PDK_30s811501g005	macu|GSMUA_Achr4P28960_001
atha|AT4G36240.1	slyc|Solyc03g033660.2.1
atha|AT3G10660.1	slyc|Solyc04g009800.2.1	pdact|PDK_30s745231g001	macu|GSMUA_AchrUn_randomP20970_001	spol|Spipo2G0002300	nnuc|Nelumbonucifera.21471	osat|LOC_Os12g30150.1	osat|LOC_Os03g57450.1
atha|AT3G54420.1	nnuc|Nelumbonucifera.17475	macu|GSMUA_Achr9P02370_001	pdact|PDK_30s871421g005	slyc|Solyc04g072000.2.1	osat|LOC_Os04g41680.1	spol|Spipo13G0014000
atha|AT3G25100.1	nnuc|Nelumbonucifera.19930	macu|GSMUA_Achr5P21390_001	osat|LOC_Os12g03130.1	spol|Spipo3G0015600	pdact|PDK_30s901171g002	osat|LOC_Os11g03430.1	slyc|Solyc09g059440.1.1
atha|AT5G14950.1	nnuc|Nelumbonucifera.4255	macu|GSMUA_Achr7P02230_001	slyc|Solyc02g087290.2.1	osat|LOC_Os06g13650.2	pdact|PDK_30s954291g002	spol|Spipo25G0008100
atha|AT5G26680.1	macu|GSMUA_Achr3P24600_001	spol|Spipo6G0025400	slyc|Solyc01g102370.2.1	pdact|PDK_30s685741g001	osat|LOC_Os05g46270.1
atha|AT5G54280.2	slyc|Solyc07g063590.2.1	nnuc|Nelumbonucifera.3354	pdact|PDK_30s788601g004	osat|LOC_Os07g37560.1	macu|GSMUA_Achr2P10680_001	spol|Spipo0G0072800
atha|AT5G20970.1	spol|Spipo9G0006600	slyc|Solyc09g007140.2.1
atha|AT2G21290.1	slyc|Solyc01g110400.2.1	macu|GSMUA_Achr11P06700_001	nnuc|Nelumbonucifera.20474	osat|LOC_Os09g35900.1
atha|AT1G29450.1	nnuc|Nelumbonucifera.983
atha|AT3G22220.1	pdact|PDK_30s747121g006	macu|GSMUA_Achr9P03400_001	nnuc|Nelumbonucifera.6104	spol|Spipo6G0073300
atha|AT4G13980.1	slyc|Solyc12g098520.1.1	osat|LOC_Os02g29340.1	macu|GSMUA_Achr9P01640_001	pdact|PDK_30s65509193g001	spol|Spipo13G0029800	nnuc|Nelumbonucifera.11270
atha|AT5G59050.1	macu|GSMUA_Achr8P02410_001
atha|AT3G01490.1	nnuc|Nelumbonucifera.1856	spol|Spipo18G0020600	slyc|Solyc03g114210.2.1	nnuc|Nelumbonucifera.19968	macu|GSMUA_Achr4P24420_001	osat|LOC_Os05g50190.1	slyc|Solyc06g071410.2.1	pdact|PDK_30s675891g003
atha|AT3G19860.2	pdact|PDK_30s849551g004	slyc|Solyc01g111130.2.1	nnuc|Nelumbonucifera.7352	spol|Spipo16G0020500	osat|LOC_Os02g23823.1
atha|AT1G78720.1	macu|GSMUA_Achr5P17250_001	slyc|Solyc02g072130.2.1	osat|LOC_Os09g17840.1	osat|LOC_Os03g11440.1	nnuc|Nelumbonucifera.20980	osat|LOC_Os09g17830.1	slyc|Solyc10g007390.2.1	macu|GSMUA_Achr10P16620_001	spol|Spipo20G0015700	pdact|PDK_30s751971g001	macu|GSMUA_Achr7P10240_001
atha|AT5G04220.2	pdact|PDK_30s883371g002	macu|GSMUA_AchrUn_randomP10450_001	osat|LOC_Os02g25060.1	nnuc|Nelumbonucifera.17957	slyc|Solyc09g007860.2.1	pdact|PDK_30s1015831g002	spol|Spipo16G0053900	osat|LOC_Os06g47130.1
atha|AT5G53440.1	spol|Spipo14G0022700	macu|GSMUA_Achr1P13610_001	slyc|Solyc08g082410.2.1	nnuc|Nelumbonucifera.8179	pdact|PDK_30s818881g003
atha|AT5G26690.1	osat|LOC_Os04g56570.1	macu|GSMUA_Achr8P29830_001	spol|Spipo6G0014500
atha|AT2G41610.1	nnuc|Nelumbonucifera.17655	osat|LOC_Os10g12750.1	macu|GSMUA_Achr9P15250_001	pdact|PDK_30s681191g002	spol|Spipo1G0107000
atha|AT2G20580.1	slyc|Solyc07g053650.2.1	spol|Spipo5G0057300	macu|GSMUA_Achr11P23150_001	pdact|PDK_30s1208121g001	nnuc|Nelumbonucifera.25824	osat|LOC_Os02g05340.1
atha|AT3G22630.1	slyc|Solyc09g082320.2.1	spol|Spipo9G0001200	macu|GSMUA_Achr10P08560_001	osat|LOC_Os03g48930.1	nnuc|Nelumbonucifera.18079	pdact|PDK_30s943301g033
atha|AT5G46540.1	pdact|PDK_30s918641g002	nnuc|Nelumbonucifera.2635	spol|Spipo27G0005500	slyc|Solyc02g071350.2.1	osat|LOC_Os01g18670.1	macu|GSMUA_Achr9P16700_001
atha|AT5G39530.1	slyc|Solyc02g067120.2.1	spol|Spipo7G0017300	macu|GSMUA_Achr1P21780_001	osat|LOC_Os03g07200.1
atha|AT1G43790.1	pdact|PDK_30s770741g002	slyc|Solyc03g033280.1.1	spol|Spipo0G0132600
atha|AT2G41330.1	spol|Spipo3G0056100	macu|GSMUA_Achr8P09670_001
atha|ATCG00630.1	slyc|Solyc01g067760.1.1	spol|Spipo0G0110000
atha|AT1G09400.1	slyc|Solyc11g032130.1.1
atha|AT2G12550.1	macu|GSMUA_Achr6P30700_001	nnuc|Nelumbonucifera.3479	slyc|Solyc07g007370.2.1	pdact|PDK_30s797941g001	osat|LOC_Os04g55150.2	spol|Spipo31G0008600
atha|AT3G45070.1	osat|LOC_Os01g20950.1	pdact|PDK_30s997691g001
atha|AT4G24750.1	spol|Spipo13G0038500	slyc|Solyc12g021340.1.1	pdact|PDK_30s1042951g001	macu|GSMUA_Achr6P28110_001	nnuc|Nelumbonucifera.18697	osat|LOC_Os02g38240.1
atha|AT3G29170.1	slyc|Solyc07g065740.2.1	nnuc|Nelumbonucifera.10023	spol|Spipo6G0055700	pdact|PDK_30s718371g001	macu|GSMUA_Achr11P10980_001	osat|LOC_Os12g03500.1
atha|AT1G72070.1	spol|Spipo4G0072800
atha|AT5G20630.1	nnuc|Nelumbonucifera.21163	spol|Spipo12G0035900	pdact|PDK_30s668611g001	macu|GSMUA_Achr9P16110_001	slyc|Solyc03g123410.1.1
atha|AT5G16010.1	pdact|PDK_30s682611g001	nnuc|Nelumbonucifera.12471	macu|GSMUA_Achr5P02670_001	slyc|Solyc11g006300.1.1	spol|Spipo3G0087400	osat|LOC_Os07g06800.1
atha|AT3G28740.1	slyc|Solyc02g092860.2.1
atha|AT1G30890.1	nnuc|Nelumbonucifera.14501	slyc|Solyc06g083630.2.1	macu|GSMUA_Achr4P22340_001	osat|LOC_Os04g08320.1	pdact|PDK_30s918561g007
atha|AT5G49970.1	macu|GSMUA_Achr2P22320_001	osat|LOC_Os10g23120.1	pdact|PDK_30s1102061g001	slyc|Solyc03g113780.2.1	spol|Spipo1G0110800	nnuc|Nelumbonucifera.21232
atha|AT3G20170.1	spol|Spipo2G0076600	nnuc|Nelumbonucifera.14368	pdact|PDK_30s695661g003	slyc|Solyc12g015650.1.1
atha|AT5G60040.2	slyc|Solyc11g072730.1.1	pdact|PDK_30s65509458g002	macu|GSMUA_Achr5P29280_001	spol|Spipo23G0029900	osat|LOC_Os04g41490.1
atha|AT4G04780.1	spol|Spipo7G0023500	osat|LOC_Os08g04150.1	nnuc|Nelumbonucifera.6512	pdact|PDK_30s795971g001	macu|GSMUA_Achr5P26500_001	slyc|Solyc02g080430.2.1
atha|AT3G14130.1	slyc|Solyc03g122170.2.1	osat|LOC_Os07g42440.1	pdact|PDK_30s667401g003	macu|GSMUA_Achr3P01940_001	nnuc|Nelumbonucifera.17977	spol|Spipo0G0033400
atha|AT1G65030.1	nnuc|Nelumbonucifera.18934	spol|Spipo5G0038400	pdact|PDK_30s738601g001	osat|LOC_Os12g42150.1	macu|GSMUA_Achr4P31530_001	slyc|Solyc02g078830.2.1
atha|AT1G12230.2	pdact|PDK_30s939211g001	osat|LOC_Os08g05830.1	macu|GSMUA_Achr11P03850_001	nnuc|Nelumbonucifera.13261	slyc|Solyc08g079070.2.1	spol|Spipo11G0033400
atha|AT3G51860.1	spol|Spipo23G0001800	nnuc|Nelumbonucifera.26073	slyc|Solyc09g005260.2.1	macu|GSMUA_Achr3P29210_001	nnuc|Nelumbonucifera.25556	osat|LOC_Os01g37690.1
atha|AT1G73970.1	spol|Spipo11G0030100	macu|GSMUA_Achr1P08020_001	pdact|PDK_30s1067151g005	slyc|Solyc08g079810.2.1	osat|LOC_Os02g03090.1	nnuc|Nelumbonucifera.24415
atha|AT1G45160.2	pdact|PDK_30s1032441g002	slyc|Solyc04g080170.2.1	osat|LOC_Os03g50390.1	macu|GSMUA_Achr7P10290_001	spol|Spipo24G0004100	nnuc|Nelumbonucifera.9727
atha|AT5G46860.1	pdact|PDK_30s1175391g001	nnuc|Nelumbonucifera.7873	macu|GSMUA_Achr4P20770_001	spol|Spipo14G0037700	slyc|Solyc06g062360.2.1	osat|LOC_Os01g15110.1
atha|AT2G20990.3	pdact|PDK_30s883371g002	nnuc|Nelumbonucifera.9874	osat|LOC_Os09g36770.3	osat|LOC_Os02g25060.1	pdact|PDK_30s1015831g002	slyc|Solyc01g111520.2.1	spol|Spipo16G0019300	macu|GSMUA_Achr4P25570_001
atha|AT3G47930.1	osat|LOC_Os12g04520.1	nnuc|Nelumbonucifera.6275	macu|GSMUA_Achr6P21390_001	pdact|PDK_30s681801g001	slyc|Solyc10g079470.2.1	spol|Spipo3G0055700	osat|LOC_Os11g04740.1
atha|AT1G27460.1	osat|LOC_Os03g10350.2	spol|Spipo24G0005400	pdact|PDK_30s742221g001	nnuc|Nelumbonucifera.2410	macu|GSMUA_Achr8P30980_001	slyc|Solyc04g077830.2.1
atha|AT1G54960.1	nnuc|Nelumbonucifera.25113	slyc|Solyc01g098980.2.1	macu|GSMUA_Achr2P05360_001
atha|AT5G27240.1	slyc|Solyc08g029220.1.1	pdact|PDK_30s682091g001	nnuc|Nelumbonucifera.10682
atha|AT1G48350.1	slyc|Solyc12g098890.1.1	spol|Spipo2G0069700	macu|GSMUA_Achr11P17960_001	nnuc|Nelumbonucifera.13023	osat|LOC_Os03g61260.1
atha|AT5G22900.1	slyc|Solyc12g036260.1.1
atha|AT4G02340.1	nnuc|Nelumbonucifera.19538	osat|LOC_Os05g19150.1	spol|Spipo3G0032500	pdact|PDK_30s900441g001	macu|GSMUA_Achr8P10290_001	slyc|Solyc06g009170.2.1
atha|AT5G60050.1	nnuc|Nelumbonucifera.3741	spol|Spipo23G0029500	pdact|PDK_30s1053181g003	macu|GSMUA_Achr4P30630_001	slyc|Solyc11g072720.1.1
atha|AT3G01120.1	spol|Spipo2G0036200	nnuc|Nelumbonucifera.12140	slyc|Solyc02g067180.2.1	macu|GSMUA_Achr1P21750_001	pdact|PDK_30s724861g003
atha|AT5G57260.1	spol|Spipo3G0005000
atha|AT2G03530.1	osat|LOC_Os12g31850.1	slyc|Solyc01g010290.2.1	nnuc|Nelumbonucifera.2706	macu|GSMUA_Achr3P15960_001	pdact|PDK_30s868851g004	spol|Spipo2G0086100
atha|AT4G18960.1	nnuc|Nelumbonucifera.9141	pdact|PDK_30s911131g006	macu|GSMUA_Achr5P16870_001	slyc|Solyc02g071730.2.1	macu|GSMUA_Achr10P21480_001	osat|LOC_Os01g10504.1	spol|Spipo4G0080000
atha|AT5G37310.1	osat|LOC_Os03g13380.1	pdact|PDK_30s707661g005	macu|GSMUA_Achr10P17760_001	macu|GSMUA_AchrUn_randomP21250_001	pdact|PDK_30s680531g008	spol|Spipo15G0041400	macu|GSMUA_Achr2P06720_001	nnuc|Nelumbonucifera.8618	slyc|Solyc04g014570.2.1
atha|AT4G32680.1	osat|LOC_Os02g44132.2	slyc|Solyc08g068060.2.1	nnuc|Nelumbonucifera.1433	pdact|PDK_30s1026301g002	spol|Spipo0G0044200
atha|AT5G01075.1	nnuc|Nelumbonucifera.4525	slyc|Solyc04g078010.2.1	pdact|PDK_30s1097981g001
atha|AT5G03940.1	pdact|PDK_30s1042271g014	macu|GSMUA_Achr10P15700_001	slyc|Solyc09g009940.2.1	spol|Spipo0G0004600	nnuc|Nelumbonucifera.21711	osat|LOC_Os11g05556.1
atha|AT5G49950.1	slyc|Solyc01g103670.2.1	slyc|Solyc01g103660.2.1	macu|GSMUA_Achr8P32410_001	osat|LOC_Os01g65070.1	osat|LOC_Os05g35730.1	pdact|PDK_30s6550952g002
atha|AT3G20150.1	osat|LOC_Os03g39020.1	macu|GSMUA_Achr10P18510_001	nnuc|Nelumbonucifera.23059	slyc|Solyc07g065210.2.1
atha|AT4G12450.1	macu|GSMUA_Achr4P30380_001
atha|AT5G04560.2	pdact|PDK_30s662861g006	slyc|Solyc11g007580.1.1	nnuc|Nelumbonucifera.12494	spol|Spipo2G0042300	macu|GSMUA_Achr10P11160_001	slyc|Solyc09g009080.2.1	osat|LOC_Os01g11900.1	slyc|Solyc10g083630.1.1
atha|AT4G01995.1	slyc|Solyc06g084610.2.1	spol|Spipo3G0068300	nnuc|Nelumbonucifera.2988	osat|LOC_Os05g04070.1
atha|AT3G11650.1	pdact|PDK_30s705421g001	osat|LOC_Os04g58850.1	spol|Spipo4G0107200
atha|AT3G27610.2	slyc|Solyc05g008870.2.1
atha|AT3G13770.1	osat|LOC_Os06g41040.1	slyc|Solyc03g051780.1.1	pdact|PDK_30s816411g003	macu|GSMUA_Achr3P11820_001	spol|Spipo10G0023200	nnuc|Nelumbonucifera.23533
atha|AT1G73470.3	pdact|PDK_30s1036051g003	osat|LOC_Os09g27610.1	macu|GSMUA_Achr8P22870_001	slyc|Solyc03g098110.2.1	nnuc|Nelumbonucifera.8702	spol|Spipo15G0041300
atha|AT5G46840.1	slyc|Solyc08g076660.2.1	macu|GSMUA_Achr4P19060_001	nnuc|Nelumbonucifera.19810	osat|LOC_Os03g63730.1	spol|Spipo11G0009800	pdact|PDK_30s928781g005
atha|AT1G35830.1	osat|LOC_Os08g31660.1
atha|AT4G35987.1	slyc|Solyc03g033470.2.1	spol|Spipo1G0065700	macu|GSMUA_Achr11P16650_001	osat|LOC_Os03g14020.1	nnuc|Nelumbonucifera.24351
atha|ATCG00270.1	slyc|Solyc09g055950.1.1	osat|LOC_Os10g41689.1	osat|LOC_Os02g24634.1	nnuc|Nelumbonucifera.14140	spol|Spipo0G0140600	osat|LOC_Os04g16872.1
atha|AT1G10050.1	nnuc|Nelumbonucifera.3952	slyc|Solyc04g077190.2.1	pdact|PDK_30s900751g002	macu|GSMUA_Achr1P24570_001	spol|Spipo2G0108700	osat|LOC_Os07g27320.1	slyc|Solyc12g088210.1.1
atha|AT3G03620.1	slyc|Solyc10g081260.1.1
atha|AT3G56440.1	pdact|PDK_30s791121g005	slyc|Solyc06g048510.2.1	macu|GSMUA_Achr10P01710_001	osat|LOC_Os01g07400.1	spol|Spipo22G0007200
atha|AT4G31340.1	slyc|Solyc08g074290.2.1	macu|GSMUA_Achr10P30970_001	pdact|PDK_30s997411g003	osat|LOC_Os08g40790.1
atha|AT2G17180.1	slyc|Solyc06g060480.1.1	osat|LOC_Os04g46670.1
atha|AT1G44900.1	pdact|PDK_30s741851g001	macu|GSMUA_Achr9P26870_001	slyc|Solyc11g040120.1.1	osat|LOC_Os11g29380.1	spol|Spipo4G0030900	nnuc|Nelumbonucifera.15812
atha|AT5G18390.1	nnuc|Nelumbonucifera.5801	osat|LOC_Os08g41380.1	pdact|PDK_30s855151g002	slyc|Solyc09g097840.1.1	macu|GSMUA_Achr11P15220_001	spol|Spipo4G0047300
atha|AT3G01650.1	spol|Spipo4G0040100	macu|GSMUA_Achr8P01300_001	osat|LOC_Os01g68060.1	slyc|Solyc03g111870.2.1	osat|LOC_Os12g19030.1	nnuc|Nelumbonucifera.4000	nnuc|Nelumbonucifera.12901	slyc|Solyc02g093520.2.1	pdact|PDK_30s658331g006	macu|GSMUA_Achr6P06710_001
atha|AT1G06490.1	osat|LOC_Os03g03610.3	nnuc|Nelumbonucifera.12455	pdact|PDK_30s977901g001	spol|Spipo16G0026500	slyc|Solyc07g056260.2.1	macu|GSMUA_Achr7P16080_001
atha|AT1G55360.1	slyc|Solyc01g005550.2.1	pdact|PDK_30s814671g003	osat|LOC_Os07g10530.1	nnuc|Nelumbonucifera.26095	macu|GSMUA_Achr6P29660_001	macu|GSMUA_Achr4P22120_001	osat|LOC_Os07g38590.1
atha|AT1G18800.1	spol|Spipo4G0022900	slyc|Solyc06g069890.2.1	osat|LOC_Os02g36710.1	pdact|PDK_30s1208951g002	macu|GSMUA_Achr6P10690_001	nnuc|Nelumbonucifera.13163
atha|AT5G63310.1	spol|Spipo20G0004100	pdact|PDK_30s702691g017	slyc|Solyc06g071960.2.1	macu|GSMUA_AchrUn_randomP14310_001	nnuc|Nelumbonucifera.3997	osat|LOC_Os12g36194.1
atha|AT1G57790.1	osat|LOC_Os08g34860.1	macu|GSMUA_Achr1P08350_001
atha|AT1G68050.1	spol|Spipo2G0020800	macu|GSMUA_Achr7P11200_001	pdact|PDK_30s955521g003	osat|LOC_Os11g34460.1	nnuc|Nelumbonucifera.10837	slyc|Solyc01g005300.2.1
atha|AT3G56460.1	osat|LOC_Os05g24880.1	pdact|PDK_30s865971g002	spol|Spipo29G0011700	slyc|Solyc03g095360.2.1	macu|GSMUA_AchrUn_randomP13890_001	nnuc|Nelumbonucifera.21636
atha|AT4G31350.1	osat|LOC_Os06g45110.1	pdact|PDK_30s727051g004	macu|GSMUA_Achr4P12520_001	slyc|Solyc07g008940.2.1
atha|AT5G60970.1	slyc|Solyc06g069460.1.1	spol|Spipo2G0085100	osat|LOC_Os01g55750.1	macu|GSMUA_Achr6P27420_001
atha|AT1G51720.1	spol|Spipo14G0013200	osat|LOC_Os01g37760.1	macu|GSMUA_Achr8P05390_001	nnuc|Nelumbonucifera.1211	pdact|PDK_30s1042771g011	slyc|Solyc01g068210.2.1
atha|AT5G66390.1	osat|LOC_Os01g36240.1	macu|GSMUA_Achr4P13310_001	pdact|PDK_30s870811g009	slyc|Solyc02g062510.2.1	nnuc|Nelumbonucifera.23004
atha|AT5G50950.1	macu|GSMUA_Achr11P21550_001	pdact|PDK_30s1146311g001	slyc|Solyc09g075450.2.1	osat|LOC_Os03g21950.1
atha|AT5G58620.1	spol|Spipo6G0065000	nnuc|Nelumbonucifera.5626	nnuc|Nelumbonucifera.11096	slyc|Solyc06g082010.2.1
atha|AT4G37210.1	macu|GSMUA_Achr9P26450_001	nnuc|Nelumbonucifera.13817	osat|LOC_Os07g03070.1	pdact|PDK_30s807141g001	spol|Spipo9G0027500	slyc|Solyc02g090090.2.1
atha|AT4G25140.1	slyc|Solyc06g034040.1.1	osat|LOC_Os04g46200.1
atha|AT5G07730.1	nnuc|Nelumbonucifera.4795
atha|AT1G31840.1	spol|Spipo11G0006800	pdact|PDK_30s1207151g003	nnuc|Nelumbonucifera.20115
atha|AT3G03600.1	osat|LOC_Os12g34092.1	osat|LOC_Os12g33954.1	macu|GSMUA_AchrUn_randomP09050_001
atha|AT1G29170.1	macu|GSMUA_Achr2P15470_001	nnuc|Nelumbonucifera.1273
atha|AT3G53680.1	spol|Spipo16G0041300	macu|GSMUA_AchrUn_randomP08820_001	nnuc|Nelumbonucifera.10355	slyc|Solyc10g084650.1.1
atha|AT2G40070.1	pdact|PDK_30s65509650g026	macu|GSMUA_Achr8P02330_001	slyc|Solyc03g096090.2.1	nnuc|Nelumbonucifera.10360	spol|Spipo22G0044300
atha|AT4G30310.2	pdact|PDK_30s777521g003	macu|GSMUA_Achr1P10300_001	nnuc|Nelumbonucifera.3322	slyc|Solyc07g006780.2.1	spol|Spipo12G0053400	osat|LOC_Os02g08130.2
atha|AT3G63170.1	nnuc|Nelumbonucifera.11973	spol|Spipo9G0012600	osat|LOC_Os07g38390.1	pdact|PDK_30s803791g004	macu|GSMUA_Achr8P15530_001	slyc|Solyc06g084260.2.1
atha|AT4G37200.1	spol|Spipo9G0027600	nnuc|Nelumbonucifera.16448	osat|LOC_Os03g55820.1	slyc|Solyc07g064940.2.1	macu|GSMUA_Achr9P09700_001	pdact|PDK_30s759051g002
atha|AT5G64080.1	osat|LOC_Os03g09230.1	spol|Spipo15G0009100	macu|GSMUA_Achr2P22120_001	pdact|PDK_30s1002191g001	nnuc|Nelumbonucifera.12813
atha|AT4G12010.1	slyc|Solyc02g082050.2.1
atha|AT1G78290.2	spol|Spipo2G0045400	macu|GSMUA_Achr3P01710_001	osat|LOC_Os03g27280.1	nnuc|Nelumbonucifera.18672	osat|LOC_Os07g42940.1	slyc|Solyc04g074500.2.1
atha|AT1G63120.1	macu|GSMUA_Achr11P21690_001	osat|LOC_Os03g02530.1	slyc|Solyc03g026080.2.1	spol|Spipo17G0017000	nnuc|Nelumbonucifera.25313
atha|AT2G03780.1	spol|Spipo3G0021800	osat|LOC_Os01g16100.1	slyc|Solyc04g005310.2.1	nnuc|Nelumbonucifera.13397	pdact|PDK_30s923651g013	macu|GSMUA_Achr3P09310_001
atha|AT4G21100.1	pdact|PDK_30s899241g001	slyc|Solyc02g021650.2.1	macu|GSMUA_Achr8P07200_001	osat|LOC_Os05g51480.1	spol|Spipo13G0044200	nnuc|Nelumbonucifera.5534
atha|AT3G18940.1	slyc|Solyc01g109130.2.1	pdact|PDK_30s858801g002	macu|GSMUA_Achr9P09680_001	nnuc|Nelumbonucifera.24363	spol|Spipo0G0093700	osat|LOC_Os03g55784.1
atha|AT3G16990.1	nnuc|Nelumbonucifera.13	slyc|Solyc11g007570.1.1	osat|LOC_Os03g19390.1	spol|Spipo3G0024400	macu|GSMUA_Achr11P05130_001	pdact|PDK_30s1052861g001
atha|AT4G39140.1	slyc|Solyc01g109910.2.1
atha|AT5G42390.1	slyc|Solyc03g118430.2.1	nnuc|Nelumbonucifera.20364	spol|Spipo10G0054600	osat|LOC_Os06g41990.1	pdact|PDK_30s839771g001	macu|GSMUA_Achr3P11590_001
atha|AT2G29550.1	spol|Spipo23G0008500	osat|LOC_Os03g01530.1	pdact|PDK_30s697331g005	spol|Spipo11G0053100	slyc|Solyc06g076640.2.1	osat|LOC_Os06g46000.1	osat|LOC_Os01g18050.1	slyc|Solyc10g085020.1.1	slyc|Solyc10g080940.1.1	osat|LOC_Os05g34170.2	pdact|PDK_30s1091271g001	osat|LOC_Os01g59150.1	pdact|PDK_30s1088541g002	slyc|Solyc06g005910.2.1	slyc|Solyc06g035970.2.1	slyc|Solyc03g025730.2.1	pdact|PDK_30s837411g003	pdact|PDK_30s1041771g004	macu|GSMUA_Achr4P11980_001	spol|Spipo6G0075800	osat|LOC_Os03g56810.1	spol|Spipo22G0042100	slyc|Solyc10g086760.1.1
atha|AT1G22130.1	macu|GSMUA_Achr3P04450_001	spol|Spipo15G0008400	slyc|Solyc04g078300.2.1	nnuc|Nelumbonucifera.3161
atha|AT2G38870.1	osat|LOC_Os08g34249.1	pdact|PDK_30s806331g005	slyc|Solyc09g084450.2.1	nnuc|Nelumbonucifera.10191	spol|Spipo2G0052900	osat|LOC_Os08g34258.1
atha|AT5G20690.1	nnuc|Nelumbonucifera.378	slyc|Solyc12g009190.1.1
atha|AT3G11170.1	nnuc|Nelumbonucifera.22688	osat|LOC_Os03g18070.1	spol|Spipo23G0035900	slyc|Solyc06g051400.2.1	macu|GSMUA_Achr11P24740_001	osat|LOC_Os07g49310.1
atha|AT1G10970.1	osat|LOC_Os06g37010.1	spol|Spipo21G0026400	macu|GSMUA_AchrUn_randomP03770_001	nnuc|Nelumbonucifera.26109	slyc|Solyc08g065190.2.1
atha|AT4G34310.1	slyc|Solyc04g079280.2.1	nnuc|Nelumbonucifera.24978	osat|LOC_Os03g08700.1	spol|Spipo15G0018600	macu|GSMUA_Achr10P25620_001	pdact|PDK_30s1155251g002
atha|AT3G17590.2	slyc|Solyc11g013400.1.1	pdact|PDK_30s65509644g002	nnuc|Nelumbonucifera.20532	macu|GSMUA_AchrUn_randomP19090_001	osat|LOC_Os02g49190.1	spol|Spipo6G0025600
atha|AT3G56850.1	macu|GSMUA_AchrUn_randomP12190_001	spol|Spipo3G0017700	nnuc|Nelumbonucifera.7334	slyc|Solyc10g081350.1.1	pdact|PDK_30s1145071g002	osat|LOC_Os05g41070.1
atha|AT3G06810.1	slyc|Solyc01g066310.2.1	slyc|Solyc05g054370.2.1	osat|LOC_Os07g47820.1	nnuc|Nelumbonucifera.19650	pdact|PDK_30s876313g002	spol|Spipo3G0031300	macu|GSMUA_Achr8P30030_001
atha|AT3G20390.1	nnuc|Nelumbonucifera.13049	spol|Spipo7G0020100	macu|GSMUA_Achr6P29430_001	osat|LOC_Os07g33240.1	pdact|PDK_30s754361g001	slyc|Solyc10g006290.2.1
atha|AT1G43710.1	slyc|Solyc04g071140.2.1	osat|LOC_Os02g33710.1	macu|GSMUA_Achr6P25320_001	nnuc|Nelumbonucifera.5028	spol|Spipo3G0065400	nnuc|Nelumbonucifera.21493	pdact|PDK_30s762723g002
atha|AT3G18715.1	nnuc|Nelumbonucifera.18383	macu|GSMUA_Achr6P18150_001
atha|AT5G62880.1	macu|GSMUA_Achr3P06090_001	slyc|Solyc03g114070.2.1	osat|LOC_Os02g50860.1
atha|AT5G05630.1	osat|LOC_Os02g47210.1	spol|Spipo30G0011100	nnuc|Nelumbonucifera.2343	slyc|Solyc08g005540.1.1	slyc|Solyc08g078100.1.1	slyc|Solyc08g075710.2.1	osat|LOC_Os03g37984.1	nnuc|Nelumbonucifera.16378	macu|GSMUA_Achr1P27820_001	pdact|PDK_30s1116731g005
atha|AT5G65925.1	spol|Spipo2G0112700	slyc|Solyc02g092180.1.1
atha|AT1G19800.2	spol|Spipo17G0022300	pdact|PDK_30s658271g002	macu|GSMUA_Achr11P21050_001	nnuc|Nelumbonucifera.1144	slyc|Solyc01g100250.2.1
atha|AT4G02650.1	slyc|Solyc01g104870.2.1	spol|Spipo4G0093800	nnuc|Nelumbonucifera.7572	macu|GSMUA_Achr6P18600_001
atha|AT4G32590.3	macu|GSMUA_Achr1P14520_001	spol|Spipo21G0009800	nnuc|Nelumbonucifera.12983	osat|LOC_Os05g48160.1
atha|AT1G51950.1	spol|Spipo14G0016000
atha|AT2G29570.1	nnuc|Nelumbonucifera.4585	osat|LOC_Os02g56130.1	macu|GSMUA_Achr10P13920_001	spol|Spipo6G0076000	slyc|Solyc06g076660.2.1	pdact|PDK_30s986701g002
atha|AT3G09500.1	spol|Spipo18G0022700	nnuc|Nelumbonucifera.1389
atha|AT5G07400.1	pdact|PDK_30s1183541g001	osat|LOC_Os04g33050.1	slyc|Solyc03g117960.2.1	nnuc|Nelumbonucifera.15043	macu|GSMUA_Achr10P12370_001
atha|AT2G45040.1	slyc|Solyc08g078550.1.1	nnuc|Nelumbonucifera.4199
atha|AT2G33990.1	osat|LOC_Os06g06160.2	nnuc|Nelumbonucifera.12794	slyc|Solyc10g008790.2.1
atha|AT2G01200.2	slyc|Solyc05g008850.2.1
atha|AT4G13090.1	nnuc|Nelumbonucifera.17779	slyc|Solyc05g053700.1.1
atha|AT4G29700.1	slyc|Solyc07g037950.1.1	macu|GSMUA_Achr10P21190_001	slyc|Solyc07g037960.1.1
atha|AT5G04500.1	spol|Spipo2G0097800	osat|LOC_Os05g46260.1	pdact|PDK_30s864651g004	pdact|PDK_30s864651g005	slyc|Solyc11g007770.1.1	osat|LOC_Os03g48010.1	nnuc|Nelumbonucifera.16175	macu|GSMUA_Achr9P10900_001	macu|GSMUA_Achr10P08820_001
atha|AT3G26580.1	spol|Spipo13G0034600	nnuc|Nelumbonucifera.6317	osat|LOC_Os03g31490.1	slyc|Solyc05g013480.2.1	macu|GSMUA_Achr8P34190_001
atha|AT1G19340.1	nnuc|Nelumbonucifera.9898	macu|GSMUA_Achr4P07160_001	spol|Spipo24G0004900	slyc|Solyc04g079950.2.1	osat|LOC_Os03g10224.1	pdact|PDK_30s805051g001
atha|AT1G11380.1	spol|Spipo8G0013700	pdact|PDK_30s743001g001	macu|GSMUA_Achr2P02990_001	slyc|Solyc02g079390.2.1	nnuc|Nelumbonucifera.6995	osat|LOC_Os07g36820.1
atha|AT2G16595.1	macu|GSMUA_Achr7P05650_001	slyc|Solyc10g054880.1.1
[truncated: 15,523 more rows]
[truncated: 4 more columns]

## Sheet: Table S2
Table S2. Complete list of genes conserved with corresponding GO annotation
AT1G35220	GO:0005634
AT5G37640	GO:0005794	GO:0005730	GO:0005618	GO:0006464	GO:0005622	GO:0006511	GO:0005774
AT4G22890	GO:0006098	GO:0042742	GO:0034660	GO:0010027	GO:0000023	GO:0009773	GO:0015979	GO:0043085	GO:0009657	GO:0009579	GO:0009534	GO:0019684	GO:0009637	GO:0010218	GO:0006364	GO:0009902	GO:0019252	GO:0009535	GO:0010114	GO:0035304	GO:0009507	GO:0010207	GO:0010304
AT2G03270	GO:0016787	GO:0005634	GO:0017111	GO:0000166	GO:0003677	GO:0005524
AT5G48230	GO:0005737	GO:0016126	GO:0016125	GO:0019745	GO:0016132	GO:0005829	GO:0009860	GO:0005777	GO:0006084	GO:0009793	GO:0008152	GO:0005886	GO:0009846	GO:0003985	GO:0006085
AT1G09690	GO:0005737	GO:0005840	GO:0022625	GO:0005622	GO:0003735	GO:0006412
AT5G02290	GO:0009617	GO:0006468	GO:0016301	GO:0016772	GO:0045087	GO:0005886	GO:0006499	GO:0004674	GO:0004713	GO:0004672	GO:0005524	GO:0009507
AT3G47520	GO:0009941	GO:0009536	GO:0044262	GO:0016615	GO:0016616	GO:0009570	GO:0010319	GO:0016020	GO:0005774	GO:0005739	GO:0000166	GO:0048046	GO:0003824	GO:0030060	GO:0009409	GO:0005975	GO:0009507	GO:0006108	GO:0055114	GO:0016491
AT4G09810	GO:0016020	GO:0006863	GO:0005886
AT1G51540	GO:0005794	GO:0005802	GO:0005886	GO:0005768	GO:0006869
AT2G22120	GO:0005737	GO:0008270
AT1G13980	GO:0033044	GO:0048209	GO:0010228	GO:0033043	GO:0010638	GO:0048449	GO:0010292	GO:0030244	GO:0009793	GO:0051301	GO:0007062	GO:0005737	GO:0009826	GO:0009942	GO:0016049	GO:0048589	GO:0045010	GO:0010087	GO:0071555	GO:0010540	GO:0051049	GO:0006094	GO:0042803	GO:0009887	GO:0032509	GO:0009880	GO:0048765	GO:0048193	GO:0050790	GO:0009888	GO:0045595	GO:0010311	GO:0010014	GO:0003002	GO:0005886	GO:0007155	GO:0006897	GO:0005086	GO:0001736	GO:0010072	GO:0000911	GO:0007010	GO:0016192	GO:0010090	GO:0000278	GO:0010498	GO:0005515	GO:0010431	GO:0005768
AT4G37390	GO:0009733	GO:0005737	GO:0010279	GO:0010252
AT1G64780	GO:0016020	GO:0015843	GO:0008519	GO:0010264	GO:0006810	GO:0009624	GO:0072488	GO:0015695	GO:0005886	GO:0015696
AT3G63270	GO:0005634	GO:0016788
AT2G34630	GO:0009536	GO:0004161	GO:0004659	GO:0006744	GO:0005739	GO:0009790	GO:0008299	GO:0050347	GO:0009507
AT1G49040	GO:0000911	GO:0009825	GO:0080008	GO:0005634	GO:0000226	GO:0010235
AT3G08910	GO:0005737	GO:0031072	GO:0006457	GO:0051082
AT2G30070	GO:0006813	GO:0016020	GO:0005886	GO:0015079	GO:0071805
AT3G60330	GO:0008553	GO:0016887	GO:0006812	GO:0016021	GO:0016020	GO:0006200	GO:0000166	GO:0003824	GO:0008152	GO:0005886	GO:0015662	GO:0046872	GO:0006754	GO:0005524
AT2G02470	GO:0035064	GO:0005829	GO:0055065	GO:0006355	GO:0016036	GO:0008270	GO:0003677	GO:0048767	GO:0005634
AT5G28237	GO:0000162	GO:0005739	GO:0006568	GO:0003824	GO:0030170	GO:0008152	GO:0004834
AT4G28860	GO:0005737	GO:0006468	GO:0016772	GO:0005634	GO:0016301	GO:0004674	GO:0004672	GO:0046777	GO:0005524
AT3G24090	GO:0005737	GO:0007010	GO:0004360	GO:0005829	GO:0010498	GO:0030246	GO:0016051	GO:0008483	GO:0008152	GO:0005975	GO:0006042	GO:0006094
AT2G46280	GO:0005737	GO:0080008	GO:0005829	GO:0000166	GO:0005515	GO:0046686	GO:0009651
AT5G06370	GO:0009755	GO:0007165	GO:0006635
AT1G09210	GO:0034976	GO:0006457	GO:0005783	GO:0042542	GO:0005773	GO:0009627	GO:0005739	GO:0048046	GO:0051082	GO:0009507	GO:0009651	GO:0009408	GO:0009644	GO:0006979	GO:0005509
AT1G49910	GO:0005737	GO:0080008	GO:0043161	GO:0051510	GO:0000166	GO:0042023	GO:0043248	GO:0051788
AT5G01650	GO:0051707	GO:0006954	GO:0009507
AT1G67785	GO:0005747	GO:0005739
AT3G05050	GO:0006468	GO:0016301	GO:0016772	GO:0005634	GO:0005886	GO:0006499	GO:0004674	GO:0004672	GO:0005524
AT1G31850	GO:0008168	GO:0005802	GO:0005768	GO:0005794
AT2G45240	GO:0005737	GO:0004177	GO:0048440	GO:0005829	GO:0009987	GO:0043481	GO:0010048	GO:0008270	GO:0031365	GO:0016485	GO:0006508	GO:0008235
AT3G55090	GO:0042626	GO:0016020	GO:0017111	GO:0000166	GO:0016887	GO:0005524
AT3G56150	GO:0005737	GO:0005852	GO:0005829	GO:0005515	GO:0006413	GO:0005634	GO:0003743
AT3G12760	GO:0005634
AT4G11175	GO:0006354	GO:0003723	GO:0010027	GO:0003743	GO:0006413	GO:0009507
AT5G33280	GO:0005216	GO:0016020	GO:0005622	GO:0006821	GO:0005515	GO:0005247	GO:0005253	GO:0055085
AT1G64520	GO:0006635	GO:0009408	GO:0043248	GO:0000502	GO:0008233	GO:0008541	GO:0009733	GO:0009941	GO:0005838	GO:0009735	GO:0043161	GO:0005634	GO:0048825	GO:0006508	GO:0009908	GO:0048767	GO:0042023	GO:0030163	GO:0009407	GO:0009647	GO:0080129	GO:0031540	GO:0051604	GO:0005829	GO:0048366	GO:0006511	GO:0048528	GO:0051788	GO:0051510
AT5G48300	GO:0048046	GO:0019288	GO:0006098	GO:0048481	GO:0010027	GO:0000023	GO:0043085	GO:0009570	GO:0009637	GO:0010218	GO:0030931	GO:0019252	GO:0048573	GO:0019761	GO:0019760	GO:0008878	GO:0016779	GO:0016226	GO:0009058	GO:0010228	GO:0010114	GO:0009644	GO:0009507	GO:0009744	GO:0010155	GO:0009793	GO:0009853
AT4G05050	GO:0006511	GO:0006464	GO:0005622
AT3G23820	GO:0050662	GO:0005975	GO:0050378	GO:0005794	GO:0009225	GO:0005802	GO:0006569	GO:0009684	GO:0016857	GO:0003824	GO:0044237	GO:0005515	GO:0000166	GO:0005768
AT5G45775	GO:0005737	GO:0005840	GO:0022625	GO:0005773	GO:0005622	GO:0003735	GO:0006412
AT3G49100	GO:0005737	GO:0045900	GO:0005047	GO:0006614	GO:0008312	GO:0048500
AT2G39700	GO:0009831	GO:0009826	GO:0005829	GO:0009664	GO:0009828	GO:0005576	GO:0006949	GO:0009505	GO:0009506
AT3G20240	GO:0005215	GO:0006810	GO:0005739	GO:0005743	GO:0006839	GO:0055085
AT4G34570	GO:0006231	GO:0006545	GO:0006730	GO:0009165	GO:0004799	GO:0009257	GO:0004146	GO:0009507	GO:0055114	GO:0016491
AT2G37010	GO:0005215	GO:0017111	GO:0000166	GO:0005576	GO:0009506	GO:0016887	GO:0005524
AT4G13240	GO:0009827	GO:0005089	GO:0048610	GO:0080092	GO:0048868	GO:0009860	GO:0010048	GO:0006944	GO:0009507
AT2G07707	GO:0016020	GO:0005773	GO:0016021	GO:0050897	GO:0005739	GO:0016820	GO:0015986	GO:0015078	GO:0000276	GO:0009507
AT4G01330	GO:0006468	GO:0016301	GO:0009741	GO:0016772	GO:0005634	GO:0005886	GO:0004674	GO:0004713	GO:0004672	GO:0005524
AT5G58710	GO:0006457	GO:0005783	GO:0009627	GO:0048364	GO:0003755	GO:0034976	GO:0009506	GO:0009507
AT1G30580	GO:0005829	GO:0006623	GO:0046686	GO:0009651	GO:0006094	GO:0006096	GO:0009506	GO:0005525
AT5G46160	GO:0003735	GO:0000394	GO:0015934	GO:0005840	GO:0006354	GO:0009086	GO:0006412	GO:0009507
AT1G60550	GO:0008935	GO:0009234	GO:0042371	GO:0005777	GO:0005739	GO:0003824	GO:0008152
AT3G14790	GO:0050662	GO:0009225	GO:0010253	GO:0005829	GO:0010280	GO:0044237	GO:0000166	GO:0003824	GO:0008831	GO:0045226	GO:0009506	GO:0009507
AT5G59370	GO:0005737	GO:0005200	GO:0007010	GO:0010498	GO:0030036	GO:0005739	GO:0005524	GO:0006094
AT1G50300	GO:0003723	GO:0005622	GO:0008270	GO:0003676	GO:0000166
AT1G76700	GO:0005737	GO:0006457	GO:0030968	GO:0048193	GO:0031072	GO:0051082	GO:0048527
AT4G26550	GO:0005794	GO:0006891	GO:0005802	GO:0016192	GO:0006810	GO:0006944	GO:0005768
AT5G02450	GO:0005737	GO:0005840	GO:0022625	GO:0005622	GO:0003735	GO:0005774	GO:0006412	GO:0009506
AT1G65410	GO:0009536	GO:0006869	GO:0005215	GO:0017111	GO:0000166	GO:0016887	GO:0005524	GO:0009507
AT3G58040	GO:0005634	GO:0016567	GO:0006511	GO:0008270	GO:0005515	GO:0004842	GO:0007275
AT1G50430	GO:0016126	GO:0009826	GO:0009918	GO:0016628	GO:0005794	GO:0005634	GO:0016132	GO:0006084	GO:0030176	GO:0005515	GO:0005886	GO:0016020	GO:0055114
AT5G26030	GO:0052542	GO:0009536	GO:0010363	GO:0030968	GO:0006783	GO:0006612	GO:0009611	GO:0004325	GO:0019243	GO:0033014	GO:0006944	GO:0005739	GO:0043069	GO:0006979	GO:0009507
AT5G22060	GO:0005737	GO:0006457	GO:0042542	GO:0031072	GO:0005829	GO:0006499	GO:0051082	GO:0005524	GO:0005886	GO:0009408	GO:0009644	GO:0009506
AT4G38230	GO:0009827	GO:0006468	GO:0016301	GO:0004683	GO:0016772	GO:0005634	GO:0009860	GO:0004674	GO:0005509	GO:0004672	GO:0005524	GO:0004713
AT3G13320	GO:0006612	GO:0006862	GO:0006820	GO:0006944	GO:0006828	GO:0043269	GO:0006888	GO:0005773	GO:0000041	GO:0006882	GO:0015691	GO:0015696	GO:0043069	GO:0006812	GO:0008324	GO:0006816	GO:0030001	GO:0012505	GO:0015802	GO:0055085	GO:0043090	GO:0010363	GO:0009624	GO:0009705	GO:0015369	GO:0015368
AT5G07440	GO:0006598	GO:0042398	GO:0006944	GO:0009651	GO:0005774	GO:0009698	GO:0016491	GO:0005737	GO:0006520	GO:0005739	GO:0000166	GO:0055114	GO:0046686	GO:0005507	GO:0005524	GO:0048193	GO:0046482	GO:0016639	GO:0050897	GO:0004352	GO:0004353	GO:0008270
AT4G14540	GO:0043565	GO:0003700	GO:0005634	GO:0005622	GO:0006355	GO:0003677
AT5G65460	GO:0008017	GO:0005829	GO:0045132	GO:0007018	GO:0003777	GO:0009904	GO:0009903	GO:0005515	GO:0005886	GO:0031048	GO:0005634	GO:0005524	GO:0007062
AT1G03920	GO:0006468	GO:0016301	GO:0016772	GO:0005829	GO:0005886	GO:0004674	GO:0004713	GO:0004672	GO:0005634	GO:0005524
AT5G26780	GO:0009744	GO:0006563	GO:0009750	GO:0005747	GO:0006544	GO:0005829	GO:0050897	GO:0004372	GO:0005739	GO:0009749	GO:0003824	GO:0008270	GO:0030170
AT2G05840	GO:0005737	GO:0051603	GO:0004175	GO:0022626	GO:0005839	GO:0019773	GO:0004298	GO:0006511	GO:0000502	GO:0008233
AT2G25100	GO:0005737	GO:0016070	GO:0005634	GO:0004523	GO:0003824	GO:0003723	GO:0003676
AT3G43230	GO:0005737	GO:0035091	GO:0006914	GO:0008270	GO:0046872	GO:0007165
AT4G30310	GO:0005737	GO:0019200	GO:0005975	GO:0016773	GO:0005739	GO:0009507
AT3G56020	GO:0003735	GO:0006412	GO:0005840	GO:0022625
AT3G10690	GO:0008094	GO:0006265	GO:0009330	GO:0009220	GO:0005739	GO:0009295	GO:0003824	GO:0003916	GO:0006261	GO:0003677	GO:0006259	GO:0016592	GO:0007059	GO:0009507	GO:0003918	GO:0005524	GO:0006200
AT3G05820	GO:0003824	GO:0004564
AT3G05870	GO:0007346	GO:0004842	GO:0008270	GO:0005515
AT1G60170	GO:0009793	GO:0005634
AT2G07751	GO:0008137	GO:0055114	GO:0005739	GO:0006120
AT5G06950	GO:0005737	GO:0043565	GO:0009617	GO:0030968	GO:0003700	GO:0009862	GO:0005634	GO:0045132	GO:0006355	GO:0009410	GO:0045892	GO:0045893	GO:0005515	GO:0003677	GO:0031048	GO:0007062	GO:0046983	GO:0048522
AT2G38120	GO:0006865	GO:0043481	GO:0006949	GO:0009723	GO:0009733	GO:0007389	GO:0009825	GO:0040007	GO:0045010	GO:0016020	GO:0010218	GO:0071555	GO:0009926	GO:0048829	GO:0005794	GO:0048767	GO:0048765	GO:0005215	GO:0009986	GO:0000271	GO:0010311	GO:0010817	GO:0010011	GO:0008361	GO:0010015	GO:0005886	GO:0007155	GO:0001736	GO:0010328	GO:0010090	GO:0009624	GO:0009958	GO:0009932	GO:0005768	GO:0015171
AT1G53030	GO:0016531	GO:0005758	GO:0005507	GO:0006825
AT4G39220	GO:0005794	GO:0006891	GO:0006890	GO:0006944	GO:0005739
AT3G12740	GO:0005794	GO:0009738	GO:0015914	GO:0016020	GO:0009723	GO:0035556
AT1G63610	GO:0009570	GO:0010207	GO:0009507
AT1G25530	GO:0016020	GO:0006865	GO:0015171	GO:0005886
AT3G61130	GO:0005794	GO:0010289	GO:0010075	GO:0005802	GO:0016051	GO:0016757	GO:0047262	GO:0005768
AT2G43230	GO:0006468	GO:0016772	GO:0016301	GO:0004672	GO:0005886	GO:0005524	GO:0004713
AT5G10350	GO:0003676	GO:0008143	GO:0005634	GO:0000166	GO:0003723	GO:0005515	GO:0005774
AT4G12460	GO:0008142	GO:0005634	GO:0005543	GO:0008202	GO:0005886
AT2G05990	GO:0006633	GO:0009579	GO:0007030	GO:0005507	GO:0009507	GO:0016132	GO:0005835	GO:0016126	GO:0006816	GO:0000166	GO:0006084	GO:0008152	GO:0009570	GO:0009651	GO:0004318	GO:0016631	GO:0009941	GO:0055114	GO:0016491
AT3G12690	GO:0009827	GO:0009826	GO:0006468	GO:0048610	GO:0048868	GO:0016772	GO:0005634	GO:0009860	GO:0016301	GO:0004674	GO:0005515	GO:0004672	GO:0005524
AT4G39520	GO:0005737	GO:0005829	GO:0019003	GO:0003924	GO:0005525
AT5G19760	GO:0009941	GO:0015142	GO:0046686	GO:0005743	GO:0005618	GO:0005310	GO:0006810	GO:0005774	GO:0005739	GO:0006096	GO:0017077	GO:0009060	GO:0006835	GO:0006839	GO:0035674	GO:0006007	GO:0055085	GO:0009506	GO:0009507
AT5G26250	GO:0022891	GO:0016020	GO:0005351	GO:0005215	GO:0016021	GO:0006810	GO:0055085	GO:0022857	GO:0015144
AT2G16950	GO:0005737	GO:0008565	GO:0052541	GO:0052546	GO:0006486	GO:0006487	GO:0005643	GO:0005829	GO:0000059	GO:0051170	GO:0006886	GO:0005634
AT3G16150	GO:0005737	GO:0016787	GO:0051604	GO:0033345	GO:0006516	GO:0004067
AT5G10800	GO:0000394	GO:0005634	GO:0000166	GO:0003723	GO:0003676	GO:0006366	GO:0006396
AT2G30130	GO:0005634	GO:0009965	GO:0010016	GO:0003677
AT5G53140	GO:0006470	GO:0008287	GO:0048767	GO:0004722	GO:0003824
AT5G27320	GO:0016787	GO:0009737	GO:0048444	GO:0009740	GO:0009863	GO:0009739	GO:0009867	GO:0010325	GO:0010476	GO:0010162	GO:0009845	GO:0005515	GO:0008152	GO:0009939	GO:0042538	GO:0009723	GO:0005634
AT4G13730	GO:0032313	GO:0005634	GO:0005097	GO:0005622
AT5G03650	GO:0043169	GO:0000023	GO:0005975	GO:0009570	GO:0005982	GO:0004553	GO:0019760	GO:0003824	GO:0019288	GO:0006098	GO:0003844	GO:0009507	GO:0010021	GO:0043085	GO:0019252
AT5G19560	GO:0005089	GO:0005634
ATMG01170	GO:0045263	GO:0015986	GO:0005753	GO:0005739	GO:0015078
AT4G01820	GO:0042626	GO:0016021	GO:0006810	GO:0017111	GO:0000166	GO:0016887	GO:0055085	GO:0005524
AT1G10670	GO:0006633	GO:0030244	GO:0003878	GO:0010025	GO:0005737	GO:0009825	GO:0015995	GO:0043481	GO:0071555	GO:0009932	GO:0005524	GO:0019252	GO:0048767	GO:0048193	GO:0000271	GO:0010817	GO:0009346	GO:0045995	GO:0016874	GO:0006084	GO:0006085	GO:0045793	GO:0007568	GO:0005829	GO:0048366	GO:0019344	GO:0016117	GO:0009911
ATMG00480	GO:0016820	GO:0046933	GO:0016021	GO:0000276	GO:0005739	GO:0005753	GO:0015986	GO:0015078	GO:0009507
AT3G56440	GO:0006914	GO:0005634	GO:0031090	GO:0042594	GO:0080025
AT4G04890	GO:0043565	GO:0009913	GO:0006355	GO:0003700	GO:0006473	GO:0010228	GO:0048481	GO:0009793	GO:0016226	GO:0048825	GO:0048497	GO:0003677	GO:0010027	GO:0005634
AT3G61480	GO:0005794
AT1G21480	GO:0003824	GO:0005802	GO:0016020	GO:0005768	GO:0005794
AT2G20360	GO:0050662	GO:0080129	GO:0009853	GO:0016020	GO:0005739	GO:0000166	GO:0003824	GO:0006511	GO:0044237	GO:0009651	GO:0051788	GO:0005747
AT3G48425	GO:0004518	GO:0016787	GO:0005634	GO:0009507	GO:0006281
AT2G13650	GO:0005794	GO:0005338	GO:0015784	GO:0005458	GO:0005886	GO:0055085
AT3G48420	GO:0009941	GO:0016787	GO:0009570	GO:0019684	GO:0003824	GO:0006098	GO:0008152	GO:0016117	GO:0010027	GO:0009507	GO:0010103	GO:0019252
AT5G11900	GO:0005737	GO:0006413	GO:0003743
AT1G53140	GO:0000910	GO:0006306	GO:0006270	GO:0034968	GO:0008283	GO:0006342	GO:0051726	GO:0000280	GO:0006346	GO:0006275	GO:0009909	GO:0003924	GO:0016458	GO:0006260	GO:0000911	GO:0051567	GO:0031048	GO:0007000	GO:0010389	GO:0005525
AT5G61810	GO:0030048	GO:0015867	GO:0006810	GO:0005739	GO:0005743	GO:0005509	GO:0060151	GO:0051646	GO:0051645	GO:0055085
AT2G39890	GO:0006865	GO:0016020	GO:0015193	GO:0015824	GO:0005886	GO:0015171
AT5G22840	GO:0006468	GO:0016772	GO:0009560	GO:0016301	GO:0004674	GO:0004672	GO:0005634	GO:0005524
AT1G74640	GO:0009535	GO:0009941	GO:0010310	GO:0006612	GO:0010363	GO:0006355	GO:0009862	GO:0009617	GO:0009867	GO:0000165	GO:0031348	GO:0035304	GO:0009507
AT2G42520	GO:0004386	GO:0005777	GO:0003676	GO:0008026	GO:0005524
AT1G04010	GO:0080095	GO:0010150	GO:0080096	GO:0006629	GO:0016127	GO:0034434	GO:0008374	GO:0004607	GO:0043231
AT4G14040	GO:0010197	GO:0008430	GO:0009507
AT2G33220	GO:0009853	GO:0045271	GO:0005747	GO:0005739	GO:0031966
AT4G17380	GO:0045132	GO:0042138	GO:0006298	GO:0030983	GO:0051026	GO:0007067	GO:0043247	GO:0007062	GO:0007126	GO:0006302	GO:0005634	GO:0010332	GO:0010564	GO:0007129	GO:0006200	GO:0005524	GO:0032504	GO:0000911	GO:0000794	GO:0000795	GO:0007059	GO:0007131	GO:0045143	GO:0009506	GO:0008094	GO:0006312	GO:0032204	GO:0000710	GO:0032300	GO:0003684
AT3G11320	GO:0005794	GO:0005783	GO:0016132	GO:0008514	GO:0016020	GO:0006863	GO:0005886
AT5G11340	GO:0005737	GO:0008152	GO:0008080
AT5G56710	GO:0005737	GO:0022626	GO:0005840	GO:0022625	GO:0005618	GO:0042254	GO:0005622	GO:0003735	GO:0006412	GO:0009506
ATCG00380	GO:0003735	GO:0015935	GO:0006412	GO:0009570	GO:0016020	GO:0000312	GO:0019843	GO:0006354	GO:0003723	GO:0006091	GO:0005622	GO:0015979	GO:0009507
AT1G15220	GO:0043234	GO:0005743	GO:0005739	GO:0009790	GO:0017004	GO:0005515	GO:0019243	GO:0016491
AT1G61950	GO:0006468	GO:0016301	GO:0004683	GO:0016772	GO:0005886	GO:0004674	GO:0005509	GO:0004672	GO:0005524
AT5G22330	GO:0003678	GO:2000072	GO:0006094	GO:0000741	GO:0005730	GO:0005634	GO:0000166	GO:0034968	GO:0009640	GO:0009909	GO:0005524	GO:0000278	GO:0006606	GO:0017111	GO:0001510	GO:0010388	GO:0009507	GO:0007010	GO:0051604	GO:0005829	GO:0010498	GO:0048507	GO:0005515	GO:0009560	GO:0006396
AT5G22440	GO:0005737	GO:0015934	GO:0005840	GO:0005730	GO:0022625	GO:0005622	GO:0003735	GO:0006364	GO:0001510	GO:0022626	GO:0006412	GO:0003723
AT4G34950	GO:0019761	GO:0007623	GO:0009507
AT3G02090	GO:0006098	GO:0008270	GO:0009651	GO:0080129	GO:0005730	GO:0005618	GO:0016020	GO:0005739	GO:0005774	GO:0005750	GO:0006511	GO:0005759	GO:0005758	GO:0046872	GO:0009853	GO:0004222	GO:0046686	GO:0003824	GO:0006508	GO:0009507	GO:0051788	GO:0005743	GO:0005741	GO:0006007
AT5G10980	GO:0006334	GO:0000786	GO:0005634	GO:0003677
AT5G09660	GO:0006655	GO:0006546	GO:0006636	GO:0080093	GO:0000165	GO:0044242	GO:0030154	GO:0005777	GO:0048046	GO:0042579	GO:0019288	GO:0006098	GO:0009108	GO:0009106	GO:0010103	GO:0043085	GO:0016491	GO:0005737	GO:0009941	GO:0015994	GO:0015995	GO:0044262	GO:0009853	GO:0005773	GO:0009862	GO:0009965	GO:0009867	GO:0000166	GO:0006364	GO:0009902	GO:0006733	GO:0009657	GO:0031348	GO:0009617	GO:0000096	GO:0006612	GO:0019216	GO:0019748	GO:0010310	GO:0010207	GO:0003824	GO:0006766	GO:0030060	GO:0009117	GO:0045893	GO:0010363	GO:0009072	GO:0035304	GO:0055114
AT1G68370	GO:0031072	GO:0008092	GO:0006457	GO:0051082	GO:0009958
AT2G07360	GO:0005829	GO:0016020	GO:0005634	GO:0009507	GO:0005886
AT5G16890	GO:0003824	GO:0016020	GO:0005794
AT3G02250	GO:0005794	GO:0007030	GO:0010075	GO:0019761	GO:0006816	GO:0016757	GO:0009651
AT2G24270	GO:0005737	GO:0004028	GO:0009902	GO:0008886	GO:0019344	GO:0008152	GO:0055114	GO:0016491
AT5G14640	GO:0006468	GO:0016772	GO:0005829	GO:0004674	GO:0006972	GO:0004672	GO:0009651	GO:0046777	GO:0005524	GO:0009507
AT1G69230	GO:0005886
ATMG00570	GO:0005886
AT1G72960	GO:0005634	GO:0016817	GO:0000166
AT3G61790	GO:0005634	GO:0016567	GO:0006511	GO:0008270	GO:0004842	GO:0007275
ATCG00270	GO:0005737	GO:0009579	GO:0010207	GO:0009535	GO:0009523	GO:0009534	GO:0019684	GO:0010287	GO:0016020	GO:0015979	GO:0006354	GO:0009769	GO:0045157	GO:0045156	GO:0030076	GO:0009772	GO:0006091	GO:0009507
AT2G18840	GO:0005794	GO:0005634	GO:0005802
AT3G19480	GO:0006564	GO:0016616	GO:0009570	GO:0005739	GO:0000166	GO:0048037	GO:0008152	GO:0051287	GO:0004617	GO:0016597	GO:0055114	GO:0009507
AT5G64970	GO:0009536	GO:0005215	GO:0006810	GO:0005739	GO:0005743	GO:0006839	GO:0055085
AT2G42740	GO:0005737	GO:0005840	GO:0005730	GO:0005773	GO:0005829	GO:0022625	GO:0005622	GO:0003735	GO:0001510	GO:0006412	GO:0009506	GO:0009507
AT4G35020	GO:0005737	GO:0007015	GO:0000394	GO:0016020	GO:0009086	GO:0005730	GO:0030427	GO:0005634	GO:0009860	GO:0003924	GO:0005622	GO:0005819	GO:0000226	GO:0007165	GO:0005886	GO:0015031	GO:0006184	GO:0007264	GO:0005525
AT2G33530	GO:0006508	GO:0005576	GO:0004185	GO:0009506	GO:0009505
AT2G38700	GO:0016126	GO:0006084	GO:0004163	GO:0019745	GO:0016132	GO:0005829	GO:0008299	GO:0006085	GO:0042803	GO:0019287	GO:0005524	GO:0008610
AT4G09800	GO:0005737	GO:0005840	GO:0005730	GO:0005618	GO:0042254	GO:0005622	GO:0003735	GO:0005773	GO:0003723	GO:0003676	GO:0001510	GO:0022627	GO:0006412	GO:0009506	GO:0015935
AT3G55940	GO:0004435	GO:0006629	GO:0008081	GO:0005886	GO:0030048	GO:0004629	GO:0007165	GO:0060151	GO:0051646	GO:0035556	GO:0051645
AT1G24070	GO:0016759	GO:0005794	GO:0016757
AT4G01370	GO:0009595	GO:0009617	GO:0007154	GO:0000165	GO:0006612	GO:0031348	GO:0009697	GO:0007165	GO:0009414	GO:0048481	GO:0009651	GO:0035556	GO:0006096	GO:0009733	GO:0010374	GO:0009868	GO:0009737	GO:0042539	GO:0009753	GO:0009863	GO:0009862	GO:0009861	GO:0009738	GO:0009867	GO:0009611	GO:0035304	GO:0004672	GO:0046686	GO:0043069	GO:0005737	GO:0006468	GO:0045088	GO:0016301	GO:0016310	GO:0050832	GO:0006833	GO:0010310	GO:0006970	GO:0006972	GO:0009266	GO:0009409	GO:0042538	GO:0051707	GO:0043622	GO:0010363	GO:0007030	GO:0007112	GO:0010200	GO:0030968
AT3G48990	GO:0005737	GO:0048046	GO:0010214	GO:0010167	GO:0033611	GO:0015706	GO:0009570	GO:0016208	GO:0050203	GO:0005739	GO:0050832	GO:0046482	GO:0046686	GO:0010030	GO:0009506	GO:0009507
AT3G15020	GO:0044262	GO:0016615	GO:0016616	GO:0009853	GO:0016020	GO:0005739	GO:0000166	GO:0048046	GO:0003824	GO:0030060	GO:0042742	GO:0005975	GO:0005507	GO:0006108	GO:0055114	GO:0016491
AT1G72700	GO:0004012	GO:0016020	GO:0016820	GO:0006812	GO:0016021	GO:0000287	GO:0000166	GO:0003824	GO:0008152	GO:0015662	GO:0046872	GO:0015914	GO:0005524
AT3G53190	GO:0030570	GO:0016829	GO:0031225	GO:0005886
AT5G36870	GO:0006075	GO:0000148	GO:0009556	GO:0016020	GO:0003843	GO:0052543	GO:0006944	GO:0005886
ATCG00490	GO:0009579	GO:0006354	GO:0016020	GO:0009737	GO:0009941	GO:0005618	GO:0018119	GO:0010287	GO:0000287	GO:0016984	GO:0048046	GO:0015977	GO:0009535	GO:0009536	GO:0009570	GO:0046686	GO:0022626	GO:0006091	GO:0015979	GO:0009507
AT5G57580	GO:0005634	GO:0005516	GO:0006487
AT1G15820	GO:0009579	GO:0009941	GO:0016168	GO:0009535	GO:0009534	GO:0019684	GO:0010287	GO:0016020	GO:0007030	GO:0006816	GO:0009783	GO:0035304	GO:0019344	GO:0009651	GO:0009507	GO:0015979	GO:0009765	GO:0010196
AT2G16600	GO:0005737	GO:0005794	GO:0006457	GO:0005829	GO:0007165	GO:0003755	GO:0005886	GO:0009506	GO:0009507
AT4G30720	GO:0050660	GO:0009507	GO:0015979	GO:0055114	GO:0016491
AT5G18410	GO:0005737	GO:0007020	GO:0009965	GO:0045010	GO:0051258	GO:0010090	GO:0006342	GO:0009860	GO:0030036	GO:0000226	GO:0031209	GO:0005515	GO:0016572	GO:0051567	GO:0051225
AT5G04140	GO:0015930	GO:0010218	GO:0010155	GO:0048046	GO:0009697	GO:0009416	GO:0042742	GO:0048481	GO:0009651	GO:0010103	GO:0016491	GO:0009941	GO:0009750	GO:0009570	GO:0019684	GO:0016020	GO:0016041	GO:0009637	GO:0005739	GO:0009902	GO:0003824	GO:0006833	GO:0009409	GO:0010114	GO:0009644	GO:0009507	GO:0009658	GO:0009744	GO:0080114	GO:0016638	GO:0009814	GO:0009853	GO:0005515	GO:0016117
AT5G28900	GO:0005737	GO:0005634	GO:0005509
AT3G62660	GO:0047262	GO:0016758	GO:0016051	GO:0016757	GO:0005794
AT1G63970	GO:0006655	GO:0006636	GO:0030154	GO:0019288	GO:0006098	GO:0010027	GO:0008685	GO:0015995	GO:0009570	GO:0009965	GO:0009637	GO:0010218	GO:0006364	GO:0009073	GO:0045893	GO:0010114	GO:0009644	GO:0009507	GO:0009744	GO:0006744	GO:0010155	GO:0019344	GO:0016117	GO:0016114
AT4G36940	GO:0019358	GO:0005737	GO:0004516	GO:0019363	GO:0009435
AT2G31660	GO:0005737	GO:0008565	GO:0005643	GO:0005829	GO:0006606	GO:0000059	GO:0009165	GO:0035280	GO:0005634	GO:0006406
AT5G08400	GO:0010207
AT4G38320	GO:0009725	GO:0009744	GO:0016021	GO:0004872	GO:0005739
AT1G22920	GO:0009733	GO:0000338	GO:0005634	GO:0010093	GO:0010971	GO:0010387	GO:0031347	GO:0005515	GO:0009640	GO:0010388	GO:0010100	GO:0008180
AT5G19780	GO:0005737	GO:0043234	GO:0005200	GO:0051258	GO:0005618	GO:0003924	GO:0005829	GO:0016020	GO:0007018	GO:0005198	GO:0007017	GO:0046686	GO:0006184	GO:0005874	GO:0045298	GO:0009506	GO:0005525
ATCG01010	GO:0008137	GO:0042773	GO:0045333	GO:0015979	GO:0003954	GO:0055114	GO:0009507
AT2G31390	GO:0009744	GO:0016301	GO:0009750	GO:0016773	GO:0005829	GO:0000041	GO:0019654	GO:0005986	GO:0009749	GO:0005886	GO:0006014	GO:0004747
AT1G08660	GO:0007020	GO:0016020	GO:0016757	GO:0005794	GO:0009860	GO:0008152	GO:0009846	GO:0005802	GO:0005768	GO:0008373
AT5G66760	GO:0050660	GO:0005618	GO:0016627	GO:0050897	GO:0055114	GO:0006121	GO:0005749	GO:0006099	GO:0022900	GO:0005739	GO:0016491	GO:0000104	GO:0005524	GO:0009055
AT1G72810	GO:0006520	GO:0003824	GO:0030170	GO:0008152	GO:0009088	GO:0004795	GO:0009507
AT3G11530	GO:0005773	GO:0005215	GO:0006810	GO:0006661
AT2G45500	GO:0006635	GO:0016558	GO:0005634	GO:0017111	GO:0000166	GO:0005524
AT1G15730	GO:0009570	GO:0009507
ATMG01190	GO:0045261	GO:0033178	GO:0016820	GO:0015992	GO:0015991	GO:0005618	GO:0046034	GO:0046933	GO:0005739	GO:0050897	GO:0005753	GO:0015986	GO:0008270	GO:0046961	GO:0016469	GO:0005507	GO:0006979	GO:0005524
AT2G22730	GO:0005351	GO:0016021	GO:0016020	GO:0055085	GO:0015144	GO:0009507
AT1G74260	GO:0005737	GO:0009555	GO:0009570	GO:0004642	GO:0005739	GO:0003824	GO:0055046	GO:0006189	GO:0005524	GO:0009507
AT2G22125	GO:0005737	GO:0009832	GO:0051211	GO:0030243	GO:0005634	GO:0030244	GO:0005886	GO:0016049	GO:0009506
AT3G12600	GO:0016787	GO:0005739
AT5G10360	GO:0022626	GO:0005840	GO:0042274	GO:0005829	GO:0005622	GO:0003735	GO:0009793	GO:0006364	GO:0005886	GO:0040007	GO:0006412	GO:0005634	GO:0009506	GO:0022627
AT4G00400	GO:0006655	GO:0010143	GO:0016791	GO:0005783	GO:0010075	GO:0090447	GO:0016746	GO:0008152
AT3G42050	GO:0007033	GO:0007030	GO:0016820	GO:0016049	GO:0000902	GO:0006486	GO:0048193	GO:0005773	GO:0000325	GO:0015991	GO:0046961	GO:0006816	GO:0006623	GO:0005794	GO:0005886	GO:0009651	GO:0005774	GO:0005634	GO:0009507
AT3G07330	GO:0005794	GO:0048765	GO:0030243	GO:0005802	GO:0016051	GO:0048868	GO:0009932	GO:0016757	GO:0016759	GO:0005768
AT2G44100	GO:0005737	GO:0016192	GO:0006487	GO:0005093	GO:0005829	GO:0006623	GO:0048227	GO:0015031
AT1G07660	GO:0005829	GO:0000786	GO:0005774	GO:0005515	GO:0005886	GO:0005634	GO:0003677	GO:0006334	GO:0009506	GO:0009507
AT4G33410	GO:0005794	GO:0016021	GO:0005802	GO:0004190	GO:0005886	GO:0005768
AT1G08110	GO:0005975	GO:0005829	GO:0006094	GO:0005516	GO:0004462	GO:0046686	GO:0009651	GO:0046872	GO:0006096	GO:0009507
AT3G19340	GO:0005783	GO:0005886
AT3G18190	GO:0005737	GO:0044267	GO:0007010	GO:0005829	GO:0010498	GO:0051082	GO:0009651	GO:0046686	GO:0006457	GO:0006096	GO:0005524	GO:0006094
ATCG00720	GO:0009579	GO:0009535	GO:0009832	GO:0009507	GO:0020037	GO:0009534	GO:0030243	GO:0019684	GO:0016020	GO:0010583	GO:0009512	GO:0006354	GO:0009407	GO:0022904	GO:0016049	GO:0006091	GO:0016491	GO:0009773	GO:0015979	GO:0009055
AT1G16980	GO:0003825	GO:0003824	GO:0005992	GO:0016757
AT2G48070	GO:0009536	GO:0019684	GO:0005739	GO:0002229	GO:0010729	GO:0010103	GO:0009507
AT5G01530	GO:0009579	GO:0009535	GO:0009744	GO:0019684	GO:0010155	GO:0009534	GO:0010287	GO:0016020	GO:0016168	GO:0010218	GO:0015979	GO:0006364	GO:0009637	GO:0010114	GO:0030076	GO:0009644	GO:0009765	GO:0009507
AT1G19920	GO:0009570	GO:0005829	GO:0009970	GO:0004781	GO:0000103	GO:0009507
AT3G45010	GO:0006508	GO:0005576	GO:0004185
AT1G72000	GO:0003824	GO:0004564
AT1G05180	GO:0009965	GO:0009735	GO:0009734	GO:0010252	GO:0010388	GO:0005829	GO:0006281	GO:0008641	GO:0003824	GO:0000166	GO:0016567	GO:0016571	GO:0045893	GO:0009414	GO:0005886	GO:0016579	GO:0005634	GO:0009640
AT5G27670	GO:0007030	GO:0005730	GO:0006334	GO:0003677	GO:0006816	GO:0000786	GO:0009651	GO:0005634
AT2G40590	GO:0005737	GO:0022627	GO:0042254	GO:0005622	GO:0003735	GO:0006412	GO:0005840
AT1G80660	GO:0008553	GO:0015992	GO:0016887	GO:0006812	GO:0016021	GO:0016020	GO:0005774	GO:0006200	GO:0000166	GO:0003824	GO:0008152	GO:0005886	GO:0015662	GO:0046872	GO:0006754	GO:0005524
AT5G35580	GO:0006468	GO:0016301	GO:0016772	GO:0004672	GO:0004674	GO:0004713	GO:0005886	GO:0005524
AT5G45030	GO:0003824	GO:0009507
AT1G18000	GO:0016021	GO:0055085
AT4G24920	GO:0015450	GO:0006886	GO:0016020	GO:0009627	GO:0006605	GO:0015031	GO:0034976
AT3G55360	GO:0005737	GO:0016126	GO:0007030	GO:0016021	GO:0006629	GO:0016627	GO:0005886	GO:0009651	GO:0006816	GO:0005789	GO:0009922	GO:0009923	GO:0046520	GO:0010025	GO:0019166	GO:0003865	GO:0006665	GO:0005783
AT5G27470	GO:0005737	GO:0006434	GO:0004812	GO:0005829	GO:0004828	GO:0006499	GO:0000166	GO:0009165	GO:0006418	GO:0046686	GO:0009651	GO:0006096	GO:0005524	GO:0006094
AT2G21770	GO:0009832	GO:0016020	GO:0010214	GO:0030244	GO:0016760	GO:0008270	GO:0016757	GO:0005886	GO:0016759
AT3G07020	GO:0016125	GO:0048316	GO:0016757	GO:0005975	GO:0016020	GO:0051507	GO:0008152	GO:0005886	GO:0016906	GO:0016758	GO:0030259
AT1G25490	GO:0048443	GO:0008601	GO:0009733	GO:0080129	GO:0005618	GO:0005634	GO:0009738	GO:0009637	GO:0043481	GO:0006511	GO:0009926	GO:0008361	GO:0010119	GO:0005886	GO:0009789	GO:0035304	GO:0009640	GO:0051788	GO:0000159	GO:0006499	GO:0009723	GO:0009853	GO:0048364	GO:0005515	GO:0006007
ATCG00120	GO:0030243	GO:0031977	GO:0008270	GO:0006091	GO:0015979	GO:0045261	GO:0033178	GO:0016820	GO:0015992	GO:0015991	GO:0010319	GO:0016020	GO:0005739	GO:0009535	GO:0006176	GO:0005524	GO:0009579	GO:0009534	GO:0046034	GO:0010287	GO:0046961	GO:0009409	GO:0016049	GO:0009507	GO:0009832	GO:0015986	GO:0009544	GO:0046933	GO:0006354	GO:0016469	GO:0019684	GO:0042742
ATCG00650	GO:0009941	GO:0010207	GO:0005840	GO:0009570	GO:0000312	GO:0005622	GO:0006354	GO:0003735	GO:0006091	GO:0006412	GO:0015979	GO:0009507
AT4G00570	GO:0050897	GO:0016652	GO:0004471	GO:0004470	GO:0055114	GO:0005739	GO:0008270	GO:0005515	GO:0009507	GO:0006108	GO:0005524	GO:0042803
AT5G41770	GO:0005634	GO:0006396	GO:0005622
AT3G60830	GO:0005200	GO:0050826	GO:0009793	GO:0019915	GO:0009653	GO:0051301	GO:0005737	GO:0009737	GO:0010162	GO:0048366	GO:0006325	GO:0005634	GO:0010564	GO:0048825	GO:0010182	GO:0009845	GO:0009909	GO:0010228	GO:0010227	GO:0009640	GO:0000394	GO:0010050	GO:0016567	GO:0009933	GO:0009086	GO:0009616
AT3G54140	GO:0015996	GO:0042938	GO:0042939	GO:0005215	GO:0016020	GO:0042936	GO:0042937	GO:0006807	GO:0006857	GO:0015824	GO:0005886	GO:0009506
AT5G20940	GO:0005576	GO:0005975	GO:0004553
AT1G47750	GO:0005779	GO:0007031	GO:0016559	GO:0005634	GO:0005777	GO:0005778	GO:0005515	GO:0042802
AT4G36360	GO:0009664	GO:0006598	GO:0005975	GO:0010075	GO:0042398	GO:0019515	GO:0019513	GO:0030246	GO:0003824	GO:0005576	GO:0004565	GO:0004553	GO:0005990	GO:0009698	GO:0009832	GO:0043169
AT1G48270	GO:0016020	GO:0009785	GO:0032960	GO:0007166	GO:0010231	GO:0004930	GO:0009735	GO:0016021	GO:0009738	GO:0005774	GO:0009845	GO:0009094	GO:0009908	GO:0005794	GO:0000278	GO:0030552	GO:0005886	GO:0009788	GO:0006571	GO:0009742	GO:0044214	GO:0007186	GO:0007202	GO:0010244	GO:0004888	GO:0005515	GO:0009939
AT1G05230	GO:0043565	GO:0010090	GO:0003700	GO:0005634	GO:0006355	GO:0048497	GO:0003677	GO:0010103
AT5G56280	GO:0009165	GO:0043248	GO:0043161	GO:0005634	GO:0009640	GO:0010387	GO:0030163	GO:0005515	GO:0006511	GO:0051788	GO:0010388	GO:0007275	GO:0008180
AT3G27280	GO:0005773	GO:0001510	GO:0016020	GO:0005739	GO:0005774	GO:0005747	GO:0005886	GO:0009505	GO:0009507
AT3G58700	GO:0005737	GO:0022626	GO:0005840	GO:0022625	GO:0005773	GO:0005622	GO:0003735	GO:0001510	GO:0006412
AT1G79920	GO:0005618	GO:0005829	GO:0009506	GO:0005886	GO:0005634	GO:0005524
AT3G08580	GO:0009853	GO:0005773	GO:0006094	GO:0009941	GO:0080129	GO:0005730	GO:0005618	GO:0016020	GO:0005739	GO:0005774	GO:0005507	GO:0015865	GO:0005215	GO:0006810	GO:0005886	GO:0055085	GO:0009507	GO:0007010	GO:0010498	GO:0005743	GO:0005740	GO:0006511	GO:0051788	GO:0005471
AT4G33700	GO:0005886
AT5G43350	GO:0005737	GO:1901683	GO:0005351	GO:1901684	GO:0005315	GO:0016021	GO:0016020	GO:0006817	GO:0016036	GO:0015114	GO:0005886	GO:0015144
AT2G32060	GO:0022626	GO:0022627	GO:0005634	GO:0005622	GO:0003735	GO:0009853	GO:0001510	GO:0006412	GO:0005840
AT3G27440	GO:0007010	GO:0016773	GO:0016301	GO:0010498	GO:0009058	GO:0006094	GO:0008152	GO:0004845	GO:0005524	GO:0009507
AT4G00110	GO:0050662	GO:0005975	GO:0050378	GO:0016857	GO:0009225	GO:0016020	GO:0044237	GO:0000166	GO:0003824	GO:0005794
AT1G51200	GO:0048573	GO:0005634	GO:0008270	GO:0007067	GO:0003677
AT4G15770	GO:0005829	GO:0006626	GO:0042255	GO:0042254	GO:0003723	GO:0001510	GO:0005634
AT1G07040	GO:0009507
AT2G35710	GO:0016758	GO:0009058	GO:0005739	GO:0016757	GO:0016051
AT4G19640	GO:0005783	GO:0048193	GO:0005769	GO:0010200	GO:0006944	GO:0005515	GO:0005886	GO:0015031	GO:0007264	GO:0005768	GO:0016192	GO:0005525
AT1G12910	GO:0048573	GO:0009718	GO:0005634	GO:0000166	GO:0044212	GO:0043153
AT2G40110	GO:0005634
AT3G24620	GO:0009827	GO:0005089	GO:0048610	GO:0048868	GO:0009860	GO:0005085	GO:0006944	GO:0005515	GO:0042802
AT2G40116	GO:0004435	GO:0006629	GO:0008081	GO:0005634	GO:0004629	GO:0007165	GO:0035556
AT5G35170	GO:0009535	GO:0006139	GO:0019201	GO:0009941	GO:0009534	GO:0019205	GO:0016776	GO:0004017	GO:0046939	GO:0006354	GO:0009061	GO:0009117	GO:0015979	GO:0005524	GO:0009507
AT2G20790	GO:0030131	GO:0005634	GO:0016192	GO:0006886
AT1G48650	GO:0008026	GO:0005622	GO:0003725	GO:0003723	GO:0003676	GO:0004386	GO:0005524
AT5G25780	GO:0005737	GO:0003676	GO:0005829	GO:0000166	GO:0003723	GO:0005515	GO:0006413	GO:0005634	GO:0003743
AT1G22700	GO:0006655	GO:0009535	GO:0010207	GO:0048564	GO:0005634	GO:0016226	GO:0019288	GO:0019344	GO:0010027	GO:0009073	GO:0009507
AT1G16740	GO:0005840	GO:0042254	GO:0005622	GO:0003735	GO:0019843	GO:0006412	GO:0009507
AT5G20570	GO:0009733	GO:0019005	GO:0031463	GO:0016925	GO:0080129	GO:0042023	GO:0043161	GO:0051510	GO:0016567	GO:0042752	GO:0006511	GO:0008270	GO:0005515	GO:0051788	GO:0005634	GO:0009853	GO:0043248
AT3G16910	GO:0019605	GO:0006083	GO:0016208	GO:0005777	GO:0005739	GO:0003824	GO:0047760	GO:0008152	GO:0003987	GO:0006097
AT5G44370	GO:0005794	GO:0005351	GO:0015706	GO:0008514	GO:0016021	GO:0016020	GO:0005315	GO:0009624	GO:0015144	GO:0055085
AT5G06140	GO:0008333	GO:0006944	GO:0035556	GO:0080129	GO:0010252	GO:0005771	GO:0016020	GO:0006511	GO:0006623	GO:0007154	GO:0009507	GO:0016197	GO:0043231	GO:0005829	GO:0009958	GO:0030904	GO:0009853	GO:0048364	GO:0005515	GO:0051788	GO:0005768	GO:0006896
AT3G09500	GO:0005737	GO:0005840	GO:0005730	GO:0022625	GO:0042254	GO:0005622	GO:0003735	GO:0001510	GO:0006412	GO:0009506
AT3G47730	GO:0010583	GO:0042626	GO:0016887	GO:0005215	GO:0017111	GO:0000166	GO:0005576	GO:0009407	GO:0005524
AT5G20720	GO:0048046	GO:0019288	GO:0048481	GO:0009651	GO:0006096	GO:0006094	GO:0005737	GO:0009941	GO:0009536	GO:0009570	GO:0005739	GO:0046686	GO:0005507	GO:0009579	GO:0009409	GO:0009507	GO:0009658	GO:0009535	GO:1901671	GO:0019344	GO:0005516	GO:0005515
AT5G05365	GO:0005737	GO:0046872	GO:0030001
AT1G28010	GO:0048440	GO:0010540	GO:0010315	GO:0016887	GO:0016021	GO:0006810	GO:0042626	GO:0006200	GO:0000166	GO:0010048	GO:0043481	GO:0005886	GO:0010541	GO:0017111	GO:0005634	GO:0055085	GO:0005524
AT3G62870	GO:0005737	GO:0022626	GO:0022625	GO:0005829	GO:0016020	GO:0042254	GO:0030529	GO:0003735	GO:0001510	GO:0005774	GO:0006412
AT1G48470	GO:0005737	GO:0009744	GO:0009750	GO:0004356	GO:0009749	GO:0003824	GO:0006807	GO:0006542	GO:0009506	GO:0009507
AT2G46260	GO:0005737	GO:0009954	GO:0005515	GO:0010227	GO:0010114	GO:0046982	GO:0048439	GO:0042803
AT1G79630	GO:0005737	GO:0003824	GO:0005634	GO:0004722	GO:0006499
AT3G27470	GO:0016757
AT2G22480	GO:0005945	GO:0007010	GO:0010498	GO:0003872	GO:0006094	GO:0006096	GO:0005524	GO:0009507
AT1G55090	GO:0005829	GO:0009435	GO:0006807	GO:0046686	GO:0003952	GO:0016810	GO:0005524
AT2G36170	GO:0005840	GO:0022625	GO:0005730	GO:0003735	GO:0001510	GO:0006412
AT4G26760	GO:0010564	GO:0007129	GO:0000226	GO:0007067	GO:0007000	GO:0005874	GO:0051302	GO:0072686	GO:0045010	GO:0051322	GO:0000280	GO:0009574	GO:0051225	GO:0016458	GO:0016572	GO:0009909	GO:0000278	GO:0055028	GO:0008283	GO:0034968	GO:0051258	GO:0042023	GO:0005819	GO:0007131	GO:0010389	GO:0000910	GO:0000911	GO:0009524	GO:0006275	GO:0048528
AT4G16155	GO:0005737	GO:0009941	GO:0050660	GO:0009570	GO:0005739	GO:0042744	GO:0009507	GO:0004148	GO:0016668	GO:0045454	GO:0016491	GO:0055114	GO:0009055
AT5G25230	GO:0005737	GO:0005730	GO:0008135	GO:0003924	GO:0003746	GO:0009506	GO:0005525
AT3G27190	GO:0016301	GO:0007010	GO:0006207	GO:0005829	GO:0000041	GO:0010498	GO:1901141	GO:2000904	GO:0009058	GO:0006094	GO:2001006	GO:0004849	GO:0016310	GO:0004845	GO:0044206	GO:0005524	GO:0009507
AT1G02170	GO:0009697	GO:0010363	GO:0030968	GO:0009863	GO:0045087	GO:0006612	GO:0031348	GO:0004197	GO:0006944	GO:0005515	GO:0006508	GO:0043069	GO:0043068
AT5G01240	GO:0010328	GO:0006865	GO:0005215	GO:0016020	GO:0005886	GO:0048829
AT3G08690	GO:0005737	GO:0080129	GO:0006301	GO:0006635	GO:0043161	GO:0051510	GO:0010286	GO:0016881	GO:0042023	GO:0006511	GO:0043248	GO:0009407	GO:0051788	GO:0004842
AT4G39460	GO:0009941	GO:0010207	GO:0009536	GO:0015805	GO:0000095	GO:0006810	GO:0005739	GO:0009658	GO:0005743	GO:0045893	GO:0006364	GO:0009902	GO:0006839	GO:0010027	GO:0009507	GO:0035304	GO:0042793
AT1G16700	GO:0051539	GO:0016651	GO:0008137	GO:0051536	GO:0016020	GO:0005739	GO:0005747	GO:0046872	GO:0055114	GO:0009055
AT1G69440	GO:0005737	GO:0010267	GO:0010599	GO:0035195	GO:0003676	GO:0010050	GO:0040034
AT1G54780	GO:0006636	GO:0031977	GO:0019288	GO:0009773	GO:0015979	GO:0009657	GO:0009579	GO:0009534	GO:0015995	GO:0019684	GO:0009637	GO:0010218	GO:0006364	GO:0009535	GO:0019761	GO:0010114	GO:0035304	GO:0009507	GO:0010207	GO:0010206	GO:0009543	GO:0019344	GO:0016117	GO:0003993
AT2G47580	GO:0005730	GO:0005634	GO:0000398	GO:0000166	GO:0003723	GO:0003676	GO:0009651	GO:0005685	GO:0005829
AT3G03100	GO:0016491	GO:0050897	GO:0080129	GO:0008137	GO:0016020	GO:0005739	GO:0009853	GO:0006511	GO:0005747	GO:0051788	GO:0009055
AT5G60600	GO:0006655	GO:0009595	GO:0009617	GO:0006636	GO:0000165	GO:0006612	GO:0009695	GO:0019288	GO:0009697	GO:0009108	GO:0042742	GO:0009106	GO:0009657	GO:0009941	GO:0015994	GO:0015995	GO:0009862	GO:0005634	GO:0006546	GO:0009867	GO:0009637	GO:0010218	GO:0009072	GO:0006733	GO:0005506	GO:0009507	GO:0046429	GO:0019252	GO:0006766	GO:0000096	GO:0019216	GO:0019760	GO:0019748	GO:0031408	GO:0050832	GO:0006417	GO:0043900	GO:0010310	GO:0009117	GO:0045893	GO:0009409	GO:0010114	GO:0009644	GO:0055114	GO:0010200	GO:0008652	GO:0009744	GO:0010155	GO:0051539
AT2G20420	GO:0051788	GO:0080129	GO:0009853	GO:0005739	GO:0006096	GO:0003824	GO:0006511	GO:0008152	GO:0009651	GO:0046686	GO:0005507	GO:0004776	GO:0046872	GO:0016874	GO:0019243	GO:0005524	GO:0006094
AT1G11730	GO:0005794	GO:0006486	GO:0016020	GO:0008378	GO:0016757	GO:0016758
AT1G64400	GO:0006633	GO:0006631	GO:0005783	GO:0005634	GO:0003824	GO:0004467	GO:0001676	GO:0002213
AT5G59140	GO:0000394	GO:0005829	GO:0009062	GO:0006511	GO:0006366	GO:0005634
AT3G20870	GO:0046873	GO:0016020	GO:0030001	GO:0055085	GO:0005886
AT4G26780	GO:0010286	GO:0006457	GO:0006626	GO:0051087	GO:0009220	GO:0005739	GO:0009507	GO:0009408	GO:0005507	GO:0000774	GO:0042803
AT5G64500	GO:0016126	GO:0006635	GO:0016558	GO:0016020	GO:0005739	GO:0046520	GO:0055085
AT3G54560	GO:0016048	GO:0006338	GO:0005634	GO:0044030	GO:0003677	GO:0010468	GO:0042742	GO:0005515	GO:0000786	GO:0009908	GO:0009909
AT3G20650	GO:0003824	GO:0006370	GO:0004482	GO:0005634	GO:0015824
AT5G23540	GO:0006972	GO:0006635	GO:0043248	GO:0009651	GO:0006096	GO:0008541	GO:0080129	GO:0043161	GO:0005634	GO:0046686	GO:0006623	GO:0006833	GO:0030163	GO:0009407	GO:0009266	GO:0000502	GO:0010388	GO:0009640	GO:0007030	GO:0005829	GO:0006499	GO:0009853	GO:0006511	GO:0051788
AT3G24570	GO:0016021	GO:0005778	GO:0005739
AT4G10040	GO:0005506	GO:0005507	GO:0020037	GO:0005739	GO:0009055
AT3G57490	GO:0015935	GO:0016020	GO:0009220	GO:0005622	GO:0003735	GO:0003723	GO:0001510	GO:0022627	GO:0006412	GO:0009506	GO:0005840
AT1G31190	GO:0008934	GO:0000023	GO:0008441	GO:0009570	GO:0005829	GO:0006790	GO:0046854	GO:0009507	GO:0019243	GO:0019252
AT3G57140	GO:0048610	GO:0006629	GO:0048868	GO:0005634	GO:0009062	GO:0008152	GO:0005525
AT4G09720	GO:0005737	GO:0005794	GO:0016192	GO:0005774	GO:0006886	GO:0016020	GO:0003924	GO:0006913	GO:0005622	GO:0007165	GO:0015031	GO:0006184	GO:0007264	GO:0005525
AT1G67440	GO:0009793	GO:0009507	GO:0003924	GO:0005525
AT2G23170	GO:0009733	GO:0005737	GO:0010279	GO:0010252
AT3G59480	GO:0005737	GO:0016773	GO:0016301	GO:0019654	GO:0005986	GO:0006014	GO:0004747
AT1G30825	GO:0010090	GO:0007015	GO:0030833	GO:0005885	GO:0005198
AT2G26250	GO:0006633	GO:0042335	GO:0005783	GO:0009913	GO:0005634	GO:0016020	GO:0008152	GO:0003824	GO:0016746	GO:0016747	GO:0080167	GO:0000038	GO:0009409	GO:0009416	GO:0008610
AT3G27060	GO:0005737	GO:0009186	GO:0046914	GO:0051726	GO:0006281	GO:0004748	GO:0012501	GO:0009165	GO:0006260	GO:0006261	GO:0007275	GO:0055114	GO:0016491
AT1G30820	GO:0005737	GO:0009218	GO:0003883	GO:0006221
AT4G02580	GO:0080129	GO:0005747	GO:0008137	GO:0005739	GO:0006120	GO:0009853	GO:0006511	GO:0008270	GO:0051287	GO:0051788	GO:0006979	GO:0055114	GO:0016491
AT3G05060	GO:0001510	GO:0005730	GO:0005634	GO:0016020	GO:0006164	GO:0009220	GO:0009165	GO:0003677
AT2G46290	GO:0005737	GO:0080008	GO:0009506	GO:0000166
AT4G12070	GO:0005634	GO:0005886
AT2G27020	GO:0004175	GO:0019773	GO:0048046	GO:0043248	GO:0009651	GO:0008233	GO:0006096	GO:0006094	GO:0005737	GO:0080129	GO:0005839	GO:0005773	GO:0043161	GO:0005634	GO:0005774	GO:0046686	GO:0006833	GO:0006972	GO:0009266	GO:0009409	GO:0000502	GO:0051603	GO:0007030	GO:0005829	GO:0004298	GO:0009853	GO:0006511	GO:0051788
AT1G58440	GO:0016126	GO:0004506	GO:0009414	GO:0050660	GO:0009228	GO:0019745	GO:0016132	GO:0016021	GO:0000271	GO:0005576	GO:0008152	GO:0055114	GO:0016491
AT1G11930	GO:0005634	GO:0042744	GO:0030170
AT4G22330	GO:0005794	GO:0016811	GO:0005783	GO:0016021	GO:0016020	GO:0003824	GO:0006672
AT4G26430	GO:0000338	GO:0010387	GO:0005576	GO:0006511	GO:0009640	GO:0010388	GO:0007275	GO:0008180
AT2G25950	GO:0005634
AT1G07670	GO:0016820	GO:0005783	GO:0006812	GO:0016021	GO:0016020	GO:0006816	GO:0000166	GO:0005388	GO:0003824	GO:0008152	GO:0005886	GO:0015662	GO:0046872	GO:0006754	GO:0005634	GO:0005524
AT1G11840	GO:0009941	GO:0005975	GO:0005773	GO:0005829	GO:0005777	GO:0005739	GO:0006096	GO:0019344	GO:0004462	GO:0005886	GO:0046686	GO:0009651	GO:0046872	GO:0019243	GO:0006094
AT1G11020	GO:0008270
AT3G01340	GO:0005737	GO:0005829	GO:0006886	GO:0006900	GO:0000166
AT5G44340	GO:0005737	GO:0005794	GO:0005200	GO:0007010	GO:0003924	GO:0005618	GO:0009570	GO:0005829	GO:0051258	GO:0010498	GO:0007018	GO:0005198	GO:0048046	GO:0007017	GO:0005886	GO:0006184	GO:0006094	GO:0045298	GO:0009506	GO:0005525
AT2G46070	GO:0009733	GO:0006468	GO:0080026	GO:0007243	GO:0016772	GO:0005634	GO:0016301	GO:0004707	GO:0007165	GO:0005515	GO:0004672	GO:0005524	GO:0004713
AT4G12250	GO:0050662	GO:0005975	GO:0050378	GO:0005794	GO:0009225	GO:0005802	GO:0044237	GO:0000166	GO:0016857	GO:0003824	GO:0016036	GO:0042631	GO:0019375	GO:0005768
AT1G09010	GO:0043169	GO:0005975	GO:0005773	GO:0003824	GO:0005576	GO:0004553
AT3G53260	GO:0005737	GO:0009611	GO:0006598	GO:0016841	GO:0003824	GO:0042398	GO:0005829	GO:0006559	GO:0009963	GO:0009699	GO:0006952	GO:0009805	GO:0009058	GO:0045548	GO:0080167	GO:0009698	GO:0006979
AT4G33260	GO:0005737	GO:0033597	GO:0005834	GO:0005634	GO:0007165	GO:0004871
AT1G75110	GO:0080147	GO:0005783
AT2G23070	GO:0006468	GO:0016772	GO:0005829	GO:0016301	GO:0004674	GO:0004672	GO:0005634	GO:0005524
AT1G79440	GO:0004028	GO:0004777	GO:0009507	GO:0009570	GO:0006333	GO:0072593	GO:0016620	GO:0009416	GO:0005739	GO:0008152	GO:0051287	GO:0005759	GO:0009408	GO:0009450	GO:0005507	GO:0006540	GO:0055114	GO:0016491
AT4G22930	GO:0016812	GO:0004151	GO:0016787	GO:0019856	GO:0009507
AT2G25070	GO:0008287	GO:0009737	GO:0006470	GO:0005634	GO:0004722	GO:0006499	GO:0003824	GO:0005886
AT5G13190	GO:0006612	GO:0010363	GO:0030968	GO:0009863	GO:0034051	GO:0009867	GO:0005515	GO:0005886	GO:0009646
AT5G64610	GO:0008284	GO:0006281	GO:0005634	GO:0004402	GO:0006355	GO:0016747	GO:0003676	GO:0010224	GO:0008270
AT2G43130	GO:0005795	GO:0005794	GO:0005622	GO:0005802	GO:0048219	GO:0005829	GO:0016020	GO:0003924	GO:0006913	GO:0005798	GO:0007165	GO:0005886	GO:0015031	GO:0009408	GO:0006184	GO:0007264	GO:0006886	GO:0005525
AT5G49030	GO:0005737	GO:0004812	GO:0004822	GO:0009570	GO:0006418	GO:0048481	GO:0006428	GO:0016226	GO:0003824	GO:0009793	GO:0010228	GO:0016117	GO:0010027	GO:0000166	GO:0005524	GO:0009507
AT4G13250	GO:0015996	GO:0008152	GO:0034256	GO:0010304	GO:0000166	GO:0005515	GO:0016491	GO:0009507
AT4G25030	GO:0009733	GO:0006612	GO:0042538	GO:0030968	GO:0009753	GO:0009805	GO:0005634	GO:0009738	GO:0009611	GO:0009723	GO:0006944	GO:0007165	GO:0009414	GO:0035556	GO:0043069	GO:0010363
AT1G80050	GO:0005737	GO:0005794	GO:0005829	GO:0015114	GO:0003999	GO:0009116	GO:0005886	GO:0006168
AT5G58700	GO:0042732	GO:0004435	GO:0006629	GO:0008081	GO:0005886	GO:0030048	GO:0004629	GO:0007165	GO:0060151	GO:0051646	GO:0035556	GO:0051645
AT1G65930	GO:0006739	GO:0006972	GO:0051049	GO:0005886	GO:0048046	GO:0042742	GO:0010043	GO:0009651	GO:0006096	GO:0006094	GO:0080129	GO:0009853	GO:0009570	GO:0000287	GO:0055114	GO:0051287	GO:0046686	GO:0005507	GO:0006833	GO:0006970	GO:0008152	GO:0009266	GO:0009506	GO:0009507	GO:0007030	GO:0016616	GO:0005829	GO:0004450	GO:0006511	GO:0006102	GO:0051788
AT5G28350	GO:0005794	GO:0009507
AT1G30620	GO:0050662	GO:0009832	GO:0009723	GO:0003824	GO:0009225	GO:0009738	GO:0019567	GO:0052542	GO:0044237	GO:0000166	GO:0006012	GO:0005794	GO:0035556	GO:0003978	GO:0050373
AT5G65690	GO:0005737	GO:0004612	GO:0004611	GO:0017076	GO:0005524	GO:0006094
AT5G02800	GO:0016772	GO:0016301	GO:0004674	GO:0045892	GO:0004672	GO:0005886	GO:1900459	GO:0005524
AT3G01720	GO:0009744	GO:0009750	GO:0006816	GO:0009749	GO:0016757	GO:0009651	GO:0007030
AT3G10670	GO:0009793	GO:0016887	GO:0048481	GO:0034660	GO:0010027	GO:0042626	GO:0009570	GO:0006569	GO:0000166	GO:0006364	GO:0009902	GO:0009073	GO:0005524	GO:0019761	GO:0005215	GO:0006810	GO:0017111	GO:0016226	GO:0045893	GO:0010228	GO:0009684	GO:0035304	GO:0009507	GO:0010207	GO:0019344	GO:0005515	GO:0042793
AT1G16900	GO:0005783	GO:0006490	GO:0004377	GO:0030246	GO:0016757	GO:0030433	GO:0031227	GO:0000026
AT1G50440	GO:0005737	GO:0008270
AT1G07870	GO:0006468	GO:0016301	GO:0016772	GO:0005634	GO:0005886	GO:0006499	GO:0004674	GO:0004713	GO:0004672	GO:0005524
AT1G30000	GO:0005794	GO:0043090	GO:0006491	GO:0006487	GO:0005802	GO:0048364	GO:0005509	GO:0006888	GO:0005768	GO:0004559	GO:0004571
AT5G65470	GO:0005794	GO:0016757
AT4G27960	GO:0005737	GO:0016881	GO:0006511	GO:0004842
AT3G05880	GO:0007030	GO:0009737	GO:0016021	GO:0009651	GO:0046686	GO:0006833	GO:0006972	GO:0009266	GO:0009409	GO:0042538	GO:0006096
AT2G25110	GO:0034976	GO:0006457	GO:0005783	GO:0042542	GO:0016020	GO:0009627	GO:0052033	GO:0050832	GO:0042742	GO:0009408	GO:0009644	GO:0009507
AT1G80860	GO:0008654	GO:0000773	GO:0043231	GO:0080101	GO:0009507
AT5G09930	GO:0005215	GO:0017111	GO:0000166	GO:0016887	GO:0005886	GO:0005524
AT2G26640	GO:0006633	GO:0016126	GO:0009832	GO:0006084	GO:0016049	GO:0016132	GO:0030243	GO:0005634	GO:0016020	GO:0007030	GO:0006816	GO:0003824	GO:0009416	GO:0016747	GO:0008152	GO:0009409	GO:0009651	GO:0008610
AT2G07560	GO:0005737	GO:0005515	GO:0016887	GO:0006812	GO:0016021	GO:0016020	GO:0006200	GO:0000166	GO:0003824	GO:0008152	GO:0005886	GO:0015662	GO:0046872	GO:0006754	GO:0005524
AT2G42600	GO:0005737	GO:0005829	GO:0008964	GO:0006099	GO:0048046	GO:0003824	GO:0016036	GO:0015977	GO:0005886	GO:0019375	GO:0009506	GO:0009507
AT2G38130	GO:0006633	GO:0005737	GO:0008080	GO:0006301	GO:0008152	GO:0001676	GO:0002213
AT1G12640	GO:0045017	GO:0006891	GO:0010260	GO:0005783	GO:0006914	GO:0016020	GO:0009610	GO:0016036	GO:0019432	GO:0016746	GO:0005886	GO:0071617	GO:0042631	GO:0019375	GO:0005576
AT2G21170	GO:0048046	GO:0019288	GO:0006569	GO:0009651	GO:0032880	GO:0009579	GO:0009941	GO:0080022	GO:0019563	GO:0009570	GO:0006546	GO:0005739	GO:0019253	GO:0006642	GO:0032504	GO:0046166	GO:0006816	GO:0009684	GO:0003824	GO:0008152	GO:0009507	GO:0009658	GO:0007030	GO:0004807	GO:0005829	GO:0019344
ATMG00160	GO:0004129	GO:0005507	GO:0020037	GO:0016021	GO:0016020	GO:0005739	GO:0005751	GO:0022900	GO:0009507	GO:0022904	GO:0016491	GO:0009055
AT3G47060	GO:0004176	GO:0009941	GO:0004222	GO:0016887	GO:0016021	GO:0016020	GO:0017111	GO:0005524	GO:0030163	GO:0009507	GO:0006508	GO:0000166	GO:0008237	GO:0008270
AT2G41860	GO:0005737	GO:0006468	GO:0016301	GO:0004683	GO:0016772	GO:0005886	GO:0006499	GO:0004674	GO:0005509	GO:0004672	GO:0005524	GO:0004713
AT5G65860	GO:0005737	GO:0008168	GO:0009165	GO:0008152
AT5G56760	GO:0005737	GO:0010363	GO:0009753	GO:0006535	GO:0009863	GO:0009620	GO:0005829	GO:0006612	GO:0009867	GO:0009611	GO:0009695	GO:0016740	GO:0009001
AT4G38130	GO:0016573	GO:0004407	GO:0009861	GO:0016575	GO:0009405	GO:0005515	GO:0045892	GO:2000026	GO:0009294	GO:0005634
AT4G24260	GO:0003824	GO:0004553	GO:0005975	GO:0009624	GO:0005886
AT4G34490	GO:0009826	GO:0009825	GO:0007010	GO:0000902	GO:0005829	GO:0000271	GO:0030036	GO:0010817	GO:0003779	GO:0071555	GO:0009932	GO:0043481	GO:0005886	GO:0048767	GO:0006007
AT3G18430	GO:0005773	GO:0006499	GO:0030048	GO:0005509	GO:0060151	GO:0051646	GO:0051645
AT1G30480	GO:0005737	GO:0006312	GO:0010212	GO:0006281	GO:0009560	GO:0000724	GO:0000166	GO:0006355	GO:0045893	GO:0003676	GO:0005634	GO:0043687	GO:0009507
AT4G02930	GO:0005618	GO:0050897	GO:0003924	GO:0009220	GO:0005739	GO:0005622	GO:0008270	GO:0046686	GO:0003746	GO:0006414	GO:0005524	GO:0005525
AT5G14670	GO:0005794	GO:0006499	GO:0005622	GO:0016004	GO:0007264	GO:0005525
AT3G14940	GO:0005737	GO:0010167	GO:0015706	GO:0005829	GO:0008964	GO:0003824	GO:0006099	GO:0015977	GO:0006826	GO:0010106
AT1G50200	GO:0005737	GO:0006096	GO:0004813	GO:0051604	GO:0010074	GO:0006406	GO:0006419	GO:0005829	GO:0005739	GO:0000166	GO:0046686	GO:0043039	GO:0006499	GO:0003676	GO:0016876	GO:0009651	GO:0006094	GO:0009909	GO:0005524	GO:0009507
AT4G13720	GO:0005737	GO:0016462	GO:0016787
AT3G17410	GO:0006468	GO:0016301	GO:0030968	GO:0031348	GO:0009863	GO:0016772	GO:0045087	GO:0005886	GO:0006499	GO:0004674	GO:0016036	GO:0009697	GO:0004672	GO:0042631	GO:0019375	GO:0005524
AT5G09870	GO:0010192	GO:0010583	GO:0009832	GO:0042546	GO:0016049	GO:0030243	GO:0016020	GO:0030244	GO:0016760	GO:0008270	GO:0016757	GO:0005886	GO:0016759
AT2G35390	GO:0006783	GO:0009156	GO:0000287	GO:0004749	GO:0044249	GO:0009165	GO:0009116	GO:0009507
AT5G19770	GO:0005737	GO:0051258	GO:0005200	GO:0005618	GO:0003924	GO:0005829	GO:0071258	GO:0007018	GO:0005198	GO:0048046	GO:0007017	GO:0005886	GO:0006184	GO:0045298	GO:0009506	GO:0005525
AT5G26240	GO:0009826	GO:0005802	GO:0048765	GO:0045010	GO:0010090	GO:0005216	GO:0016020	GO:0005622	GO:0071555	GO:0006821	GO:0007155	GO:0010038	GO:0005247	GO:0005253	GO:0055085
AT3G12110	GO:0005856	GO:0005737	GO:0005200	GO:0007010	GO:0009941	GO:0009570	GO:0010498	GO:0010583	GO:0005739	GO:0005524	GO:0030036	GO:0005886	GO:0009506	GO:0006094
AT1G20380	GO:0005737	GO:0004252	GO:0006508	GO:0070008	GO:0008236
AT3G13750	GO:0048767	GO:0043169	GO:0005975	GO:0005618	GO:0030246	GO:0003824	GO:0005576	GO:0042744	GO:0004553	GO:0004565	GO:0009505	GO:0009506	GO:0032880
AT3G61300	GO:0000162	GO:0005739
AT5G08650	GO:0015995	GO:0010027	GO:0034660	GO:0003924	GO:0009637	GO:0010218	GO:0019288	GO:0006098	GO:0006364	GO:0009902	GO:0005886	GO:0010114	GO:0003746	GO:0009507	GO:0015979	GO:0005525
AT2G27680	GO:0004033	GO:0006636	GO:0006733	GO:0009695	GO:0019288	GO:0006098	GO:0009108	GO:0034660	GO:0009106	GO:0010027	GO:0009941	GO:0015995	GO:0009570	GO:0006546	GO:0009902	GO:0000096	GO:0019761	GO:0019748	GO:0006766	GO:0009117	GO:0009505	GO:0009072	GO:0009507	GO:0008652	GO:0044272	GO:0016117	GO:0042793
AT2G35155	GO:0003824
AT5G54750	GO:0005794	GO:0030244	GO:0006888	GO:0048193
AT5G61770	GO:0005634
AT3G12080	GO:0005739	GO:0009658	GO:0006399	GO:0009793	GO:0006364	GO:0005525	GO:0009507
AT2G05940	GO:0000165	GO:0006612	GO:0009611	GO:0031348	GO:0009697	GO:0042742	GO:0009414	GO:0042538	GO:0009863	GO:0009862	GO:0009738	GO:0009867	GO:0009963	GO:0004674	GO:0004672	GO:0019375	GO:0043069	GO:0005524	GO:0006468	GO:0045087	GO:0016301	GO:0050832	GO:0005886	GO:0009409	GO:0007154	GO:0042631	GO:0010363	GO:0030968	GO:0016772	GO:0009625	GO:0006499	GO:0016036	GO:0009627
AT3G53130	GO:0009941	GO:0015995	GO:0006636	GO:0020037	GO:0016556	GO:0016705	GO:0030154	GO:0009965	GO:0019288	GO:0019825	GO:0009974	GO:0016117	GO:0005506	GO:0009507	GO:0010103	GO:0055114	GO:0009055
AT5G42420	GO:0005794	GO:0016020	GO:0006863	GO:0009507	GO:0005886
AT2G45770	GO:0005786	GO:0006614	GO:0045038	GO:0019288	GO:0034660	GO:0010027	GO:0009772	GO:0009534	GO:0000166	GO:0006364	GO:0009902	GO:0005525	GO:0017111	GO:0006605	GO:0045893	GO:0035304	GO:0009507	GO:0010207	GO:0010267	GO:0051607	GO:0035196	GO:0005515	GO:0042793
AT4G28450	GO:0000278	GO:0080008	GO:0005834	GO:0005634	GO:0009220	GO:0000166	GO:0005515	GO:0006396
AT4G35630	GO:0004648	GO:0006564	GO:0009570	GO:0009627	GO:0003824	GO:0009536	GO:0030170	GO:0008152	GO:0034976	GO:0009507
AT5G57890	GO:0005737	GO:0009617	GO:0000162	GO:0008152	GO:0004049
AT4G24140	GO:0005737	GO:0016787
AT2G38620	GO:0006468	GO:0030332	GO:0051726	GO:0016772	GO:0000307	GO:0016301	GO:0004674	GO:0004713	GO:0005515	GO:0004672	GO:0005634	GO:0005524
AT5G45180	GO:0050661	GO:0050660	GO:0004499	GO:0004497	GO:0055114
AT4G34720	GO:0015992	GO:0046961	GO:0015991	GO:0005773	GO:0033179	GO:0009507	GO:0006007	GO:0015078	GO:0016887	GO:0033177
AT2G29560	GO:0005737	GO:0000015	GO:0005829	GO:0000287	GO:0006096	GO:0004634	GO:0005634
AT5G37510	GO:0009793	GO:0003954	GO:0016491	GO:0080129	GO:0009630	GO:0016020	GO:0005739	GO:0006979	GO:0009055	GO:0005747	GO:0008137	GO:0031966	GO:0045333	GO:0042773	GO:0055114	GO:0009507	GO:0045271	GO:0051536	GO:0009853	GO:0006511	GO:0016651	GO:0051788
AT1G56070	GO:0005737	GO:0008135	GO:0005730	GO:0005829	GO:0016020	GO:0003924	GO:0005774	GO:0048046	GO:0009507	GO:0005886	GO:0009409	GO:0003746	GO:0005507	GO:0009506	GO:0005525
AT5G15470	GO:0052325	GO:0009555	GO:0005794	GO:0009860	GO:0016051	GO:0016757	GO:0047262	GO:0016758	GO:0090406
AT5G58030	GO:0005794	GO:0030244	GO:0006888	GO:0048193
AT2G43350	GO:0005737	GO:0005794	GO:0005802	GO:0042542	GO:0009738	GO:0005739	GO:0004602	GO:0009407	GO:0042631	GO:0005768	GO:0006979	GO:0055114
AT2G17380	GO:0008565	GO:0005794	GO:0016192	GO:0006301	GO:0006886	GO:0006810	GO:0030117	GO:0015031	GO:0030125
AT1G70550	GO:0045492	GO:0005576	GO:0009736	GO:0005739	GO:0010413
AT2G32720	GO:0016126	GO:0005783	GO:0020037	GO:0019745	GO:0005515	GO:0043447
AT5G04710	GO:0004177	GO:0005773	GO:0009570	GO:0008270	GO:0006508	GO:0009507
AT5G18220	GO:0003824	GO:0004553	GO:0005975	GO:0043169	GO:0031225
AT5G56870	GO:0043169	GO:0005975	GO:0019515	GO:0019513	GO:0005990	GO:0003824	GO:0005576	GO:0004565	GO:0004553
AT5G15870	GO:0006888	GO:0030968	GO:0016998	GO:0016798	GO:0006499	GO:0043090
AT1G01230	GO:0006457	GO:0005783	GO:0016021	GO:0010286	GO:0005739	GO:0006661
AT5G49190	GO:0019375	GO:0009536	GO:0016157	GO:0005982	GO:0001666	GO:0005829	GO:0016020	GO:0005985	GO:0005986	GO:0009058	GO:0016757	GO:0010431	GO:0008194	GO:0009505
AT3G44600	GO:0033044	GO:0048443	GO:0048440	GO:0042393	GO:0006457	GO:0033043	GO:0048449	GO:0048453	GO:0009793	GO:0050826	GO:0051567	GO:0043247	GO:0009845	GO:0006306	GO:0007126	GO:0000003	GO:0045010	GO:0016567	GO:0006325	GO:0031047	GO:0005634	GO:0010332	GO:0010082	GO:0071555	GO:0016571	GO:0016570	GO:0003755	GO:0010182	GO:0016579	GO:0009909	GO:0006406	GO:0048451	GO:0009887	GO:0000278	GO:0048765	GO:0010338	GO:0019915	GO:0043687	GO:0009855	GO:0006606	GO:0009888	GO:0010358	GO:0031060	GO:0003002	GO:0010228	GO:0007155	GO:0007131	GO:0010388	GO:0009640
AT4G39170	GO:0005794	GO:0005215	GO:0006810	GO:0008526	GO:0005886	GO:0005622
AT5G02270	GO:0009744	GO:0010224	GO:0016887	GO:0005215	GO:0017111	GO:0009813	GO:0000166	GO:0080167	GO:0005886	GO:0006007	GO:0005524
AT3G62270	GO:0052541	GO:0010167	GO:0015706	GO:0015301	GO:0016021	GO:0016020	GO:0052546	GO:0010106	GO:0006820	GO:0006826	GO:0005452
AT2G31250	GO:0050661	GO:0006783	GO:0008883	GO:0000166	GO:0033014	GO:0006779	GO:0055114	GO:0009507
AT5G15650	GO:0052691	GO:0022626	GO:0005618	GO:0005634	GO:0016020	GO:0030244	GO:0071555	GO:0030054	GO:0033356	GO:0009651	GO:0046686	GO:0016758	GO:0008466
AT4G16590	GO:0046527	GO:0005794	GO:0016757	GO:0016759
AT1G33140	GO:0005737	GO:0009941	GO:0009955	GO:0015934	GO:0005840	GO:0022625	GO:0005773	GO:0016020	GO:0019843	GO:0003735	GO:0005622	GO:0006412	GO:0009506
AT1G22840	GO:0005507	GO:0020037	GO:0008283	GO:0005829	GO:0005739	GO:0005774	GO:0005506	GO:0006007	GO:0009055
AT5G19310	GO:0033044	GO:0007126	GO:0010388	GO:0005634	GO:0045132	GO:0004386	GO:0016567	GO:0016571	GO:0045893	GO:0003676	GO:0003677	GO:0006259	GO:0031048	GO:0007062	GO:0016579	GO:0005524	GO:0009640
AT5G63120	GO:0005634	GO:0004386	GO:0003676	GO:0008026	GO:0005524
AT5G57090	GO:0009733	GO:0048443	GO:0010329	GO:0000323	GO:0046685	GO:0005215	GO:0016021	GO:0005886	GO:0009723	GO:0009637	GO:0043481	GO:0009749	GO:0008361	GO:0048364	GO:0009926	GO:0009925	GO:0009672	GO:0009958	GO:0055085	GO:0009640
AT2G01320	GO:0009941	GO:0042626	GO:0016020	GO:0017111	GO:0000166	GO:0016887	GO:0005524	GO:0009507
AT4G18030	GO:0005794	GO:0042546	GO:0005802	GO:0005774	GO:0019288	GO:0008168	GO:0005768	GO:0009505
AT3G53730	GO:0006334	GO:0000786	GO:0005634	GO:0003677
ATMG00580	GO:0008137	GO:0005739	GO:0042773	GO:0045333	GO:0005747	GO:0015979	GO:0003954	GO:0055114
AT3G02710	GO:0042732	GO:0005634	GO:0008380
AT2G34090	GO:0048868	GO:0009793
AT1G19150	GO:0009744	GO:0070838	GO:0010155	GO:0019761	GO:0009637	GO:0016020	GO:0016168	GO:0010218	GO:0015979	GO:0019288	GO:0006098	GO:0006364	GO:0030003	GO:0010114	GO:0030076	GO:0009644	GO:0009765	GO:0009507
AT2G40935	GO:0006661	GO:0005886
AT3G48560	GO:0050660	GO:0009570	GO:0000287	GO:0004737	GO:0003824	GO:0016740	GO:0030976	GO:0003984	GO:0009507	GO:0009082
AT2G25840	GO:0005737	GO:0004812	GO:0004830	GO:0009570	GO:0006418	GO:0048481	GO:0006499	GO:0000166	GO:0009658	GO:0009793	GO:0006436	GO:0005739	GO:0010228	GO:0010027	GO:0016226	GO:0005524	GO:0009507
AT1G08470	GO:0016844	GO:0005783	GO:0009821	GO:0005774	GO:0009058	GO:0009507
AT4G15940	GO:0008152	GO:0003824	GO:0005507	GO:0005739	GO:0006635
AT5G23630	GO:0005783	GO:0006944	GO:0016887	GO:0016820	GO:0006888	GO:0048867	GO:0000166	GO:0009846	GO:0046872	GO:0005524	GO:0006875	GO:0006812	GO:0003824	GO:0008152	GO:0005886	GO:0010073	GO:0006891	GO:0010152	GO:0019829	GO:0016036	GO:0045492	GO:0015662	GO:0010413
AT3G09880	GO:0008601	GO:0005634	GO:0007165	GO:0000159
AT1G74470	GO:0009535	GO:0009941	GO:0015995	GO:0016628	GO:0005515	GO:0009534	GO:0019684	GO:0016020	GO:0051188	GO:0035304	GO:0019344	GO:0045550	GO:0008152	GO:0009507	GO:0015979	GO:0055114	GO:0016491
AT5G37600	GO:0005737	GO:0010150	GO:0009744	GO:0005618	GO:0022626	GO:0009750	GO:0004356	GO:0005829	GO:0009749	GO:0042128	GO:0003824	GO:0005515	GO:0005886	GO:0005507	GO:0009506
AT1G20010	GO:0005737	GO:0043234	GO:0005200	GO:0007010	GO:0051258	GO:0005618	GO:0009570	GO:0016020	GO:0010498	GO:0007018	GO:0005198	GO:0003924	GO:0005774	GO:0007017	GO:0006094	GO:0005886	GO:0006184	GO:0009507	GO:0005874	GO:0045298	GO:0005525
AT4G14147	GO:0005856	GO:0005737	GO:0000902	GO:0045010	GO:0007015	GO:0005885	GO:0005515	GO:0030041
AT2G07785	GO:0016020	GO:0055114	GO:0005886
AT4G34030	GO:0010050	GO:0009616	GO:0050897	GO:0006552	GO:0005739	GO:0008270	GO:0005759	GO:0004075	GO:0016874
AT5G10170	GO:0005737	GO:0004512	GO:0008654	GO:0000302	GO:0000166	GO:0009793	GO:0055072	GO:0010039	GO:0006021	GO:0015979
AT1G19800	GO:0005319	GO:0009941	GO:0006869	GO:0009706	GO:0009707	GO:0019243	GO:0009507
AT1G27530	GO:0009507	GO:0006944	GO:0009407	GO:0048193
AT2G14120	GO:0016559	GO:0000266	GO:0005777	GO:0005829	GO:0003924	GO:0005739	GO:0009791	GO:0000956	GO:0005515	GO:0005886	GO:0005525
AT5G11170	GO:0008026	GO:0005730	GO:0005634	GO:0004004	GO:0003725	GO:0016887	GO:0046686	GO:0003690	GO:0003697	GO:0009506
AT2G44350	GO:0046912	GO:0044262	GO:0005618	GO:0004108	GO:0005739	GO:0006099	GO:0009060	GO:0008270	GO:0046686	GO:0006096	GO:0005524	GO:0009507
AT3G63250	GO:0005737	GO:0006306	GO:0000394	GO:0010050	GO:0008898	GO:0008283	GO:0043687	GO:0033528	GO:0006355	GO:0006260	GO:0045893	GO:0051567	GO:0009086	GO:0009616
ATCG00480	GO:0031977	GO:0008270	GO:0006091	GO:0015979	GO:0045261	GO:0033178	GO:0016820	GO:0015992	GO:0015991	GO:0005618	GO:0009570	GO:0010319	GO:0016020	GO:0000166	GO:0009535	GO:0005754	GO:0005524	GO:0009579	GO:0009534	GO:0046034	GO:0010287	GO:0017111	GO:0046961	GO:0009409	GO:0008553	GO:0009507	GO:0015986	GO:0009544	GO:0009817	GO:0046933	GO:0006354	GO:0016469	GO:0015078
AT5G23010	GO:0046912	GO:0019761	GO:0009625	GO:0009684	GO:0003824	GO:0019344	GO:0009414	GO:0010177	GO:0009507
AT2G47390	GO:0004252	GO:0008236	GO:0006508	GO:0009507	GO:0009570
AT1G15360	GO:0043565	GO:0010166	GO:0010143	GO:0003700	GO:0005634	GO:0009873	GO:0006355	GO:0009414	GO:0003677
AT1G04750	GO:0016020	GO:0016192	GO:0005768	GO:0072661	GO:0006810	GO:0009920	GO:0005886	GO:0009504	GO:0009506
AT3G19100	GO:0006468	GO:0016301	GO:0016772	GO:0005886	GO:0004723	GO:0006499	GO:0004674	GO:0005509	GO:0004672	GO:0005524
AT3G45640	GO:0009595	GO:0009617	GO:0000165	GO:0006612	GO:0010120	GO:0031348	GO:0009697	GO:0007165	GO:0048481	GO:0035556	GO:0001666	GO:0031347	GO:0000169	GO:0010374	GO:0010310	GO:0009863	GO:0009862	GO:0005634	GO:0009738	GO:0009867	GO:0009611	GO:0035304	GO:2000037	GO:0004672	GO:2000038	GO:0043069	GO:0016301	GO:0050832	GO:0043900	GO:0006970	GO:0010229	GO:0009409	GO:0010224	GO:0051707	GO:0006979	GO:0010363	GO:0010200	GO:0080136	GO:0009814	GO:0006355	GO:0004707	GO:0005515	GO:0019684	GO:0042742
AT1G70600	GO:0005737	GO:0022626	GO:0005840	GO:0022625	GO:0005829	GO:0016020	GO:0005622	GO:0003735	GO:0006412	GO:0009506
AT5G67510	GO:0022626	GO:0005840	GO:0022625	GO:0005622	GO:0003735	GO:0005515	GO:0015934	GO:0006412	GO:0009507
AT5G62300	GO:0022627	GO:0005618	GO:0005622	GO:0003735	GO:0005840	GO:0003723	GO:0009507	GO:0006412	GO:0015935
AT1G15690	GO:0010248	GO:0000325	GO:0016020	GO:0015992	GO:0005794	GO:0005773	GO:0009941	GO:0004427	GO:0005774	GO:0005739	GO:0009705	GO:0048366	GO:0009926	GO:0009678	GO:0009414	GO:0005886	GO:0009651	GO:0009507	GO:0010008
AT4G26940	GO:0005794	GO:0006486	GO:0016020	GO:0008378	GO:0016757	GO:0016758
AT1G68410	GO:0003824	GO:0004722
AT1G04910	GO:0005794	GO:0005802	GO:0005768	GO:0005739	GO:0016757
AT2G41670	GO:0009507	GO:0005739	GO:0005525
AT5G66570	GO:0009595	GO:0009617	GO:0055035	GO:0000165	GO:0030154	GO:0031977	GO:0048046	GO:0031348	GO:0009697	GO:0042742	GO:0010027	GO:0009654	GO:0015979	GO:0009579	GO:0009534	GO:0010310	GO:0009862	GO:0019684	GO:0009965	GO:0009867	GO:0006364	GO:0009902	GO:0005509	GO:0009535	GO:0006612	GO:0010287	GO:0050832	GO:0043900	GO:0045893	GO:0030003	GO:0009409	GO:0010363	GO:0035304	GO:0009507	GO:0010205	GO:0008266	GO:0010207	GO:0070838	GO:0010200	GO:0009814	GO:0010242	GO:0042549	GO:0009543	GO:0006355	GO:0019344	GO:0005515	GO:0009570	GO:0030095	GO:0042793
AT3G61870	GO:0009941	GO:0010207	GO:0015995	GO:0009534	GO:0009706	GO:0005739	GO:0019288	GO:0006098	GO:0006364	GO:0010027	GO:0009657	GO:0009507
AT4G00360	GO:0006631	GO:0019825	GO:0020037	GO:0016705	GO:0005576	GO:0018685	GO:0005515	GO:0005506	GO:0055114	GO:0009055
AT5G55950	GO:0016020	GO:0055085	GO:0006499
AT2G04540	GO:0006633	GO:0042335	GO:0005739	GO:0004312	GO:0003824	GO:0009058	GO:0016747	GO:0008152	GO:0000038	GO:0009409
AT2G34160	GO:0009062	GO:0005829	GO:0005634	GO:0003676
AT2G42810	GO:0005737	GO:0046906	GO:0005829	GO:0005635	GO:0006913	GO:0004721	GO:0004722	GO:0030176	GO:0005515	GO:0010017	GO:0046686	GO:0010019	GO:0005634	GO:0009506
AT3G07100	GO:0008284	GO:0005737	GO:0006888	GO:0006486	GO:0006487	GO:0005215	GO:0006886	GO:0006810	GO:0008270	GO:0080119	GO:0030127
ATMG00650	GO:0045271	GO:0005739	GO:0042773	GO:0045333	GO:0016651	GO:0015979	GO:0003954	GO:0055114
AT5G46030	GO:0005634
AT1G14610	GO:0005737	GO:0004812	GO:0005829	GO:0006438	GO:0005739	GO:0000166	GO:0009793	GO:0006418	GO:0004832	GO:0005524	GO:0009507
AT1G62430	GO:0016772	GO:0016020	GO:0004605	GO:0005739	GO:0008654
AT5G23120	GO:0031977	GO:0042744	GO:0034660	GO:0010027	GO:0009657	GO:0009579	GO:0009941	GO:0015995	GO:0009533	GO:0009570	GO:0009637	GO:0010218	GO:0006364	GO:0009902	GO:0046686	GO:0009535	GO:0009534	GO:0006461	GO:0045893	GO:0010114	GO:0035304	GO:0009507	GO:0010207	GO:0010304	GO:0009543	GO:0006098	GO:0016117	GO:0030095	GO:0042793
AT4G35450	GO:0005737	GO:0006457	GO:0009816	GO:0005634	GO:0009791	GO:0031359	GO:0010228	GO:0046686	GO:0009651	GO:0006094	GO:0006096	GO:0045036	GO:0009507
AT1G15210	GO:0052541	GO:0042626	GO:0009750	GO:0052546	GO:0016132	GO:0017111	GO:0016020	GO:0009744	GO:0000166	GO:0006855	GO:0016887	GO:0005886	GO:0009749	GO:0005524	GO:0009507
AT4G11730	GO:0006812	GO:0016021	GO:0016020	GO:0006200	GO:0000166	GO:0016887	GO:0005886	GO:0015662	GO:0046872	GO:0006754	GO:0005524
AT1G60430	GO:0005856	GO:0005737	GO:0030833	GO:0005515	GO:0007015	GO:0005198	GO:0005885	GO:0009407
ATCG00730	GO:0009579	GO:0009535	GO:0010207	GO:0019684	GO:0009534	GO:0009767	GO:0016020	GO:0009512	GO:0006354	GO:0009507	GO:0022904	GO:0045156	GO:0006091	GO:0016491	GO:0042651	GO:0015979	GO:0009055
AT1G68060	GO:0005737	GO:0009832	GO:0007010	GO:0010051	GO:0010075	GO:0008017	GO:0010005
AT3G49010	GO:0005737	GO:0001510	GO:0022626	GO:0005840	GO:0005730	GO:0005618	GO:0005829	GO:0016020	GO:0042254	GO:0005622	GO:0003735	GO:0005886	GO:0022625	GO:0005774	GO:0006412	GO:0009506
AT1G76990	GO:0008773	GO:0005829	GO:0019344	GO:0006807	GO:0008152	GO:0016597	GO:0019243
AT1G13690	GO:0005634	GO:0003676	GO:0000166
AT3G17465	GO:0003735	GO:0006412	GO:0005840	GO:0005739	GO:0005622
AT3G48010	GO:0030551	GO:0006811	GO:0016020	GO:0055085	GO:0005516	GO:0005886	GO:0005216
AT5G11770	GO:0048038	GO:0080129	GO:0051539	GO:0006486	GO:0016651	GO:0008137	GO:0005739	GO:0006120	GO:0009853	GO:0006511	GO:0008270	GO:0051788	GO:0055114	GO:0005747
AT5G51480	GO:0016491	GO:0046658	GO:0055114	GO:0005886	GO:0005507	GO:0009506	GO:0031225
AT3G11670	GO:0006655	GO:0019375	GO:0015995	GO:0006636	GO:0042550	GO:0006869	GO:0035250	GO:0016036	GO:0005739	GO:0009707	GO:0009058	GO:0019288	GO:0016757	GO:0016117	GO:0001666	GO:0046480	GO:0009507
AT5G23300	GO:0006222	GO:0003824	GO:0006207	GO:0043687	GO:0009220	GO:0005739	GO:0004158	GO:0006355	GO:0045893	GO:0006164	GO:0004152	GO:0055114	GO:0042991
AT2G37620	GO:0005856	GO:0005737	GO:0005200	GO:0007010	GO:0048589	GO:0005618	GO:0005829	GO:0009506	GO:0005886	GO:0048767	GO:0005524
AT5G01520	GO:0015996	GO:0005829	GO:0005634	GO:0008270
AT1G15960	GO:0015086	GO:0016020	GO:0006875	GO:0005215	GO:0006810	GO:0015691	GO:0070574	GO:0030001	GO:0015103	GO:0006828	GO:0046873	GO:0009507
AT1G27400	GO:0042545	GO:0009664	GO:0015934	GO:0005840	GO:0022625	GO:0005773	GO:0005829	GO:0001510	GO:0005622	GO:0003735	GO:0005886	GO:0005774	GO:0006412	GO:0009506	GO:0009507
AT1G55460	GO:0000226	GO:0008270	GO:0005622
AT4G14960	GO:0005200	GO:0010498	GO:0000226	GO:0009651	GO:0005874	GO:0006094	GO:0005737	GO:0016049	GO:0000902	GO:0005730	GO:0005618	GO:0016020	GO:0005198	GO:0005525	GO:0048193	GO:0071258	GO:0003924	GO:0005886	GO:0006184	GO:0009506	GO:0045298	GO:0051258	GO:0007017	GO:0007010	GO:0005829	GO:0007018	GO:0005773	GO:0005515
AT1G26130	GO:0004012	GO:0009941	GO:0016820	GO:0006812	GO:0016021	GO:0000287	GO:0000166	GO:0003824	GO:0015662	GO:0008152	GO:0005886	GO:0016020	GO:0046872	GO:0015914	GO:0005524
AT5G46180	GO:0005737	GO:0007031	GO:0042538	GO:0006561	GO:0006635	GO:0009816	GO:0006593	GO:0005739	GO:0009626	GO:0010260	GO:0008270	GO:0004587	GO:0009651	GO:0019544
AT4G32390	GO:0005794	GO:0016020	GO:0008514	GO:0005802	GO:0005886	GO:0005768
AT5G42740	GO:0005737	GO:0009744	GO:0009817	GO:0005829	GO:0009813	GO:0006096	GO:0046686	GO:0010224	GO:0004347	GO:0006094
AT4G36390	GO:0005737	GO:0006655	GO:0010155	GO:0051539	GO:0009451	GO:0051536	GO:0007131	GO:0043412	GO:0016226	GO:0003824	GO:0016740	GO:0009691	GO:0006400	GO:0009793	GO:0009073	GO:0046777	GO:0009507
AT3G26030	GO:0005737	GO:0000159	GO:0005730	GO:0005634	GO:0007165	GO:0008601
AT5G08500	GO:0033044	GO:0010332	GO:0032504	GO:0042138	GO:0032204	GO:0045132	GO:0007129	GO:0043247	GO:0007131	GO:0007062
AT3G02660	GO:0005737	GO:0006655	GO:0006437	GO:0004812	GO:0009570	GO:0006418	GO:0048481	GO:0005739	GO:0000166	GO:0009658	GO:0009793	GO:0003723	GO:0010228	GO:0010027	GO:0016226	GO:0004831	GO:0005524	GO:0009507
AT1G18040	GO:0000911	GO:0006468	GO:0016301	GO:0000278	GO:0042023	GO:0016772	GO:0005634	GO:0006366	GO:0000280	GO:0000394	GO:0006275	GO:0010389	GO:0004674	GO:0051726	GO:0045736	GO:0005515	GO:0004672	GO:0010440	GO:0051225	GO:0005524
AT1G62020	GO:0006888	GO:0016192	GO:0080008	GO:0048193	GO:0005215	GO:0005829	GO:0016020	GO:0030244	GO:0005198	GO:0005886	GO:0006886	GO:0005622	GO:0030126	GO:0009630
AT2G41210	GO:0009827	GO:0016308	GO:0016324	GO:0005829	GO:0009860	GO:0016307	GO:0046488	GO:0009846	GO:0090406	GO:0005524
AT1G01090	GO:0009941	GO:0009536	GO:0043231	GO:0004739	GO:0016624	GO:0005739	GO:0008152	GO:0009570	GO:0006096	GO:0055114	GO:0009507
AT3G02060	GO:0008026	GO:0006281	GO:0006783	GO:0005634	GO:0004386	GO:0003676	GO:0003684	GO:0005524
AT1G72730	GO:0005737	GO:0009744	GO:0009750	GO:0008026	GO:0005774	GO:0005829	GO:0009749	GO:0003676	GO:0004386	GO:0009505	GO:0005524
ATCG00640	GO:0003735	GO:0005840	GO:0006412	GO:0005622	GO:0006354	GO:0006091	GO:0000311	GO:0015979	GO:0009507
AT5G49990	GO:0016020	GO:0009944	GO:0010075	GO:0005215	GO:0006810	GO:0022857	GO:0010014	GO:0009855	GO:0055085	GO:0009506	GO:0009507
AT3G02065	GO:0008026	GO:0005634	GO:0004386	GO:0003676	GO:0005524	GO:0009507
AT5G60160	GO:0004177	GO:0006635	GO:0016558	GO:0005773	GO:0005829	GO:0005774	GO:0046686	GO:0008270	GO:0045492	GO:0006508	GO:0009507	GO:0010413
AT3G60820	GO:0004175	GO:0006635	GO:0048046	GO:0043248	GO:0009651	GO:0008233	GO:0006096	GO:0006094	GO:0005737	GO:0080129	GO:0005839	GO:0043161	GO:0046686	GO:0009407	GO:0005886	GO:0000502	GO:0009507	GO:0051603	GO:0009817	GO:0005829	GO:0004298	GO:0006511	GO:0051788
AT5G40670	GO:0005774	GO:0016020	GO:0009507
AT1G79930	GO:0005737	GO:0006457	GO:0005829	GO:0005886	GO:0046686	GO:0009408	GO:0005634	GO:0005524
AT3G20050	GO:0005737	GO:0044267	GO:0007010	GO:0005829	GO:0010498	GO:0009220	GO:0051082	GO:0034968	GO:0001510	GO:0006457	GO:0006094	GO:0010388	GO:0009909	GO:0005524	GO:0009640
AT5G51820	GO:0009590	GO:0048046	GO:0019288	GO:0006098	GO:0042742	GO:0016868	GO:0019388	GO:0043085	GO:0009941	GO:0000023	GO:0009570	GO:0010319	GO:0000287	GO:0005739	GO:0019760	GO:0019255	GO:0019252	GO:0019761	GO:0006874	GO:0004614	GO:0000272	GO:0009409	GO:0009507	GO:0009664	GO:0005975	GO:0005829	GO:0005992	GO:0005982
AT2G23030	GO:0006468	GO:0010167	GO:0015706	GO:0016772	GO:0005634	GO:0016301	GO:0004674	GO:0006970	GO:0004672	GO:0010106	GO:0006826	GO:0005524
AT5G01410	GO:0006098	GO:0009651	GO:0000023	GO:0043085	GO:0005737	GO:0015994	GO:0042538	GO:0006982	GO:0006520	GO:0010335	GO:0042823	GO:0042803	GO:0019252	GO:0003824	GO:0012505	GO:0008152	GO:0005886	GO:0009646	GO:0008615	GO:0010224	GO:0006979	GO:0005829	GO:0005515	GO:0042819	GO:0046982
AT3G08590	GO:0005737	GO:0006007	GO:0009555	GO:0005829	GO:0030145	GO:0048046	GO:0003824	GO:0010118	GO:0008152	GO:0046537	GO:0046686	GO:0004619	GO:0046872	GO:0009506
AT1G77380	GO:0016020	GO:0043090	GO:0010363	GO:0006612	GO:0006865	GO:0006862	GO:0006820	GO:0015696	GO:0006944	GO:0015802	GO:0005886	GO:0006888	GO:0043069	GO:0015171	GO:0043269
AT5G43340	GO:0005315	GO:0016020	GO:0005351	GO:0005215	GO:0016021	GO:0006810	GO:0006817	GO:0022857	GO:0055085	GO:0015114	GO:0015144
AT2G32010	GO:0005737	GO:0016787	GO:0046855	GO:0010305	GO:0032957	GO:0046854
AT4G32640	GO:0005737	GO:0007030	GO:0006888	GO:0005829	GO:0006816	GO:0008270	GO:0006886	GO:0009651	GO:0030127
AT5G45990	GO:0005634	GO:0006397	GO:0006396	GO:0005622
AT4G36080	GO:0016773	GO:0016772	GO:0005829	GO:0005634
AT1G50840	GO:0006139	GO:0008408	GO:0005634	GO:0005739	GO:0006264	GO:0003887	GO:0006260	GO:0003676	GO:0003677	GO:0033259	GO:0005622	GO:0009507
AT3G26100	GO:0005737	GO:0008536
AT1G77670	GO:0005737	GO:0016847	GO:0008483	GO:0019465	GO:0009058	GO:0042218	GO:0003824	GO:0016740	GO:0006530	GO:0030170	GO:0019554	GO:0009507
AT1G12900	GO:0005737	GO:0009941	GO:0050661	GO:0006096	GO:0009570	GO:0019684	GO:0016020	GO:0016620	GO:0000166	GO:0048046	GO:0035304	GO:0006364	GO:0051287	GO:0015979	GO:0009657	GO:0006006	GO:0010207	GO:0009773	GO:0010103	GO:0055114	GO:0009507
AT3G59100	GO:0006075	GO:0016020	GO:0009556	GO:0000148	GO:0003843	GO:0052543	GO:0006944	GO:0016757	GO:0005886
AT1G32220	GO:0009579	GO:0050662	GO:0010287	GO:0005739	GO:0000166	GO:0003824	GO:0044237	GO:0042631	GO:0006979	GO:0009507
AT5G11230	GO:0005794	GO:0005802	GO:0008514	GO:0016020	GO:0006863	GO:0005886	GO:0005768
AT5G05170	GO:0030243	GO:0009266	GO:0030244	GO:0008270	GO:0009651	GO:0006096	GO:0007389	GO:0009825	GO:0009809	GO:0009750	GO:0016020	GO:0043481	GO:0071555	GO:0009926	GO:0046686	GO:0016760	GO:0016126	GO:0005794	GO:0048767	GO:0000271	GO:0006816	GO:0010817	GO:0006952	GO:0008361	GO:0009833	GO:0010015	GO:0006972	GO:0005886	GO:0016049	GO:0043255	GO:0007030	GO:0009506	GO:0040007	GO:0009832	GO:0042546	GO:0009834	GO:0005802	GO:0006833	GO:0009932	GO:0016757	GO:0016759	GO:0005768
AT3G07630	GO:0048440	GO:0043481	GO:0004664	GO:0010048	GO:0008152	GO:0009094	GO:0047769	GO:0016597	GO:0009507
AT1G48860	GO:0005737	GO:0018920	GO:0003824	GO:0016765	GO:0009073	GO:0003866	GO:0009507
AT4G08180	GO:0005543	GO:0006612	GO:0010200	GO:0030968	GO:0035091	GO:0009862	GO:0005634	GO:0009738	GO:0009867	GO:0000165	GO:0050832	GO:0031348	GO:0007165	GO:0008142	GO:0009409	GO:0007154	GO:0035556	GO:0009723	GO:0043069	GO:0008202	GO:0010363
AT3G48000	GO:0004028	GO:0004029	GO:0005739	GO:0005524	GO:0008152	GO:0046686	GO:0016491	GO:0055114	GO:0009507
AT1G48640	GO:0016020	GO:0006865	GO:0015171	GO:0005886
AT4G23650	GO:0009738	GO:0051049	GO:0010359	GO:0009651	GO:0046777	GO:0032880	GO:0005773	GO:0016020	GO:0004674	GO:0005509	GO:0004672	GO:0046686	GO:0005524	GO:0006468	GO:0016301	GO:0006970	GO:0005886	GO:0009507	GO:0004683	GO:0016772	GO:0005829	GO:0006499	GO:0005515	GO:0010119
AT1G17260	GO:0007033	GO:0016887	GO:0007035	GO:0006812	GO:0016021	GO:0016020	GO:0006200	GO:0000166	GO:0003824	GO:0019829	GO:0005524	GO:0008152	GO:0005886	GO:0015662	GO:0046872	GO:0006754	GO:0010023	GO:0009506	GO:0009507
AT5G46210	GO:0000278	GO:0050826	GO:0009793	GO:0019915	GO:0000209	GO:0010100	GO:0007062	GO:0009755	GO:0080008	GO:0016567	GO:0005634	GO:0048575	GO:0010564	GO:0048825	GO:0010182	GO:0051301	GO:0009845	GO:0009908	GO:0009909	GO:0048608	GO:0009880	GO:0006281	GO:0045595	GO:0010228	GO:0031461	GO:0004842	GO:0009640	GO:0010072	GO:0031625	GO:0010154	GO:0005829	GO:0000151	GO:0048367	GO:0048366	GO:0009933	GO:0010162	GO:0005515	GO:0010431	GO:0006396
AT1G63680	GO:0005737	GO:0009658	GO:0005524	GO:0016881	GO:0006399	GO:0009058	GO:0008360	GO:0045893	GO:0006364	GO:0009902	GO:0010020	GO:0034660	GO:0010027	GO:0009507	GO:0016874	GO:0009295	GO:0051301	GO:0042793
AT1G27440	GO:0005794	GO:0009832	GO:0009834	GO:0080116	GO:0016020	GO:0003824	GO:0045492	GO:0010417	GO:0010413
AT1G64650	GO:0016126	GO:0005794	GO:0006084	GO:0016132	GO:0005802	GO:0005774	GO:0005768	GO:0009507
ATCG00860	GO:0009941	GO:0016020	GO:0017111	GO:0000166	GO:0005524	GO:0009507
AT5G23270	GO:0022891	GO:0016020	GO:0005351	GO:0005215	GO:0016021	GO:0006810	GO:0055085	GO:0022857	GO:0015144
AT2G34940	GO:0005794	GO:0017119	GO:0009627	GO:0006623	GO:0009697	GO:0005509	GO:0005887
AT5G52560	GO:0017103	GO:0016779	GO:0046398	GO:0010491	GO:0009555	GO:0047338	GO:0005829	GO:0009226	GO:0052573	GO:0090406	GO:0006011	GO:0033356	GO:0047350	GO:0046686	GO:0051748	GO:0003983	GO:0009507
ATMG00900	GO:0006461	GO:0015232	GO:0015886	GO:0016020	GO:0005739	GO:0008535	GO:0017004
AT5G17330	GO:0010167	GO:0048767	GO:0015706	GO:0005829	GO:0000041	GO:0016831	GO:0019752	GO:0004351	GO:0003824	GO:0006536	GO:0030170	GO:0010359	GO:0046686	GO:0005516
AT5G39900	GO:0003746	GO:0005886	GO:0003924	GO:0005525
AT5G25754	GO:0005737	GO:0005829	GO:0016020	GO:0009506	GO:0005886
AT5G25757	GO:0005737
AT1G77490	GO:0009579	GO:0009535	GO:0020037	GO:0009534	GO:0009631	GO:0016688	GO:0004601	GO:0071588	GO:0010019	GO:0010027	GO:0015979	GO:0009507
AT1G80460	GO:0004370	GO:0019200	GO:0005975	GO:0006635	GO:0019563	GO:0005829	GO:0009617	GO:0005739	GO:0016773	GO:0002237	GO:0042742	GO:0080167	GO:0010188
AT2G46860	GO:0005737	GO:0000287	GO:0004427	GO:0016020	GO:0016462	GO:0006796	GO:0008152
AT5G02870	GO:0042545	GO:0005737	GO:0015934	GO:0005840	GO:0005730	GO:0005773	GO:0005829	GO:0016020	GO:0009220	GO:0005774	GO:0003735	GO:0009664	GO:0001510	GO:0005886	GO:0022625	GO:0022626	GO:0006412	GO:0009506	GO:0009507
AT4G18910	GO:0005737	GO:0016020	GO:0015700	GO:0005215	GO:0016021	GO:0006810	GO:0080170	GO:0015105	GO:0015250	GO:0006833	GO:0006857	GO:0005886	GO:0046685	GO:0055085
AT1G02140	GO:0016607	GO:0035145	GO:0005730	GO:0005634	GO:0005654	GO:0009793	GO:0010628	GO:0010183	GO:0005515	GO:0007067	GO:0009507	GO:0007530
AT1G63770	GO:0009941	GO:0005773	GO:0009570	GO:0005829	GO:0048046	GO:0008270	GO:0005886	GO:0046686	GO:0006508	GO:0019243	GO:0008237	GO:0009507
AT5G63890	GO:0004399	GO:0009555	GO:0009570	GO:0055114	GO:0009411	GO:0008270	GO:0008152	GO:0051287	GO:0000105	GO:0009507	GO:0008295	GO:0016491
AT5G55120	GO:0009733	GO:0019853	GO:0006612	GO:0042538	GO:0010193	GO:0009753	GO:0009863	GO:0005634	GO:0009738	GO:0009867	GO:0009611	GO:0009723	GO:0009695	GO:0010475	GO:0080046	GO:0007165	GO:0009414	GO:0080048	GO:0010363
AT4G02130	GO:0047262	GO:0016758	GO:0016051	GO:0016757	GO:0005794
AT3G57150	GO:0005730	GO:0006396	GO:0005829	GO:0006164	GO:0009982	GO:0009451	GO:0003723	GO:0001510	GO:0001522	GO:0005634	GO:0009506
AT2G03090	GO:0009826	GO:0010089	GO:0009831	GO:0009664	GO:0009828	GO:0044036	GO:0005576	GO:0006949
AT2G43030	GO:0009941	GO:0010207	GO:0015995	GO:0005840	GO:0009570	GO:0016020	GO:0003735	GO:0019288	GO:0006364	GO:0006412	GO:0045036	GO:0009507
AT5G67220	GO:0050660	GO:0008033	GO:0003824	GO:0017150	GO:0006808	GO:0055114
AT5G17020	GO:0005737	GO:0008565	GO:0006611	GO:0000741	GO:0009555	GO:0000911	GO:0005643	GO:0005829	GO:0009860	GO:0010498	GO:0009846	GO:0000059	GO:0009165	GO:0006094	GO:0004872	GO:0005515	GO:0006886	GO:0007010	GO:0005634	GO:0009560	GO:0009553
AT1G03140	GO:0005634	GO:0008380	GO:0005681
AT1G79710	GO:0005215	GO:0016020	GO:0006810	GO:0005634
AT2G32260	GO:0008284	GO:0005737	GO:0016779	GO:0006656	GO:0004105	GO:0003824	GO:0009058
AT3G10050	GO:0006566	GO:0007010	GO:0006520	GO:0010498	GO:0003824	GO:0030170	GO:0008152	GO:0009097	GO:0004794	GO:0006094	GO:0009507
AT4G32410	GO:0030243	GO:0009266	GO:0030244	GO:0008270	GO:0009651	GO:0006096	GO:0009825	GO:0016049	GO:0009750	GO:0016760	GO:0046686	GO:0005794	GO:0048767	GO:0048193	GO:0006816	GO:0006833	GO:0006972	GO:0005886	GO:0042538	GO:0007030	GO:0000902	GO:0009664	GO:0009832	GO:0009833	GO:0005802	GO:0016757	GO:0016759	GO:0005768
AT2G19520	GO:0005737	GO:0009826	GO:0009965	GO:0080008	GO:0005730	GO:0010090	GO:0005829	GO:0006281	GO:0046872	GO:0009908	GO:0005634	GO:0010224
AT1G04160	GO:0048767	GO:0005634	GO:0030048	GO:0016459	GO:0060151	GO:0051646	GO:0051645	GO:0003774	GO:0005524
AT1G76030	GO:0005774	GO:0016820	GO:0015992	GO:0030835	GO:0015991	GO:0005773	GO:0016020	GO:0010255	GO:0033180	GO:0046686	GO:0051693	GO:0005524	GO:0005794	GO:0046034	GO:0051017	GO:0051015	GO:0046961	GO:0005886	GO:0009506	GO:0009507	GO:0046933	GO:0033178	GO:0016469
AT4G02620	GO:0005794	GO:0046933	GO:0005773	GO:0005634	GO:0015991	GO:0005774	GO:0033178	GO:0033180	GO:0046961	GO:0005886
AT3G25960	GO:0005737	GO:0030955	GO:0007010	GO:0000287	GO:0010498	GO:0003824	GO:0004743	GO:0006096	GO:0006094
AT3G51670	GO:0005215	GO:0016021	GO:0006810	GO:0005886
AT5G39040	GO:0042626	GO:0005774	GO:0015421	GO:0005773	GO:0005215	GO:0016021	GO:0006810	GO:0000325	GO:0006200	GO:0000166	GO:0016887	GO:0005886	GO:0017111	GO:0010044	GO:0055085	GO:0005524	GO:0035672
AT5G40580	GO:0051603	GO:0004175	GO:0080129	GO:0005839	GO:0006635	GO:0043161	GO:0004298	GO:0009853	GO:0006511	GO:0043248	GO:0009407	GO:0000502	GO:0008233	GO:0051788
AT3G27220	GO:0005794	GO:0009944	GO:0010075	GO:0005802	GO:0009061	GO:0010014	GO:0009855	GO:0005768
AT4G23920	GO:0050662	GO:0042546	GO:0006012	GO:0005829	GO:0044237	GO:0000166	GO:0003824	GO:0005886	GO:0046983	GO:0003978
AT1G10500	GO:0009570	GO:0051536	GO:0005198	GO:0042744	GO:0016226	GO:0009507
AT3G02690	GO:0016020	GO:0009507
AT3G06170	GO:0016020	GO:0009507
AT5G54630	GO:0030154	GO:0003700	GO:0005634	GO:0009965	GO:0005622	GO:0006355	GO:0008270	GO:0006417	GO:0009657	GO:0045893
AT1G71090	GO:0009672	GO:0016021	GO:0009926	GO:0055085
AT2G19400	GO:0006468	GO:0016772	GO:0005634	GO:0016301	GO:0004674	GO:0004672	GO:0005524
AT4G24550	GO:0016192	GO:0005634	GO:0006810	GO:0006623	GO:0006886	GO:0005622	GO:0005829	GO:0030125
AT4G33270	GO:0033597	GO:0005515	GO:0005834	GO:0005634	GO:0007165	GO:0004871
AT5G55230	GO:0031116	GO:0030244	GO:0010005	GO:0005874	GO:0051302	GO:0005737	GO:0007020	GO:0072686	GO:0051322	GO:0005634	GO:0048193	GO:0009574	GO:0046785	GO:0055028	GO:0008283	GO:0008017	GO:0000272	GO:0005819	GO:0043622	GO:0000910	GO:0009664	GO:0009524	GO:0001578	GO:0005829	GO:0019344	GO:0048528	GO:0005515	GO:0046983	GO:0005982
AT3G47470	GO:0009579	GO:0009941	GO:0016168	GO:0009535	GO:0070838	GO:0080167	GO:0009534	GO:0010287	GO:0016020	GO:0015979	GO:0019344	GO:0030003	GO:0030076	GO:0009765	GO:0009507
AT4G09900	GO:0005737	GO:0016787
AT5G05820	GO:0008514	GO:0005794	GO:0016020	GO:0006863	GO:0005886
AT4G22920	GO:0015996	GO:0005515
AT2G13440	GO:0050660	GO:0008033	GO:0002098	GO:0042744	GO:0016491	GO:0055114	GO:0009055
AT1G02130	GO:0005794	GO:0006888	GO:0005773	GO:0000139	GO:0046686	GO:0032588	GO:0005886	GO:0015031	GO:0007264	GO:0005525
AT1G16920	GO:0005802	GO:0042538	GO:0016192	GO:0005773	GO:0006886	GO:0016020	GO:0003924	GO:0005622	GO:0005886	GO:0005774	GO:0005525
AT1G66120	GO:0003824	GO:0047760	GO:0019605	GO:0008152	GO:0005739
AT4G33070	GO:0016020	GO:0007010	GO:0001666	GO:0009862	GO:0005829	GO:0000287	GO:0010498	GO:0016831	GO:0004737	GO:0003824	GO:0016740	GO:0010310	GO:0030976	GO:0006094	GO:0009507
AT1G36050	GO:0006633	GO:0005794	GO:0005783	GO:0005774
AT3G24180	GO:0004348	GO:0016021	GO:0016020	GO:0003824	GO:0006680	GO:0005886	GO:0006665
AT2G25660	GO:0048046	GO:0009793	GO:0009630	GO:0009507
AT2G45300	GO:0018920	GO:0003824	GO:0009423	GO:0009570	GO:0016765	GO:0009073	GO:0003866	GO:0009507
AT3G06400	GO:0008284	GO:0008094	GO:0016049	GO:0005829	GO:0005515	GO:0010228	GO:0005634	GO:0009630	GO:0009553
AT1G54350	GO:0042626	GO:0016020	GO:0019761	GO:0016021	GO:0006810	GO:0017111	GO:0000166	GO:0000023	GO:0016887	GO:0005886	GO:0009507	GO:0055085	GO:0005524	GO:0019252
AT5G26900	GO:0005834	GO:0005737	GO:0007165	GO:0004871
AT1G06890	GO:0005794	GO:0005802	GO:0006486	GO:0048193	GO:0016020	GO:0006944	GO:0005886	GO:0005768
AT5G43010	GO:0005737	GO:0016787	GO:0043248	GO:0005618	GO:0043161	GO:0005829	GO:0017111	GO:0000166	GO:0006511	GO:0030163	GO:0016887	GO:0000502	GO:0051788	GO:0005634	GO:0005524	GO:0008540
AT1G31230	GO:0008652	GO:0050661	GO:0006520	GO:0009507	GO:0019761	GO:0009570	GO:0004412	GO:0000166	GO:0009067	GO:0055114	GO:0008152	GO:0000023	GO:0019252	GO:0016597	GO:0004072	GO:0043085	GO:0016491
AT5G20890	GO:0042545	GO:0005737	GO:0007010	GO:0009664	GO:0005618	GO:0005829	GO:0010498	GO:0051082	GO:0046658	GO:0006364	GO:0006457	GO:0044267	GO:0005524	GO:0006094
AT4G04710	GO:0006468	GO:0016301	GO:0004683	GO:0016772	GO:0005886	GO:0006499	GO:0004674	GO:0005524	GO:0004672	GO:0004713	GO:0009506	GO:0005509
AT1G78390	GO:0009688	GO:0010162	GO:0009570	GO:0045549	GO:0016114	GO:0009507
AT4G37910	GO:0005739	GO:0006457	GO:0005618	GO:0051082	GO:0006096	GO:0046686	GO:0009165	GO:0008270	GO:0005759	GO:0009651	GO:0005774	GO:0019243	GO:0005524	GO:0006094
AT3G53030	GO:0006468	GO:0016772	GO:0005634	GO:0016301	GO:0004674	GO:0004713	GO:0004672	GO:0006979	GO:0005524
AT1G30010	GO:0006278	GO:0040007	GO:0090351	GO:0005739	GO:0000374	GO:0009845	GO:0003723	GO:0010228	GO:0003964	GO:0008380	GO:0009507
AT5G28540	GO:0005794	GO:0009408	GO:0006457	GO:0005783	GO:0005618	GO:0005829	GO:0030433	GO:0005788	GO:0005774	GO:0005773	GO:0010197	GO:0005524	GO:0005886	GO:0016592	GO:0009506	GO:0009507
AT5G54290	GO:0009534	GO:0055035	GO:0016020	GO:0017004	GO:0010190	GO:0005886	GO:0045454	GO:0055114
AT3G21110	GO:0009733	GO:0009570	GO:0004639	GO:0009407	GO:0006164	GO:0016874	GO:0005524	GO:0009507
AT3G05890	GO:0009409	GO:0016021
AT2G07771	GO:0006461	GO:0015232	GO:0015886	GO:0016020	GO:0005739	GO:0008535	GO:0017004
AT4G12800	GO:0009579	GO:0009941	GO:0010207	GO:0009535	GO:0009522	GO:0009534	GO:0010287	GO:0016020	GO:0009538	GO:0019684	GO:0006364	GO:0030003	GO:0070838	GO:0009657	GO:0015979	GO:0009507
AT5G02490	GO:0005794	GO:0006457	GO:0030968	GO:0042542	GO:0005618	GO:0009615	GO:0005829	GO:0009617	GO:0009627	GO:0009697	GO:0005515	GO:0005886	GO:0046686	GO:0009408	GO:0009644	GO:0005634	GO:0005524
AT1G11475	GO:0000419	GO:0000418	GO:0005634	GO:0005665	GO:0006351	GO:0003677	GO:0003899	GO:0008270
AT5G20620	GO:0006511	GO:0042787	GO:0006464
AT3G06370	GO:0015081	GO:0006812	GO:0016021	GO:0015299	GO:0006814	GO:0035725	GO:0006885	GO:0009651	GO:0015385	GO:0005774	GO:0055085	GO:0010351
AT2G34420	GO:0009579	GO:0009535	GO:0016168	GO:0009534	GO:0010287	GO:0016020	GO:0015979	GO:0009769	GO:0030076	GO:0042651	GO:0009765	GO:0009507
AT4G26570	GO:0019722	GO:0005773	GO:0016020	GO:0009705	GO:0005513	GO:0055075	GO:0010118	GO:0005515	GO:0005886	GO:0005774	GO:0005509
AT5G38430	GO:0009579	GO:0009941	GO:0009570	GO:0009573	GO:0016020	GO:0016984	GO:0009637	GO:0010218	GO:0048046	GO:0015977	GO:0010114	GO:0009507
AT3G25100	GO:0006306	GO:0006279	GO:0008283	GO:0006270	GO:0006260	GO:0006261	GO:0051567	GO:0048229
AT2G33730	GO:0005737	GO:0006486	GO:0008026	GO:0005634	GO:0004386	GO:0003676	GO:0005524
AT3G23990	GO:0051131	GO:0005507	GO:0006457	GO:0022626	GO:0042542	GO:0006626	GO:0005739	GO:0005774	GO:0046686	GO:0042026	GO:0007005	GO:0005759	GO:0009408	GO:0009644	GO:0044267	GO:0005829	GO:0005524	GO:0034976
AT3G13070	GO:0009941	GO:0005886
AT3G19930	GO:0022891	GO:0016020	GO:0006457	GO:0015706	GO:0015770	GO:0042542	GO:0005215	GO:0006810	GO:0034976	GO:0009408	GO:0055085	GO:0022857	GO:0010167	GO:0005887	GO:0005886	GO:0005351	GO:0009644	GO:0015145	GO:0015144	GO:0008506
AT5G54440	GO:0000910	GO:0000919	GO:0005886
AT5G13030	GO:0009570	GO:0005739	GO:0009507
AT1G30120	GO:0006633	GO:0016126	GO:0006598	GO:0006084	GO:0004739	GO:0003824	GO:0042398	GO:0009570	GO:0016132	GO:0009611	GO:0009805	GO:0008152	GO:0010240	GO:0009941	GO:0009698	GO:0009507
AT1G11870	GO:0006434	GO:0030154	GO:0009658	GO:0009793	GO:0048481	GO:0034660	GO:0009069	GO:0010027	GO:0007005	GO:0005737	GO:0004812	GO:0009965	GO:0005739	GO:0000166	GO:0006364	GO:0009902	GO:0005524	GO:0000096	GO:0016226	GO:0045893	GO:0010228	GO:0035304	GO:0009507	GO:0042545	GO:0008652	GO:0010207	GO:0004828	GO:0006399	GO:0043039	GO:0006418	GO:0042793
AT3G10230	GO:0045436	GO:0016120	GO:0016705	GO:0005739	GO:0016117	GO:0009507
AT4G28190	GO:0010582	GO:0005829	GO:0010081	GO:0010080	GO:0003677	GO:0005634	GO:0010022
AT2G20890	GO:0006655	GO:0045038	GO:0019288	GO:0042742	GO:0034660	GO:0010027	GO:0009773	GO:0015979	GO:0045037	GO:0009535	GO:0009941	GO:0009532	GO:0009570	GO:0010319	GO:0010182	GO:0006364	GO:0009902	GO:0009657	GO:0007186	GO:0009534	GO:0045893	GO:0035304	GO:0009507	GO:0009527	GO:0010207	GO:0009528	GO:0005515	GO:0006417	GO:0042793
AT1G70160	GO:0005576
AT3G06190	GO:0071472	GO:0005634	GO:0000956	GO:0006970	GO:0005515	GO:0042631
AT3G55410	GO:0030976	GO:0016624	GO:0050897	GO:0005739	GO:0006099	GO:0008270	GO:0008152	GO:0046686	GO:0004591	GO:0055114
AT4G18350	GO:0009535	GO:0009570	GO:0009688	GO:0045549	GO:0009507
AT5G43900	GO:0048767	GO:0048467	GO:0030742	GO:0000902	GO:0048193	GO:0010090	GO:0005634	GO:0005777	GO:0017137	GO:0030048	GO:0016459	GO:0016049	GO:0005515	GO:0060151	GO:0051646	GO:0090436	GO:0051645	GO:0003774	GO:0005524
AT5G04895	GO:0008026	GO:0004386	GO:0003725	GO:0003676	GO:0005622	GO:0005524
AT4G38360	GO:0009651	GO:0007030	GO:0006816
AT2G30390	GO:0000023	GO:0006783	GO:0019760	GO:0004325	GO:0019288	GO:0006098	GO:0016117	GO:0009507	GO:0019243	GO:0043085	GO:0019252
AT5G53360	GO:0005737	GO:0005634	GO:0016567	GO:0006511	GO:0008270	GO:0004842	GO:0007275
AT4G10440	GO:0008168	GO:0010584
AT5G03630	GO:0005737	GO:0006598	GO:0050660	GO:0046686	GO:0042398	GO:0009570	GO:0005829	GO:0009611	GO:0009723	GO:0009805	GO:0016656	GO:0042744	GO:0006970	GO:0010043	GO:0009651	GO:0016491	GO:0009698	GO:0055114	GO:0009055
AT5G50180	GO:0007020	GO:0006468	GO:0016772	GO:0016301	GO:0004674	GO:0004712	GO:0004672	GO:0005524
AT4G05520	GO:0005737	GO:0006897	GO:0043231	GO:0016020	GO:0003924	GO:0005509	GO:0005886	GO:0009506	GO:0005525
AT2G03520	GO:0009507
AT1G62800	GO:0005737	GO:0006520	GO:0008483	GO:0005829	GO:0019465	GO:0009058	GO:0003824	GO:0016740	GO:0006530	GO:0030170	GO:0019554	GO:0009693
AT2G22950	GO:0016820	GO:0009624	GO:0009555	GO:0006812	GO:0016020	GO:0070588	GO:0006816	GO:0006882	GO:0000166	GO:0003824	GO:0005516	GO:0008152	GO:0005886	GO:0015662	GO:0046872	GO:0006754	GO:0005388	GO:0005524
AT3G56460	GO:0005737	GO:0005777	GO:0000166	GO:0008270	GO:0055114	GO:0016491
AT2G39350	GO:0042626	GO:0006865	GO:0017111	GO:0016020	GO:0009624	GO:0000166	GO:0016887	GO:0005886	GO:0005524
AT3G12580	GO:0009617	GO:0005794	GO:0031625	GO:0006457	GO:0042542	GO:0005618	GO:0009615	GO:0005829	GO:0005886	GO:0005739	GO:0005774	GO:0048046	GO:0016567	GO:0009266	GO:0046686	GO:0009408	GO:0009644	GO:0005524	GO:0034976
AT2G01250	GO:0005737	GO:0015934	GO:0005840	GO:0022625	GO:0005618	GO:0005829	GO:0016020	GO:0005622	GO:0003735	GO:0005773	GO:0005886	GO:0022626	GO:0005774	GO:0006412	GO:0009507
ATCG01240	GO:0009579	GO:0015935	GO:0016020	GO:0000312	GO:0005622	GO:0003735	GO:0003723	GO:0009507	GO:0006412	GO:0005840
AT2G42500	GO:0005737	GO:0016787	GO:0005829	GO:0004722	GO:0005886	GO:0005634
AT1G08040	GO:0005794	GO:0005634	GO:0005802	GO:0005768	GO:0016757
AT2G28370	GO:0006661	GO:0005886	GO:0016049	GO:0000902	GO:0048193
AT4G34730	GO:0048481	GO:0016226	GO:0006364	GO:0009793	GO:0003723	GO:0045893	GO:0010228	GO:0010027	GO:0009507
AT2G32730	GO:0007010	GO:0043161	GO:0005829	GO:0010498	GO:0042176	GO:0006511	GO:0006094	GO:0043248	GO:0009507	GO:0009630	GO:0000502	GO:0051788	GO:0030234	GO:0008540
AT2G29570	GO:0030337	GO:0006306	GO:0042276	GO:0008283	GO:0005634	GO:0006275	GO:0006260	GO:0006261	GO:0005515	GO:0003677	GO:0051567	GO:0043626
AT2G37060	GO:0043565	GO:0003700	GO:0005634	GO:0005622	GO:0006355	GO:0003677
AT3G02050	GO:0071805	GO:0006813	GO:0016020	GO:0019761	GO:0016036	GO:0019375	GO:0015079	GO:0009507
AT5G04430	GO:0046719	GO:0005634	GO:0003727	GO:0003723	GO:0003676	GO:0008380
AT2G43360	GO:0016126	GO:0007020	GO:0051186	GO:0010075	GO:0051536	GO:0016132	GO:0006084	GO:0005739	GO:0003824	GO:0008270	GO:0004076	GO:0048653	GO:0009102
AT5G15640	GO:0006839	GO:0005743	GO:0006810	GO:0055085	GO:0005739
AT1G04610	GO:0050661	GO:0050660	GO:0005634	GO:0004499	GO:0009851	GO:0055114	GO:0016491
AT3G48170	GO:0004028	GO:0046685	GO:0008802	GO:0008152	GO:0005777	GO:0009414	GO:0009737	GO:0009507	GO:0004029	GO:0055114	GO:0016491
AT2G13790	GO:0010150	GO:0006468	GO:0006612	GO:0009742	GO:0010200	GO:0033612	GO:0016772	GO:0009814	GO:0005886	GO:0000165	GO:0004675	GO:0004674	GO:0031348	GO:1900140	GO:0060548	GO:0004672	GO:0002237	GO:0008219	GO:0043069	GO:0005524	GO:0010363
AT2G46230	GO:0005634	GO:0051604
AT3G26440	GO:0005794	GO:0005634	GO:0016757
AT5G19320	GO:0005098	GO:0005783	GO:0005635	GO:0006913	GO:0005774	GO:0009407	GO:0009651	GO:0048527	GO:0009507	GO:0010388	GO:0009640
AT5G57300	GO:0008168	GO:0005739
AT4G35190	GO:0005829	GO:0005634
AT1G20950	GO:0005737	GO:0016126	GO:0009744	GO:0006084	GO:0010317	GO:0009750	GO:0016132	GO:0006342	GO:0005829	GO:0009749	GO:0051567	GO:0006096	GO:0005945	GO:0003872	GO:0015979	GO:0005524	GO:0047334
AT2G31060	GO:0006626	GO:0003924	GO:0005739	GO:0005886	GO:0003746	GO:0005525	GO:0009507
AT1G78570	GO:0050662	GO:0009744	GO:0045226	GO:0010224	GO:0010315	GO:0009225	GO:0010253	GO:0005829	GO:0008831	GO:0009813	GO:0044237	GO:0010280	GO:0003824	GO:0051555	GO:0050377	GO:0000166	GO:0009506	GO:0009507
AT4G39980	GO:0009753	GO:0009423	GO:0009620	GO:0009617	GO:0009611	GO:0005739	GO:0009695	GO:0005515	GO:0003849	GO:0009073	GO:0009507
AT1G68310	GO:0042127	GO:0009944	GO:0051726	GO:1990067	GO:0005634	GO:0010209	GO:0016226	GO:0006259	GO:2001022
AT1G08260	GO:0003887	GO:0008622	GO:0006306	GO:0008283	GO:0010086	GO:0005634	GO:0048579	GO:0000166	GO:0048046	GO:0009793	GO:0006260	GO:0008270	GO:0003676	GO:0003677	GO:0051567	GO:0051302
AT3G53740	GO:0005737	GO:0022626	GO:0005840	GO:0022625	GO:0005829	GO:0016020	GO:0005622	GO:0003735	GO:0005774	GO:0006412
AT1G15110	GO:0005634	GO:0006659	GO:0003882	GO:0005739	GO:0005789
AT1G04920	GO:0019375	GO:0005634	GO:0005985	GO:0009058	GO:0046524	GO:0016757	GO:0001666
AT4G05320	GO:0007568	GO:0009751	GO:0006464
AT1G01950	GO:0048364	GO:0007018	GO:0003777	GO:0005524
AT3G55960	GO:0048767	GO:0016791	GO:0005634	GO:0007623
AT2G45010	GO:0005886
AT5G52960	GO:0009073	GO:0010207	GO:0009507	GO:0045893	GO:0016226
AT5G22950	GO:0015031	GO:0000815	GO:0005634	GO:0016192	GO:0006623
AT1G16810	GO:0005634
AT1G02800	GO:0007389	GO:0048440	GO:0009944	GO:0010051	GO:0010093	GO:0009624	GO:0048507	GO:0003824	GO:0005576	GO:0010014	GO:0009855	GO:0005975	GO:0004553	GO:0008810
AT1G15370	GO:0006810	GO:0009507
AT5G10160	GO:0006633	GO:0005737	GO:0009534	GO:0005618	GO:0009941	GO:0016836	GO:0016020	GO:0019171	GO:0006744	GO:0009507
AT1G27520	GO:0007346	GO:0006487	GO:0016020	GO:0004571	GO:0005509	GO:0004559
AT3G16260	GO:0016787	GO:0005634	GO:0003824	GO:0042781	GO:0042780	GO:0008152	GO:0042779	GO:0016891
AT4G01310	GO:0009941	GO:0022626	GO:0005840	GO:0022625	GO:0009570	GO:0016020	GO:0005622	GO:0003735	GO:0019288	GO:0019344	GO:0006412	GO:0009507
AT4G14880	GO:0006972	GO:0009266	GO:0048046	GO:0030170	GO:0009651	GO:0006096	GO:0006094	GO:0005737	GO:0009853	GO:0009805	GO:0009570	GO:0005634	GO:0016020	GO:0005777	GO:0009611	GO:0005774	GO:0046686	GO:0019761	GO:0004124	GO:0006816	GO:0003824	GO:0006833	GO:0008152	GO:0005886	GO:0009684	GO:0009507	GO:0007030	GO:0007568	GO:0005829	GO:0006535	GO:0019344	GO:0005515
AT1G23100	GO:0005737	GO:0006457	GO:0005524	GO:0005739
AT5G23575	GO:0016020	GO:0005783
AT3G55740	GO:0006865	GO:0043090	GO:0016020	GO:0015193	GO:0015824	GO:0005886	GO:0015171
AT2G21430	GO:0006508	GO:0005576	GO:0008234
AT1G79940	GO:0005794	GO:0006457	GO:0005783	GO:0030968	GO:0031072	GO:0051082	GO:0030176	GO:0005739	GO:0005886	GO:0009507
AT3G62310	GO:0008026	GO:0005730	GO:0005829	GO:0004386	GO:0003724	GO:0003676	GO:0005634	GO:0009560	GO:0005524
AT5G59690	GO:0009579	GO:0006334	GO:0000786	GO:0005634	GO:0003677
AT4G23460	GO:0008565	GO:0016192	GO:0005634	GO:0015031	GO:0030117	GO:0005886	GO:0030131	GO:0030276	GO:0006886	GO:0009506
AT5G58860	GO:0006631	GO:0016705	GO:0020037	GO:0005773	GO:0000041	GO:0019825	GO:0018685	GO:0005506	GO:0010345	GO:0055114	GO:0009055
AT4G18130	GO:0008020	GO:0018106	GO:0009584	GO:0004871	GO:0005515	GO:0000155	GO:0016020	GO:0017006	GO:0006346	GO:0018298	GO:0010155	GO:0006355	GO:0007165	GO:0004673	GO:0016246	GO:0009881	GO:0042803	GO:0046777	GO:0005524	GO:0009585
AT5G42620	GO:0004222	GO:0016020	GO:0008270	GO:0005886	GO:0007155	GO:0006508
AT5G43760	GO:0006633	GO:0042335	GO:0005634	GO:0016020	GO:0009922	GO:0003824	GO:0009416	GO:0016747	GO:0008152	GO:0000038	GO:0009409	GO:0008610
AT5G62740	GO:0005794	GO:0005773	GO:0016020	GO:0006499	GO:0005774	GO:0005515	GO:0005886	GO:0043424	GO:0009506
AT5G53180	GO:0005737	GO:0000381	GO:0005634	GO:0043484	GO:0000932	GO:0009845	GO:0003723	GO:0009846	GO:0006417
AT2G39450	GO:0005794	GO:0016020	GO:0005384	GO:0010264	GO:0030026	GO:0016021	GO:0008324	GO:0010486	GO:0005770	GO:0046688	GO:0006812	GO:0010042	GO:0005634	GO:0055085
AT4G20460	GO:0050662	GO:0005794	GO:0009225	GO:0006865	GO:0044237	GO:0000166	GO:0003824	GO:0006012	GO:0003978
AT5G15080	GO:0006468	GO:0016301	GO:0016772	GO:0005886	GO:0006499	GO:0004674	GO:0004672	GO:0005524
AT1G02410	GO:0005507	GO:0019243	GO:0009507
AT1G23410	GO:0005794	GO:0005840	GO:0052546	GO:0052541	GO:0006342	GO:0005622	GO:0003735	GO:0009165	GO:0042787	GO:0005886	GO:0051567	GO:0006412	GO:0009506	GO:0022627
AT4G10380	GO:0000041	GO:0015700	GO:0016328	GO:0015706	GO:0080138	GO:0010036	GO:0005215	GO:0046713	GO:0080029	GO:0046715	GO:0015105	GO:0015250	GO:0010167	GO:0006826	GO:0006810	GO:0005886	GO:0010106	GO:0016020	GO:0046685
AT1G05170	GO:0005794	GO:0006486	GO:0016020	GO:0008378	GO:0016757	GO:0016758
AT2G29400	GO:0005737	GO:0006470	GO:0004722	GO:0000164	GO:0016787
AT3G12360	GO:0009651	GO:0005634	GO:0034613	GO:0005515	GO:0005886
AT5G09590	GO:0034976	GO:0006457	GO:0042542	GO:0005618	GO:0009615	GO:0051082	GO:0005774	GO:0046686	GO:0005739	GO:0009651	GO:0005759	GO:0009408	GO:0009644	GO:0019243	GO:0005524	GO:0009507
AT3G19590	GO:0000911	GO:0009524	GO:0080008	GO:0008283	GO:0043161	GO:0051510	GO:0000166	GO:0042023	GO:0000226	GO:0043248	GO:0005515	GO:0007094	GO:0051788	GO:0005634	GO:0000776
AT1G19580	GO:0005737	GO:0045271	GO:0005739	GO:0031966	GO:0009853	GO:0016740	GO:0005747	GO:0004089	GO:0019252
AT1G08130	GO:0016458	GO:0006302	GO:0000012	GO:0034968	GO:0005634	GO:0048449	GO:0006261	GO:0005739	GO:0006266	GO:0006260	GO:0016570	GO:0003677	GO:0003909	GO:0009909	GO:0005524	GO:0003910
AT5G37370	GO:0009651	GO:0000956	GO:0005634	GO:0006396
ATCG00740	GO:0009534	GO:0009570	GO:0009295	GO:0006354	GO:0046983	GO:0006351	GO:0003677	GO:0003899	GO:0006091	GO:0015979	GO:0009507
AT2G16710	GO:0048193	GO:0051536	GO:0005739	GO:0016226	GO:0006944	GO:0005198	GO:0019243
AT3G62910	GO:0009507	GO:0006783	GO:0010027	GO:0009658	GO:0045893	GO:0009902	GO:0016117	GO:0034660	GO:0032544	GO:0003747	GO:0006415	GO:0042793
AT2G41680	GO:0005737	GO:0050660	GO:0046686	GO:0016671	GO:0009570	GO:0004791	GO:0055114	GO:0019430	GO:0019288	GO:0042744	GO:0010380	GO:0008047	GO:0005515	GO:0016117	GO:0010581	GO:0010027	GO:0009507	GO:0045454	GO:0043085	GO:0016491
AT5G24430	GO:0006468	GO:0016301	GO:0016772	GO:0006865	GO:0004723	GO:0006499	GO:0004674	GO:0005524	GO:0005886	GO:0004672	GO:0046777	GO:0009506	GO:0005509
AT3G45030	GO:0015935	GO:0005829	GO:0005622	GO:0003735	GO:0003723	GO:0009507	GO:0022627	GO:0006412	GO:0005840
AT4G33470	GO:0051721	GO:0090042	GO:0000023	GO:0016556	GO:0005829	GO:0019760	GO:0016575	GO:0048487	GO:0019288	GO:0006098	GO:0042903	GO:0004407	GO:0043014	GO:0010027	GO:0009507	GO:0005634	GO:0043621	GO:0019252
AT5G39850	GO:0015935	GO:0005829	GO:0016020	GO:0005622	GO:0003735	GO:0003723	GO:0019843	GO:0006412	GO:0009506	GO:0022627
AT4G15110	GO:0009941	GO:0019825	GO:0020037	GO:0009570	GO:0016705	GO:0019288	GO:0005506	GO:0009507	GO:0055114	GO:0009055
AT3G26020	GO:0008601	GO:0005829	GO:0005634	GO:0007165	GO:0000159
AT1G04430	GO:0005794	GO:0009825	GO:0048767	GO:0005802	GO:0000271	GO:0043481	GO:0010817	GO:0071555	GO:0009932	GO:0008168	GO:0005774	GO:0005768
AT4G19710	GO:0008652	GO:0050661	GO:0009507	GO:0009570	GO:0006520	GO:0000166	GO:0009067	GO:0008152	GO:0006164	GO:0004412	GO:0016597	GO:0004072	GO:0055114	GO:0016491
AT1G01170	GO:0016020	GO:0005739
AT3G30841	GO:0005737	GO:0003824	GO:0046872	GO:0008152
AT2G03510	GO:0005794	GO:0006888	GO:0005783	GO:0005730	GO:0005634	GO:0005774	GO:0009506
AT2G21790	GO:0005737	GO:0005971	GO:0055114	GO:0007010	GO:0009202	GO:0010498	GO:0004748	GO:0009165	GO:0006260	GO:0006261	GO:0046686	GO:0005524	GO:0006094
AT1G13750	GO:0016787	GO:0009627	GO:0004722	GO:0006569	GO:0009684	GO:0005576	GO:0003993	GO:0046872	GO:0031347
AT1G50920	GO:0016020	GO:0005634	GO:0005525	GO:0001510	GO:0000166
AT3G03050	GO:0005794	GO:0009832	GO:0005802	GO:0005783	GO:0010583	GO:0016020	GO:0000271	GO:0030244	GO:0016759	GO:0051753	GO:0016757	GO:0005886	GO:0009409	GO:0005768
AT4G26840	GO:0005737	GO:0016925	GO:0007010	GO:0005829	GO:0010286	GO:0010498	GO:0005634	GO:0005515	GO:0009408	GO:0031386	GO:0043433	GO:0006094
AT5G66120	GO:0005737	GO:0005794	GO:0009570	GO:0005802	GO:0009073	GO:0003856	GO:0006744	GO:0005768	GO:0009507
AT1G18500	GO:0046912	GO:0009570	GO:0019752	GO:0003824	GO:0009098	GO:0003852	GO:0009507
AT5G01460	GO:0016020	GO:0005576	GO:0005886
AT5G63400	GO:0019201	GO:0019205	GO:0004017	GO:0009651	GO:0006096	GO:0006094	GO:0005737	GO:0006139	GO:0080129	GO:0009750	GO:0046939	GO:0005739	GO:0005774	GO:0046686	GO:0005507	GO:0005524	GO:0009744	GO:0016776	GO:0009749	GO:0009853	GO:0006511	GO:0051788
AT1G68530	GO:0006633	GO:0006546	GO:0006636	GO:0006733	GO:0010228	GO:0009695	GO:0019288	GO:0006766	GO:0009108	GO:0042742	GO:0048481	GO:0010025	GO:0009106	GO:0010027	GO:0005783	GO:0009826	GO:0015994	GO:0015995	GO:0010817	GO:0016020	GO:0009637	GO:0010218	GO:0071555	GO:0043481	GO:0016747	GO:0016226	GO:0000096	GO:0048767	GO:0019216	GO:0019748	GO:0000271	GO:0009744	GO:0009825	GO:0003824	GO:0042335	GO:0009117	GO:0008152	GO:0000038	GO:0009409	GO:0010114	GO:0009644	GO:0009072	GO:0008610	GO:0008652	GO:0031408	GO:0010155	GO:0044272	GO:0009793	GO:0009932
AT3G01760	GO:0006865	GO:0016020	GO:0005275	GO:0015171	GO:0005886
AT1G08730	GO:0030036	GO:0030048	GO:0016459	GO:0060151	GO:0051646	GO:0051645	GO:0003774	GO:0005524
AT1G43190	GO:0005737	GO:0005634	GO:0043484	GO:0000932	GO:0000166	GO:0003723	GO:0003676	GO:0006417	GO:0006397
AT1G05520	GO:0005737	GO:0006888	GO:0005215	GO:0005829	GO:0006810	GO:0008270	GO:0006886	GO:0030127
AT5G56590	GO:0043169	GO:0005975	GO:0003824	GO:0004553	GO:0046658	GO:0005886	GO:0009505	GO:0031225
AT5G49500	GO:0005737	GO:0005786	GO:0010267	GO:0051607	GO:0035196	GO:0006614	GO:0006617	GO:0008312	GO:0005515	GO:0048500	GO:0003729	GO:0005525
AT1G51160	GO:0005794	GO:0009832	GO:0006888	GO:0005801	GO:0005829	GO:0006810	GO:0045492	GO:0010413
AT2G41530	GO:0005737	GO:0004091	GO:0016023	GO:0016788	GO:0048046	GO:0018738	GO:0046686
AT3G03900	GO:0016772	GO:0005829	GO:0016301	GO:0004020	GO:0048232	GO:0000103	GO:0005524	GO:0009507
AT1G48210	GO:0006468	GO:0016301	GO:0016772	GO:0004672	GO:0004674	GO:0004713	GO:0005886	GO:0005524
AT5G17230	GO:0006655	GO:0015995	GO:0046905	GO:0006636	GO:0010287	GO:0019288	GO:0009058	GO:0016765	GO:0016740	GO:0016767	GO:0016117	GO:0009507
AT4G09570	GO:0045087	GO:0006468	GO:0016301	GO:0030968	GO:0031348	GO:0009863	GO:0016772	GO:0005829	GO:0004683	GO:0009627	GO:0004674	GO:0009697	GO:0005509	GO:0005515	GO:0004672	GO:0009789	GO:0005634	GO:0005524
AT5G10540	GO:0004222	GO:0005829	GO:0048046	GO:0046686	GO:0006508	GO:0019243	GO:0009507
AT4G17530	GO:0005794	GO:0016020	GO:0009555	GO:0005773	GO:0005829	GO:0009860	GO:0006499	GO:0035618	GO:0005886	GO:0015031	GO:0007264	GO:0009506	GO:0005525
AT5G50850	GO:0004739	GO:0009744	GO:0009750	GO:0005730	GO:0019722	GO:0005739	GO:0009749	GO:0048046	GO:0003824	GO:0009060	GO:0042742	GO:0008152	GO:0046686	GO:0005774	GO:0006096
ATMG00513	GO:0008137	GO:0005739	GO:0003954	GO:0045333	GO:0005747	GO:0042773	GO:0055114
AT5G43370	GO:0005737	GO:0005351	GO:0005315	GO:0016021	GO:0016020	GO:0006817	GO:0016036	GO:0055085	GO:0022857	GO:0015114	GO:0015144
AT5G12480	GO:0006468	GO:0016301	GO:0004683	GO:0016772	GO:0005634	GO:0005886	GO:0006499	GO:0004674	GO:0005509	GO:0004672	GO:0005524	GO:0004713
AT2G18130	GO:0016787	GO:0046872	GO:0004722	GO:0003993	GO:0005576
AT4G27090	GO:0005737	GO:0022626	GO:0005783	GO:0005730	GO:0005773	GO:0005774	GO:0005829	GO:0022625	GO:0042254	GO:0005622	GO:0003735	GO:0001510	GO:0009507	GO:0006412	GO:0009506	GO:0005840
AT3G48950	GO:0005576	GO:0005975	GO:0004650
AT1G55520	GO:0006352	GO:0017025	GO:0005634	GO:0006367	GO:0006355	GO:0005515	GO:0003677
AT2G32000	GO:0048573	GO:0006268	GO:0003916	GO:0006265	GO:0003917	GO:0005576	GO:0003677	GO:0005694
AT3G12810	GO:0048441	GO:0033043	GO:0048449	GO:0009793	GO:0042742	GO:0003676	GO:0003677	GO:0045010	GO:0005618	GO:0005634	GO:0071555	GO:0016514	GO:0046686	GO:0009909	GO:0005524	GO:0048451	GO:0048453	GO:0000278	GO:0048765	GO:0004386	GO:0003002	GO:0010228	GO:0007155	GO:0006338	GO:0010090	GO:0009910	GO:0005515
AT3G03630	GO:0010310	GO:0031977	GO:0005739	GO:0004124	GO:0090322	GO:0003824	GO:0019344	GO:0030170	GO:0009643	GO:0015979	GO:0009507
AT1G44575	GO:0009579	GO:0009535	GO:0016168	GO:0000023	GO:0009534	GO:0010196	GO:0051738	GO:0016020	GO:0010207	GO:0019344	GO:0006364	GO:0080167	GO:0009517	GO:0009657	GO:0010027	GO:0009507	GO:0010103	GO:0043085	GO:0019252
AT4G23640	GO:0009826	GO:0006486	GO:0071805	GO:0006813	GO:0016020	GO:0005774	GO:0009932	GO:0006007	GO:0015079
AT4G08170	GO:0005737	GO:0009753	GO:0003824	GO:0047325	GO:0009620	GO:0005634	GO:0000287	GO:0009611	GO:0005622	GO:0009695	GO:0005524	GO:0032957	GO:0046872	GO:0052725	GO:0052726
AT3G51240	GO:0005737	GO:0009718	GO:0009744	GO:0010224	GO:0016706	GO:0009813	GO:0016491	GO:0055114	GO:0045486
AT1G32540	GO:2000121	GO:0009814	GO:0005576	GO:0034052	GO:0003677	GO:0043068
AT1G57540	GO:0006661	GO:0000394	GO:0009086	GO:0005739
AT4G11380	GO:0008565	GO:0016192	GO:0048193	GO:0009630	GO:0030244	GO:0030276	GO:0005886	GO:0015031	GO:0006886	GO:0005622	GO:0005634
AT2G21590	GO:0019252	GO:0016779	GO:0008878	GO:0009853	GO:0009058	GO:0010170	GO:0009507
AT2G44120	GO:0005737	GO:0015934	GO:0005840	GO:0005730	GO:0005773	GO:0005829	GO:0016020	GO:0005622	GO:0003735	GO:0001510	GO:0022625	GO:0022626	GO:0006412	GO:0009506	GO:0009507
AT1G48850	GO:0009536	GO:0004107	GO:0005730	GO:0009805	GO:0009570	GO:0006865	GO:0009611	GO:0006499	GO:0009793	GO:0009073	GO:0009507
AT5G05610	GO:0006355	GO:0005634	GO:0035064	GO:0008270	GO:0003677
AT3G24170	GO:0005737	GO:0050661	GO:0050660	GO:0009407	GO:0005777	GO:0004362	GO:0006749	GO:0016668	GO:0045454	GO:0016491	GO:0055114	GO:0009055
AT3G05790	GO:0004176	GO:0004252	GO:0001666	GO:0006508	GO:0051260	GO:0017111	GO:0005739	GO:0000166	GO:0003727	GO:0070407	GO:0051131	GO:0007005	GO:0009507	GO:0006515	GO:0006200	GO:0070361	GO:0034599	GO:0042645	GO:0003697	GO:0005524	GO:0008236
AT1G63690	GO:0005794	GO:0004190	GO:0005886	GO:0006508	GO:0008233	GO:0005768
AT5G60700	GO:0009058	GO:0016757
AT3G27580	GO:0006468	GO:0016772	GO:0016301	GO:0004674	GO:0004713	GO:0004672	GO:0005524
AT5G64290	GO:0015729	GO:0009941	GO:0071423	GO:0019676	GO:0009534	GO:0015813	GO:0015131	GO:0005313	GO:0016020	GO:0009624	GO:0009536	GO:0015367	GO:0015140	GO:0015743	GO:0009507
ATCG00810	GO:0009941	GO:0015934	GO:0005840	GO:0006412	GO:0009570	GO:0000311	GO:0006354	GO:0003735	GO:0006091	GO:0005622	GO:0015979	GO:0009507
AT3G04840	GO:0005737	GO:0022626	GO:0005840	GO:0005829	GO:0001510	GO:0009220	GO:0005622	GO:0003735	GO:0005886	GO:0022627	GO:0006412	GO:0009506	GO:0009507
AT1G62740	GO:0005737	GO:0042542	GO:0005829	GO:0009165	GO:0005886	GO:0046686	GO:0009644	GO:0005634
AT2G01350	GO:0004514	GO:0009435	GO:0003824	GO:0016763	GO:0019363	GO:0009507
AT5G35730	GO:0005794	GO:0016021	GO:0005886
AT2G22310	GO:0005737	GO:0004221	GO:0005634	GO:0006499	GO:0006511	GO:0004843
AT1G07830	GO:0003735	GO:0005840	GO:0005739	GO:0005622	GO:0006354	GO:0005761	GO:0006412
AT2G23150	GO:0005737	GO:0005794	GO:0016020	GO:0009617	GO:2000379	GO:0006875	GO:0005215	GO:0006810	GO:0005384	GO:0005774	GO:0015691	GO:0005773	GO:0055072	GO:0030001	GO:0042742	GO:0015103	GO:0010043	GO:0046873	GO:0015692	GO:0006828	GO:0009506
AT2G19600	GO:0006813	GO:0006812	GO:0016021	GO:0015299	GO:0006814	GO:0015386	GO:0015079	GO:0055085	GO:0010351
AT2G26300	GO:0005886	GO:0000303	GO:0005789	GO:0051020	GO:0007165	GO:0004871	GO:0001664	GO:0008219	GO:0010027	GO:0005737	GO:0009750	GO:0019001	GO:0005834	GO:0009738	GO:0031234	GO:0007188	GO:0001789	GO:0009845	GO:0016247	GO:0071215	GO:0007186	GO:0005525	GO:0042127	GO:0009755	GO:0031683	GO:0000278	GO:0003924	GO:0072593	GO:0005095	GO:0010119	GO:0009785	GO:0009788	GO:0009789	GO:0009094	GO:0009506	GO:0006571	GO:0009744	GO:0009740	GO:0010244	GO:0006499	GO:0009749	GO:0009863	GO:0005515	GO:0009873	GO:0006396	GO:0006944
AT3G58610	GO:0008652	GO:0050662	GO:0009082	GO:0016616	GO:0009941	GO:0005618	GO:0009570	GO:0005739	GO:0000166	GO:0048046	GO:0009536	GO:0004455	GO:0009507	GO:0006164	GO:0046686	GO:0009651	GO:0005507	GO:0006094	GO:0006096	GO:0055114	GO:0016491
AT1G63160	GO:0005634	GO:0017111	GO:0000166	GO:0005663	GO:0006260	GO:0016887	GO:0003677	GO:0005524
AT4G16130	GO:0005737	GO:0004335	GO:0016773	GO:0005829	GO:0016301	GO:0019566	GO:0046835	GO:0006012	GO:0005524	GO:0008152	GO:0009702	GO:0009506
AT5G67330	GO:0005737	GO:0015692	GO:0016020	GO:0006879	GO:0005384	GO:2000379	GO:0006875	GO:0005215	GO:0006810	GO:0009624	GO:0005774	GO:0015691	GO:0005773	GO:0055072	GO:0030001	GO:0042742	GO:0015103	GO:0010039	GO:0046873	GO:0006828
AT4G26140	GO:0043169	GO:0005975	GO:0005618	GO:0019515	GO:0019513	GO:0005990	GO:0003824	GO:0005576	GO:0004565	GO:0004553
AT3G44590	GO:0022626	GO:0005840	GO:0005829	GO:0005622	GO:0003735	GO:0001510	GO:0006414	GO:0005634
AT3G14930	GO:0005737	GO:0009570	GO:0006569	GO:0009684	GO:0046686	GO:0006779	GO:0004853	GO:0009507
AT1G09420	GO:0050661	GO:0004345	GO:0000166	GO:0006006	GO:0055114	GO:0009507
AT1G51310	GO:0005737	GO:0008033	GO:0004808	GO:0016740	GO:0006396	GO:0009507
AT1G77240	GO:0003824	GO:0008152	GO:0005739
AT5G01060	GO:0006468	GO:0016301	GO:0016772	GO:0004672	GO:0006499	GO:0005886	GO:0005524
AT1G77710	GO:0006661
AT5G40660	GO:0043461	GO:0005739
AT2G05760	GO:0005737	GO:0006810	GO:0005215	GO:0016020	GO:0022857	GO:0055085	GO:0009506
AT5G63570	GO:0009941	GO:0015995	GO:0033014	GO:0042286	GO:0009570	GO:0009965	GO:0008483	GO:0006779	GO:0048046	GO:0003824	GO:0019344	GO:0009416	GO:0030170	GO:0045893	GO:0030154	GO:0009073	GO:0009507
AT5G22780	GO:0008565	GO:0016192	GO:0005634	GO:0016020	GO:0015031	GO:0030117	GO:0005515	GO:0005886	GO:0030131	GO:0006886
AT1G34130	GO:0016020	GO:0004576	GO:0005783	GO:0006486	GO:0005886
AT4G27630	GO:0009737	GO:0043231	GO:0010228	GO:0009791	GO:0051020	GO:0005515	GO:0005886	GO:0009507	GO:0010427	GO:0005525
AT1G77930	GO:0031072	GO:0006457
AT5G66240	GO:0005737	GO:0048573	GO:0080008	GO:0000166
AT1G52510	GO:0005737	GO:0009941	GO:0016787	GO:0016556	GO:0003824	GO:0009570	GO:0009507
AT5G40440	GO:0006468	GO:0016772	GO:0009814	GO:0005886	GO:0000165	GO:0009866	GO:0009864	GO:0004674	GO:0004707	GO:0004672	GO:0004708	GO:0005524
AT3G54610	GO:0010388	GO:0000123	GO:0008080	GO:0006355	GO:0009908	GO:0043687	GO:0004402	GO:0045893	GO:0010484	GO:0016567	GO:0009410	GO:0016571	GO:0005515	GO:0016573	GO:0003677	GO:0009416	GO:0010015	GO:0048522	GO:0016579	GO:0005634	GO:0009640
ATCG00470	GO:0045261	GO:0009579	GO:0015986	GO:0046933	GO:0009941	GO:0009534	GO:0045259	GO:0019684	GO:0006354	GO:0009535	GO:0046961	GO:0042776	GO:0045333	GO:0006091	GO:0015979	GO:0009507
AT2G45440	GO:0008840	GO:0003824	GO:0009089	GO:0008152	GO:0016829	GO:0009507
AT4G17190	GO:0005737	GO:0016126	GO:0006084	GO:0004161	GO:0016132	GO:0005829	GO:0045337	GO:0004337
AT3G08943	GO:0005737	GO:0008565	GO:0005829	GO:0006886
AT5G60390	GO:0005737	GO:0005773	GO:0005634	GO:0003924	GO:0005739	GO:0005516	GO:0005886	GO:0003746	GO:0006414	GO:0009506	GO:0005525
AT3G08940	GO:0009579	GO:0009941	GO:0009744	GO:0009535	GO:0010155	GO:0009534	GO:0019684	GO:0016020	GO:0016168	GO:0010218	GO:0015979	GO:0035304	GO:0019344	GO:0006364	GO:0010114	GO:0009637	GO:0009644	GO:0009765	GO:0009507
AT3G08947	GO:0005737	GO:0008565	GO:0005829	GO:0006886
AT1G48520	GO:0006424	GO:0050567	GO:0016556	GO:0005739	GO:0016884	GO:0009570	GO:0016874	GO:0009507
AT5G25100	GO:0005794	GO:0016021	GO:0005802	GO:0006499	GO:0005739	GO:0005886	GO:0005768	GO:0009506
AT5G07720	GO:0005794	GO:0016021	GO:0016740	GO:0016757	GO:0016758	GO:0010411
AT5G32450	GO:0003676	GO:0000166
AT1G54690	GO:0001510	GO:0008283	GO:0005730	GO:0006334	GO:0000786	GO:0003677	GO:0005634
AT5G05580	GO:0006633	GO:0009941	GO:0006629	GO:0016717	GO:0042389	GO:0009266	GO:0055114	GO:0009507
AT1G11910	GO:0007030	GO:0004175	GO:0006629	GO:0005773	GO:0005829	GO:0009651	GO:0006623	GO:0006833	GO:0048513	GO:0004190	GO:0006972	GO:0009266	GO:0046686	GO:0006508	GO:0006096	GO:0009506	GO:0005576
AT4G22350	GO:0005634	GO:0006511	GO:0008270	GO:0005622	GO:0004221
AT1G63500	GO:0006468	GO:0016772	GO:0004672	GO:0009506	GO:0005886	GO:0005524	GO:0004713
AT3G29200	GO:0009536	GO:0004106	GO:0005829	GO:0016688	GO:0009073	GO:0006007	GO:0046417	GO:0009507
AT5G06120	GO:0005737	GO:0008565	GO:0006486	GO:0005643	GO:0009630	GO:0005739	GO:0000059	GO:0006886	GO:0005634
AT4G31985	GO:0003735	GO:0022625	GO:0005840	GO:0006412	GO:0005622
AT1G09080	GO:0034976	GO:0006457	GO:0042542	GO:0009860	GO:0005788	GO:0009408	GO:0009644	GO:0005524	GO:0009507
AT1G64510	GO:0009579	GO:0009535	GO:0005840	GO:0042254	GO:0019843	GO:0003735	GO:0010027	GO:0006412	GO:0009507
AT1G06700	GO:0006468	GO:0016301	GO:0016772	GO:0004672	GO:0019901	GO:0009506	GO:0005886	GO:0005524	GO:0004713
AT5G54600	GO:0009941	GO:0015934	GO:0009570	GO:0003735	GO:0019288	GO:0032544	GO:0006412	GO:0009507
AT4G24780	GO:0016020	GO:0030570	GO:0016829	GO:0005576	GO:0006949
AT5G06050	GO:0008168	GO:0005794
AT1G53310	GO:0005737	GO:0009744	GO:0046686	GO:0006833	GO:0009750	GO:0051262	GO:0005829	GO:0008964	GO:0006099	GO:0009749	GO:0048046	GO:0003824	GO:0016036	GO:0015977	GO:0005515	GO:0006972	GO:0009266	GO:0006096	GO:0009651	GO:0007030
AT3G22860	GO:0005737	GO:0006413	GO:0005852	GO:0003743
AT3G21610	GO:0009507	GO:0005886
AT4G11820	GO:0006084	GO:0004421	GO:0005829	GO:0005739	GO:0003824	GO:0008299	GO:0008152	GO:0019287	GO:0009506
AT5G64670	GO:0003735	GO:0015934	GO:0005840	GO:0042254	GO:0005739	GO:0009220	GO:0006354	GO:0006412
AT1G16030	GO:0005737	GO:0016020	GO:0006457	GO:0042542	GO:0005618	GO:0009615	GO:0005829	GO:0010286	GO:0034976	GO:0005886	GO:0009408	GO:0009644	GO:0005524	GO:0009507
AT1G67730	GO:0016126	GO:0042335	GO:0005783	GO:0016020	GO:0000166	GO:0009790	GO:0018454	GO:0008152	GO:0046520	GO:0045703	GO:0009507	GO:0042761	GO:0016491
AT3G21215	GO:0005634	GO:0003723	GO:0003676	GO:0000166
AT3G18524	GO:0006290	GO:0048449	GO:0006298	GO:0030983	GO:0051567	GO:0000228	GO:0006306	GO:0045787	GO:0006301	GO:0000724	GO:0005634	GO:0006346	GO:0006200	GO:0016570	GO:0032138	GO:0032137	GO:0016246	GO:0009909	GO:0005524	GO:0048451	GO:0048453	GO:0032302	GO:0008283	GO:0008094	GO:0000400	GO:0006311	GO:0031047	GO:0005886	GO:0031507	GO:0031048	GO:0043570	GO:0000403	GO:0045128	GO:0000406	GO:0000404	GO:0051726	GO:0000710	GO:0006270	GO:0006275	GO:0032301	GO:0005515	GO:0003684
AT2G37040	GO:0005737	GO:0009611	GO:0006598	GO:0046274	GO:0016841	GO:0009555	GO:0003824	GO:0042398	GO:0046244	GO:0009819	GO:0009963	GO:0009699	GO:0006952	GO:0009805	GO:0009058	GO:0045548	GO:0080167	GO:0006559	GO:0010224	GO:0009698	GO:0006979
AT4G22910	GO:0016049	GO:0005515	GO:0005834	GO:0043161	GO:0051510	GO:0032875	GO:0005634	GO:0042023	GO:0007165	GO:0004871	GO:0010091	GO:0051788	GO:0051302	GO:0007276	GO:0043248
AT4G10840	GO:0005634	GO:0005886
AT2G34770	GO:0006633	GO:0006891	GO:0080132	GO:0003824	GO:0006944	GO:0000038	GO:0005506	GO:0043069	GO:0055114	GO:0016491
AT4G17260	GO:0005737	GO:0009737	GO:0016616	GO:0005975	GO:0005829	GO:0009651	GO:0000166	GO:0003824	GO:0004457	GO:0005886	GO:0004459	GO:0044262	GO:0006096	GO:0055114	GO:0016491
AT3G24190	GO:0006468	GO:0016772	GO:0005886	GO:0009744	GO:0009813	GO:0004672	GO:0010224	GO:0005524	GO:0009507
AT3G21620	GO:0016020	GO:0005886
AT4G37760	GO:0016126	GO:0004506	GO:0009744	GO:0050660	GO:0019745	GO:0009753	GO:0010264	GO:0016021	GO:0009813	GO:0009611	GO:0005576	GO:0008152	GO:0016491	GO:0010224	GO:0055114	GO:0009055
AT4G26210	GO:0006626	GO:0015986	GO:0015992	GO:0009536	GO:0015078
AT4G12120	GO:0008565	GO:0052542	GO:0016192	GO:0009306	GO:0006904	GO:0005634	GO:0005886
AT4G12650	GO:0005794	GO:0005773	GO:0016021	GO:0005802	GO:0005774	GO:0005768	GO:0009506
AT1G54340	GO:0016616	GO:0051287	GO:0000287	GO:0005777	GO:0004450	GO:0008152	GO:0006102	GO:0045492	GO:0005886	GO:0009507	GO:0055114	GO:0010413
AT2G03530	GO:0015931	GO:0015505	GO:0005886
AT4G21490	GO:0050660	GO:0005739	GO:0005509	GO:0003954	GO:0055114	GO:0016491
AT5G44290	GO:0006468	GO:0016301	GO:0016772	GO:0005634	GO:0005886	GO:0006499	GO:0004674	GO:0004672	GO:0005524
AT5G07470	GO:0008113	GO:0016049	GO:0000902	GO:0048193	GO:0019538	GO:0005829	GO:0006464	GO:0016671	GO:0009416	GO:0006944	GO:0006979	GO:0055114
AT4G04930	GO:0030148	GO:0006633	GO:0016705	GO:0006629	GO:0042284	GO:0009860	GO:0009827	GO:0016021	GO:0055114	GO:0016491
AT3G17850	GO:0006468	GO:0016301	GO:0016772	GO:0005829	GO:0005886	GO:0004674	GO:0004713	GO:0004672	GO:0005634	GO:0046777	GO:0005524
AT5G58290	GO:0006635	GO:0043248	GO:0016887	GO:0000502	GO:0008540	GO:0006888	GO:0009735	GO:0005618	GO:0043161	GO:0005634	GO:0016020	GO:0000166	GO:0006094	GO:0007010	GO:0005524	GO:0016787	GO:0048767	GO:0017111	GO:0030163	GO:0009407	GO:0080129	GO:0009506	GO:0043090	GO:0005829	GO:0010498	GO:0009853	GO:0006511	GO:0051788
AT1G07810	GO:0005783	GO:0005789	GO:0030176	GO:0010042	GO:0006828	GO:0005774	GO:0016820	GO:0016021	GO:0016020	GO:0000166	GO:0006812	GO:0046686	GO:0046872	GO:0005524	GO:0030026	GO:0006816	GO:0003824	GO:0008152	GO:0005886	GO:0015662	GO:0005388	GO:0006754	GO:0005634
AT5G23740	GO:0005737	GO:0022627	GO:0016020	GO:0005622	GO:0003735	GO:0006412	GO:0005840
AT4G28500	GO:0003700	GO:0005634	GO:0006355	GO:0045893	GO:0003677	GO:0045492	GO:2000652	GO:0007275	GO:0010413
AT1G79390	GO:0005739
AT2G20930	GO:0005737	GO:0006810	GO:0006888	GO:0005622
AT5G48060	GO:0005634
AT5G54510	GO:0009733	GO:0005737	GO:0010279	GO:0009826	GO:0010252	GO:0009734	GO:0010583	GO:0009507
AT5G42990	GO:0016881	GO:0005634	GO:0006511	GO:0004842
AT2G26460	GO:0005634	GO:0008380
AT1G79550	GO:0005737	GO:0004618	GO:0009570	GO:0005829	GO:0016020	GO:0005774	GO:0006096	GO:0048046	GO:0005886	GO:0046686	GO:0046685	GO:0005634	GO:0009506	GO:0034976
AT3G52990	GO:0005737	GO:0030955	GO:0016020	GO:0005829	GO:0000287	GO:0003824	GO:0046686	GO:0004743	GO:0006096
AT3G50820	GO:0009617	GO:0009867	GO:0030154	GO:0031977	GO:0031348	GO:0006098	GO:0042742	GO:0010027	GO:0009773	GO:0015979	GO:0009657	GO:0009579	GO:0009534	GO:0010310	GO:0009862	GO:0019684	GO:0009965	GO:0000165	GO:0005509	GO:0009902	GO:0006364	GO:0009535	GO:0006612	GO:0009654	GO:0019761	GO:0010287	GO:0008266	GO:0045893	GO:0030003	GO:0035304	GO:0009507	GO:0010205	GO:0010207	GO:0070838	GO:0010363	GO:0010242	GO:0042549	GO:0009543	GO:0006355	GO:0005515	GO:0009570	GO:0030095	GO:0042793
AT5G50460	GO:0015450	GO:0006457	GO:0042542	GO:0006886	GO:0016020	GO:0009627	GO:0006605	GO:0015031	GO:0009408	GO:0009644	GO:0034976
AT5G13530	GO:0016197	GO:0005737	GO:0005802	GO:0009737	GO:0048589	GO:0009738	GO:0032940	GO:0006952	GO:0016567	GO:0000956	GO:0005515	GO:0004672	GO:0009788	GO:0004842	GO:0005769	GO:0043621
AT3G60100	GO:0046912	GO:0006099	GO:0004108	GO:0044262	GO:0005739
AT2G39900	GO:0009825	GO:0048767	GO:0015629	GO:0000271	GO:0051017	GO:0043481	GO:0051015	GO:0010817	GO:0071555	GO:0009932	GO:0008270	GO:0006944
AT2G43200	GO:0008168
AT3G07220	GO:0005634
AT5G16070	GO:0005737	GO:0044267	GO:0007010	GO:0005829	GO:0010498	GO:0051082	GO:0006457	GO:0005524	GO:0006094
AT3G19760	GO:0016607	GO:0035145	GO:0005515	GO:0008026	GO:0005730	GO:0005634	GO:0016020	GO:0004386	GO:0005654	GO:0003676	GO:0001666	GO:0005524	GO:0006397
AT1G06490	GO:0006075	GO:0016020	GO:0009556	GO:0000148	GO:0003843	GO:0052543	GO:0080165	GO:0006944	GO:0016757	GO:0005886	GO:0010233
AT5G54190	GO:0009941	GO:0015995	GO:0009534	GO:0016630	GO:0000166	GO:0008152	GO:0009723	GO:0009507	GO:0055114	GO:0016491
AT5G52640	GO:0005737	GO:0046685	GO:0006457	GO:0042542	GO:0009816	GO:0005829	GO:0051082	GO:0005618	GO:0042742	GO:0005515	GO:0005886	GO:0009408	GO:0009644	GO:0005524
AT5G13840	GO:0000226	GO:0007165	GO:0004871	GO:0051567	GO:0051225	GO:0007276	GO:0006306	GO:0005834	GO:0043161	GO:0005634	GO:0051302	GO:0042127	GO:0008283	GO:0042023	GO:0031047	GO:0032875	GO:0000911	GO:0051510	GO:0005515	GO:0006342	GO:0051788	GO:0043248
AT3G15610	GO:0005737	GO:0005829	GO:0080008	GO:0000166
AT1G11860	GO:0016020	GO:0022626	GO:0048046	GO:0042744	GO:0048481	GO:0005737	GO:0009941	GO:0040007	GO:0009570	GO:0006546	GO:0005739	GO:0009926	GO:0046686	GO:0004047	GO:0009534	GO:0007389	GO:0008361	GO:0010015	GO:0009507	GO:0009658	GO:0010075	GO:0019344	GO:0016117
AT3G06500	GO:0007623	GO:0009693	GO:0005739	GO:0048510	GO:0005576	GO:0010029	GO:0004564	GO:0004575
AT5G07050	GO:0016020	GO:0009507
AT2G37190	GO:0005737	GO:0022626	GO:0005840	GO:0005730	GO:0005773	GO:0005829	GO:0022625	GO:0042254	GO:0006412	GO:0003735	GO:0008270	GO:0001510	GO:0009409	GO:0005634	GO:0009506	GO:0009507
AT4G14360	GO:0005794	GO:0009832	GO:0009664	GO:0005802	GO:0000271	GO:0006499	GO:0008168	GO:0005768	GO:0009506
AT3G13772	GO:0005737	GO:0005794	GO:0000394	GO:0006878	GO:0016021	GO:0005802	GO:0006882	GO:0005774	GO:0005576	GO:0009086	GO:0005768	GO:0005634
AT5G08670	GO:0050897	GO:0008270	GO:0016887	GO:0005774	GO:0045261	GO:0016820	GO:0015992	GO:0015991	GO:0005739	GO:0000166	GO:0005753	GO:0005507	GO:0005524	GO:0000275	GO:0046034	GO:0017111	GO:0046961	GO:0005886	GO:0008553	GO:0006979	GO:0009507	GO:0015986	GO:0046933	GO:0033178	GO:0005747	GO:0016469	GO:0006754	GO:0006200
AT3G55400	GO:0005737	GO:0004825	GO:0004812	GO:0006431	GO:0009570	GO:0048481	GO:0005739	GO:0000166	GO:0006418	GO:0005524	GO:0009507
AT5G04885	GO:0031225	GO:0005576	GO:0005975	GO:0004553	GO:0005886
AT2G17290	GO:0016020	GO:0009414	GO:0000165	GO:0006612	GO:0006862	GO:0031348	GO:0006820	GO:0007165	GO:0010359	GO:0007154	GO:0035556	GO:0046777	GO:0043269	GO:0042538	GO:0009733	GO:0009737	GO:0009753	GO:0009862	GO:0005634	GO:0009738	GO:0009867	GO:0009611	GO:0004674	GO:0015696	GO:0005509	GO:0004672	GO:0043069	GO:0005524	GO:0006468	GO:0016301	GO:0050832	GO:0010119	GO:0015802	GO:0005886	GO:0009409	GO:0006888	GO:0043090	GO:0010363	GO:0030968	GO:0004683	GO:0016772	GO:0005829	GO:0006499	GO:0009723	GO:0005515	GO:0006944
AT3G17430	GO:0008514	GO:0005794	GO:0006863	GO:0005886
AT5G19550	GO:0005737	GO:0005618	GO:0003824	GO:0008483	GO:0005829	GO:0005886	GO:0009058	GO:0005774	GO:0004069	GO:0016740	GO:0006807	GO:0030170	GO:0009693	GO:0005507	GO:0006520	GO:0009506
AT4G21100	GO:0010072	GO:0048608	GO:0009880	GO:0005515	GO:0048825	GO:0005634	GO:0006281	GO:0010564	GO:0045595	GO:0048366	GO:0009793	GO:0010162	GO:0051301	GO:0003676	GO:0010431	GO:0003684	GO:0010100	GO:0007062
AT5G54770	GO:0009579	GO:0009941	GO:0000023	GO:0010155	GO:0009228	GO:0009570	GO:0010319	GO:0042742	GO:0009637	GO:0005739	GO:0018131	GO:0006974	GO:0008270	GO:0009507	GO:0009409	GO:0042803	GO:0046777	GO:0043085	GO:0019252
AT5G43970	GO:0015450	GO:0006626	GO:0005739	GO:0005774	GO:0005742	GO:0009536
AT5G62700	GO:0005737	GO:0005794	GO:0007017	GO:0051258	GO:0005618	GO:0003924	GO:0007018	GO:0005198	GO:0006184	GO:0009409	GO:0043234	GO:0005874	GO:0045298	GO:0009506	GO:0005525
AT2G27820	GO:0006571	GO:0048440	GO:0005829	GO:0010244	GO:0043481	GO:0004664	GO:0010048	GO:0080167	GO:0009094	GO:0047769	GO:0009507
AT2G45750	GO:0010054	GO:0008168	GO:0005794
AT3G06320	GO:0015934	GO:0005840	GO:0005739	GO:0005622	GO:0003735	GO:0006412
AT2G30410	GO:0005737	GO:0007021	GO:0005829	GO:0051082	GO:0000910	GO:0005874
AT3G10950	GO:0005737	GO:0005840	GO:0022625	GO:0005829	GO:0042254	GO:0005622	GO:0003735	GO:0006412
AT4G05530	GO:0080024	GO:0080026	GO:0005777	GO:0000166	GO:0008152	GO:0048767	GO:0016491	GO:0009507
AT2G20330	GO:0005737	GO:0048573	GO:0080008	GO:0006626	GO:0006499	GO:0000166
AT4G24160	GO:0016787	GO:0052542	GO:0070328	GO:0010200	GO:0010583	GO:0055088	GO:0055089	GO:0042171	GO:0009407	GO:0004623	GO:0016298	GO:0055091
AT2G25260	GO:0016757
AT5G55910	GO:0006468	GO:0016301	GO:0010540	GO:0016772	GO:0005634	GO:0009925	GO:0004674	GO:0005515	GO:0004672	GO:0005524	GO:0032880
AT3G28700	GO:0045333	GO:0008270	GO:0005739	GO:0015979
AT1G05500	GO:0016126	GO:0005783	GO:0019745	GO:0012505	GO:0005886	GO:0009506
AT1G11260	GO:0005737	GO:0005351	GO:0005773	GO:0005634	GO:0016020	GO:0009627	GO:0009506	GO:0015749	GO:0005886	GO:0015145	GO:0015144	GO:0031347
AT2G39840	GO:0005737	GO:0016787	GO:0006470	GO:0004722	GO:0006499	GO:0000164
AT4G24760	GO:0006508	GO:0005634	GO:0008236
AT1G70300	GO:0006813	GO:0016020	GO:0005886	GO:0015079	GO:0071805
AT1G57660	GO:0005737	GO:0003735	GO:0006412	GO:0005840	GO:0005622
AT2G17360	GO:0005737	GO:0005840	GO:0005829	GO:0001510	GO:0005622	GO:0003735	GO:0003723	GO:0005886	GO:0005774	GO:0022627	GO:0006412	GO:0009507
AT1G70570	GO:0016757	GO:0006486	GO:0009570	GO:0000162	GO:0004048	GO:0008152	GO:0009507
AT5G23550	GO:0000394	GO:0016192	GO:0016021	GO:0006810	GO:0005739	GO:0006661	GO:0009086
AT5G62530	GO:0004028	GO:0006560	GO:0050897	GO:0072593	GO:0003842	GO:0005739	GO:0010133	GO:0008270	GO:0008152	GO:0009651	GO:0009507	GO:0055114	GO:0016491
AT4G38200	GO:0000911	GO:0016192	GO:0009630	GO:0050790	GO:0005085	GO:0005086	GO:0000226	GO:0032012	GO:0005622	GO:0005634	GO:0009507
AT5G52820	GO:0009553	GO:0005634	GO:0080008	GO:0051604	GO:0000166
AT1G04600	GO:0005794	GO:0030036	GO:0030048	GO:0016459	GO:0060151	GO:0051646	GO:0051645	GO:0003774	GO:0005524
AT3G62250	GO:0005794	GO:0022627	GO:0005622	GO:0003735	GO:0042787	GO:0006412	GO:0005840
AT2G07687	GO:0004129	GO:0016020	GO:0015002	GO:0005739
AT5G22360	GO:0005794	GO:0006810	GO:0016192	GO:0005773	GO:0016021	GO:0016020	GO:0009651
AT1G41830	GO:0009664	GO:0009832	GO:0042546	GO:0005618	GO:0016020	GO:0030599	GO:0048046	GO:0005576	GO:0055114	GO:0005507	GO:0009505	GO:0009506	GO:0016491
AT1G36320	GO:0009073	GO:0009507	GO:0016226
AT1G01120	GO:0006633	GO:0042335	GO:0022626	GO:0005783	GO:0009805	GO:0016020	GO:0030497	GO:0009611	GO:0009922	GO:0003824	GO:0016746	GO:0016747	GO:0008152	GO:0000038	GO:0009409	GO:0009416	GO:0010025	GO:0008610
AT4G34900	GO:0016491	GO:0050660	GO:0016614	GO:0008762	GO:0051536	GO:0051537	GO:0003824	GO:0004854	GO:0005506	GO:0046872	GO:0019428	GO:0055114	GO:0009055
AT5G19330	GO:0005737	GO:0009737	GO:0005634	GO:0010187	GO:0000956	GO:0005515	GO:0005886	GO:0009651
AT1G03905	GO:0016887	GO:0005886	GO:0017111	GO:0005524	GO:0000166
AT1G20920	GO:0005634	GO:0004386	GO:0003676	GO:0008026	GO:0005524
AT4G38970	GO:0006546	GO:0016020	GO:0006636	GO:0006733	GO:0030154	GO:0048046	GO:0009695	GO:0019288	GO:0006098	GO:0009108	GO:0009106	GO:0006096	GO:0009657	GO:0009579	GO:0009941	GO:0015995	GO:0009737	GO:0009570	GO:0009965	GO:0006364	GO:0046686	GO:0009073	GO:0019252	GO:0000096	GO:0019760	GO:0010287	GO:0019748	GO:0003824	GO:0006766	GO:0009117	GO:0045893	GO:0009072	GO:0009507	GO:0008652	GO:0010207	GO:0044272	GO:0010304	GO:0019344	GO:0004332
AT3G58060	GO:0008324	GO:0015562	GO:0006812	GO:0016021	GO:0016020	GO:0005634	GO:0055085
AT1G09740	GO:0005737	GO:0010167	GO:0015706	GO:0006826	GO:0010106	GO:0002238
AT3G16200	GO:0005794	GO:0000394	GO:0005802	GO:0005739	GO:0009086	GO:0005768
AT4G25550	GO:0005634	GO:0005515
AT3G52370	GO:0007155	GO:0005576
AT2G42790	GO:0005737	GO:0046912	GO:0007031	GO:0080129	GO:0006635	GO:0043161	GO:0004108	GO:0005777	GO:0009062	GO:0006099	GO:0009407	GO:0044262	GO:0051788	GO:0019243
AT2G14720	GO:0005794	GO:0017119	GO:0005773	GO:0005802	GO:0006623	GO:0005509	GO:0005887	GO:0005768
AT5G08180	GO:0005730	GO:0005634	GO:0034968	GO:0009165	GO:0003723	GO:0001510	GO:0009909
AT3G53750	GO:0005856	GO:0005737	GO:0005200	GO:0007010	GO:0005618	GO:0005634	GO:0048046	GO:0009506	GO:0005524
AT5G38890	GO:0006626	GO:0005634	GO:0003723
AT4G26470	GO:0005737	GO:0009827	GO:0000041	GO:0009407	GO:0010583	GO:0005634	GO:0009860	GO:0006499	GO:0007165	GO:0010359	GO:0009693	GO:0005509
AT4G28720	GO:0050661	GO:0050660	GO:0009742	GO:0004499	GO:0004497	GO:0009851	GO:0055114	GO:0016491
AT4G30020	GO:0004252	GO:0009736	GO:0007020	GO:0005618	GO:0016020	GO:0019761	GO:0005576	GO:0043085	GO:0008152	GO:0006508	GO:0000023	GO:0043086	GO:0042802	GO:0019252
AT4G39080	GO:0000325	GO:0016887	GO:0009651	GO:0005737	GO:0009941	GO:0043181	GO:0016049	GO:0000902	GO:0005773	GO:0016020	GO:0009678	GO:0005774	GO:0005794	GO:0048193	GO:0032119	GO:0006816	GO:0015986	GO:0005886	GO:0009507	GO:0007033	GO:0007030	GO:0031669	GO:0009705	GO:0045735	GO:0070072
AT2G27970	GO:0005737	GO:0000278	GO:0042023	GO:0005634	GO:0010440	GO:0016538	GO:0045736	GO:0005515	GO:0004693	GO:0001708
AT1G01940	GO:0005634	GO:0006457	GO:0003755
AT4G14160	GO:0005737	GO:0007030	GO:0016049	GO:0000902	GO:0048193	GO:0005215	GO:0005829	GO:0006810	GO:0006816	GO:0005622	GO:0008270	GO:0009651	GO:0006888	GO:0006007	GO:0006886
AT5G11200	GO:0005737	GO:0008026	GO:0005618	GO:0005634	GO:0004004	GO:0003725	GO:0016887	GO:0003690	GO:0003697	GO:0009506
AT4G34050	GO:0006598	GO:0042398	GO:0005829	GO:0009963	GO:0009611	GO:0009805	GO:0008171	GO:0019344	GO:0046686	GO:0042409	GO:0009698	GO:0005634
AT1G01600	GO:0006631	GO:0019825	GO:0020037	GO:0016705	GO:0018685	GO:0005506	GO:0055114	GO:0009055
AT2G17630	GO:0004648	GO:0009534	GO:0006564	GO:0008483	GO:0009570	GO:0003824	GO:0030170	GO:0008152	GO:0046686	GO:0009507
AT2G32920	GO:0005794	GO:0034976	GO:0006457	GO:0005783	GO:0042542	GO:0016853	GO:0009627	GO:0005773	GO:0003756	GO:0009507	GO:0005886	GO:0009408	GO:0006662	GO:0009644	GO:0015035	GO:0045454	GO:0009055
AT5G14120	GO:0005773	GO:0010167	GO:0019344	GO:0015706	GO:0005774
AT4G15560	GO:0006655	GO:0006546	GO:0008661	GO:0006636	GO:0006733	GO:0030154	GO:0009695	GO:0019288	GO:0006766	GO:0009416	GO:0009106	GO:0046777	GO:0032880	GO:0015994	GO:0015995	GO:0016624	GO:0009965	GO:0009073	GO:0000096	GO:0019216	GO:0019748	GO:0003824	GO:0009117	GO:0045893	GO:0008152	GO:0009072	GO:0009507	GO:0008652	GO:0031408	GO:0010155	GO:0044272	GO:0019344	GO:0016117	GO:0009108	GO:0016114
AT4G14210	GO:0009941	GO:0009536	GO:0010155	GO:0016120	GO:0009534	GO:0016705	GO:0016166	GO:0016117	GO:0009507	GO:0046777	GO:0055114	GO:0016491
AT2G25880	GO:0042127	GO:0006468	GO:0010075	GO:0008283	GO:0006342	GO:0016572	GO:0035175	GO:0005634	GO:0004674	GO:0004713	GO:0016301	GO:0004672	GO:0051567	GO:0016772	GO:0010103	GO:0005524
AT5G18110	GO:0005737	GO:0005829	GO:0003723	GO:0006413	GO:0005634	GO:0003743
AT4G10710	GO:0008284	GO:0007346	GO:0005719	GO:0005730	GO:0005634	GO:0009987	GO:0010228	GO:0009630	GO:0035101
AT1G01540	GO:0006468	GO:0016301	GO:0016772	GO:0004672	GO:0004674	GO:0004713	GO:0005886	GO:0046777	GO:0005524
[truncated: 3,074 more rows]
[truncated: 17 more columns]

## Sheet: Table S3
Table S3. Complete list of genes lost with corresponding GO annotation
[truncated: 2,147 more rows]

[truncated: 1 more sheets: Table S4]
